# Supplementary material for: Transcriptome-informed metabolic modeling reveals astrocyte-specific vulnerabilities in mild cognitive impairment and Alzheimer’s disease progression
Source: Front Bioinform. 2026 Jun 2;6:1816121. doi: 10.3389/fbinf.2026.1816121 (PMC13269292; doi:10.3389/fbinf.2026.1816121)
Supplement: Supplementary file 1 [file Table3.xlsx]

## Sheet: E-MCI
GroupID	Category	Term	Description	LogP	Log(q-value)	Genes	Symbols	InTerm_InList
1_Summary	GO Biological Processes	GO:0007167	enzyme-linked receptor protein signaling pathway	-13.7347	-9.43977	284,374,655,819,1176,1285,1464,1944,1947,2251,2263,2303,2308,2549,2887,3077,3082,3280,3340,3643,4087,4088,4093,4313,4914,5062,5063,5327,5335,5607,5770,5781,5879,6259,6714,7204,8013,8239,8440,8678,8851,10220,10253,10278,10370,10580,23236,23433,23770,26058,28996,51176,51295,51552,55816,56899,677,960,1453,1783,2132,4691,4842,5151,5606,6456,25778,51741	ANGPT1,AREG,BMP7,CAMLG,AP3S1,COL4A3,CSPG4,EFNA3,EFNB1,FGF6,FGFR2,FOXC2,FOXO1,GAB1,GRB10,HFE,HGF,HES1,NDST1,INSR,SMAD2,SMAD3,SMAD9,MMP2,NTRK1,PAK2,PAK3,PLAT,PLCG1,MAP2K5,PTPN1,PTPN11,RAC1,RYK,SRC,TRIO,NR4A3,USP9X,NCK2,BECN1,CDK5R1,GDF11,SPRY2,EFS,CITED2,SORBS1,PLCB1,RHOQ,FKBP8,GIGYF2,HIPK2,LEF1,ECSIT,RAB14,DOK5,ANKS1B,ZFP36L1,CD44,CSNK1D,DYNC1LI2,EXT2,NCL,NOS1,PDE8A,MAP2K3,SH3GL2,DSTYK,WWOX	68/-
1_Member	GO Biological Processes	GO:0007167	enzyme-linked receptor protein signaling pathway	-13.7347	-9.43977	284,374,655,819,1176,1285,1464,1944,1947,2251,2263,2303,2308,2549,2887,3077,3082,3280,3340,3643,4087,4088,4093,4313,4914,5062,5063,5327,5335,5607,5770,5781,5879,6259,6714,7204,8013,8239,8440,8678,8851,10220,10253,10278,10370,10580,23236,23433,23770,26058,28996,51176,51295,51552,55816,56899	ANGPT1,AREG,BMP7,CAMLG,AP3S1,COL4A3,CSPG4,EFNA3,EFNB1,FGF6,FGFR2,FOXC2,FOXO1,GAB1,GRB10,HFE,HGF,HES1,NDST1,INSR,SMAD2,SMAD3,SMAD9,MMP2,NTRK1,PAK2,PAK3,PLAT,PLCG1,MAP2K5,PTPN1,PTPN11,RAC1,RYK,SRC,TRIO,NR4A3,USP9X,NCK2,BECN1,CDK5R1,GDF11,SPRY2,EFS,CITED2,SORBS1,PLCB1,RHOQ,FKBP8,GIGYF2,HIPK2,LEF1,ECSIT,RAB14,DOK5,ANKS1B	56/629
1_Member	GO Biological Processes	GO:0007169	cell surface receptor protein tyrosine kinase signaling pathway	-11.1363	-7.63809	284,374,819,1176,1285,1464,1944,1947,2251,2263,2303,2308,2549,2887,3082,3340,3643,4313,4914,5062,5063,5327,5335,5607,5770,5781,5879,6259,6714,8013,8440,8851,10253,10278,10580,23236,23433,26058,51552,55816,56899	ANGPT1,AREG,CAMLG,AP3S1,COL4A3,CSPG4,EFNA3,EFNB1,FGF6,FGFR2,FOXC2,FOXO1,GAB1,GRB10,HGF,NDST1,INSR,MMP2,NTRK1,PAK2,PAK3,PLAT,PLCG1,MAP2K5,PTPN1,PTPN11,RAC1,RYK,SRC,NR4A3,NCK2,CDK5R1,SPRY2,EFS,SORBS1,PLCB1,RHOQ,GIGYF2,RAB14,DOK5,ANKS1B	41/430
1_Member	GO Biological Processes	GO:0071363	cellular response to growth factor stimulus	-7.41889	-4.8951	655,677,960,1453,1783,2132,2251,2263,2549,3077,3082,3280,3340,3643,4087,4088,4093,4691,4842,4914,5062,5151,5335,5606,5607,5770,5781,6456,6714,8239,8678,10253,10370,23770,25778,28996,51176,51552,51741	BMP7,ZFP36L1,CD44,CSNK1D,DYNC1LI2,EXT2,FGF6,FGFR2,GAB1,HFE,HGF,HES1,NDST1,INSR,SMAD2,SMAD3,SMAD9,NCL,NOS1,NTRK1,PAK2,PDE8A,PLCG1,MAP2K3,MAP2K5,PTPN1,PTPN11,SH3GL2,SRC,USP9X,BECN1,SPRY2,CITED2,FKBP8,DSTYK,HIPK2,LEF1,RAB14,WWOX	39/530
1_Member	GO Biological Processes	GO:0070848	response to growth factor	-6.75327	-4.38404	655,677,960,1453,1783,2132,2251,2263,2549,3077,3082,3280,3340,3643,4087,4088,4093,4691,4842,4914,5062,5151,5335,5606,5607,5770,5781,6456,6714,8239,8678,10253,10370,23770,25778,28996,51176,51552,51741	BMP7,ZFP36L1,CD44,CSNK1D,DYNC1LI2,EXT2,FGF6,FGFR2,GAB1,HFE,HGF,HES1,NDST1,INSR,SMAD2,SMAD3,SMAD9,NCL,NOS1,NTRK1,PAK2,PDE8A,PLCG1,MAP2K3,MAP2K5,PTPN1,PTPN11,SH3GL2,SRC,USP9X,BECN1,SPRY2,CITED2,FKBP8,DSTYK,HIPK2,LEF1,RAB14,WWOX	39/562
2_Summary	GO Biological Processes	GO:0098657	import into cell	-13.4821	-9.43977	274,407,408,481,634,781,1174,1176,1184,1265,1453,1785,2055,2181,2934,3636,3643,3768,3784,5175,5322,5899,6456,6509,6515,6523,6542,6558,6583,6616,6653,6714,6833,6844,7436,8678,8867,9135,9322,9892,9902,10369,10991,11031,22848,22876,23048,23433,26119,26130,29967,51168,51479,51552,55207,55681,57468,64581,84162	BIN1,ARR3,ARRB1,ATP1B1,CEACAM1,CACNA2D1,AP1S1,AP3S1,CLCN5,CNN2,CSNK1D,DNM2,CLN8,ACSL3,GSN,INPPL1,INSR,KCNJ12,KCNQ1,PECAM1,PLA2G5,RALB,SH3GL2,SLC1A4,SLC2A3,SLC5A1,SLC7A2,SLC12A2,SLC22A4,SNAP25,SORL1,SRC,ABCC8,VAMP2,VLDLR,BECN1,SYNJ1,RABEP1,TRIP10,SNAP91,MRC2,CACNG2,SLC38A3,RAB31,AAK1,INPP5F,FNBP1,RHOQ,LDLRAP1,GAPVD1,LRP12,MYO15A,ANKFY1,RAB14,ARL8B,SCYL2,SLC12A5,CLEC7A,BLTP1	59/-
2_Member	GO Biological Processes	GO:0098657	import into cell	-13.4821	-9.43977	274,407,408,481,634,781,1174,1176,1184,1265,1453,1785,2055,2181,2934,3636,3643,3768,3784,5175,5322,5899,6456,6509,6515,6523,6542,6558,6583,6616,6653,6714,6833,6844,7436,8678,8867,9135,9322,9892,9902,10369,10991,11031,22848,22876,23048,23433,26119,26130,29967,51168,51479,51552,55207,55681,57468,64581,84162	BIN1,ARR3,ARRB1,ATP1B1,CEACAM1,CACNA2D1,AP1S1,AP3S1,CLCN5,CNN2,CSNK1D,DNM2,CLN8,ACSL3,GSN,INPPL1,INSR,KCNJ12,KCNQ1,PECAM1,PLA2G5,RALB,SH3GL2,SLC1A4,SLC2A3,SLC5A1,SLC7A2,SLC12A2,SLC22A4,SNAP25,SORL1,SRC,ABCC8,VAMP2,VLDLR,BECN1,SYNJ1,RABEP1,TRIP10,SNAP91,MRC2,CACNG2,SLC38A3,RAB31,AAK1,INPP5F,FNBP1,RHOQ,LDLRAP1,GAPVD1,LRP12,MYO15A,ANKFY1,RAB14,ARL8B,SCYL2,SLC12A5,CLEC7A,BLTP1	59/697
2_Member	GO Biological Processes	GO:0006897	endocytosis	-9.97081	-6.71445	274,407,408,634,1174,1176,1184,1265,1453,1785,2934,3636,3643,5175,5322,5899,6456,6653,6714,6844,7436,8678,8867,9135,9322,9892,9902,10369,11031,22848,22876,23048,23433,26119,26130,29967,51168,51479,51552,55207,55681,64581,84162	BIN1,ARR3,ARRB1,CEACAM1,AP1S1,AP3S1,CLCN5,CNN2,CSNK1D,DNM2,GSN,INPPL1,INSR,PECAM1,PLA2G5,RALB,SH3GL2,SORL1,SRC,VAMP2,VLDLR,BECN1,SYNJ1,RABEP1,TRIP10,SNAP91,MRC2,CACNG2,RAB31,AAK1,INPP5F,FNBP1,RHOQ,LDLRAP1,GAPVD1,LRP12,MYO15A,ANKFY1,RAB14,ARL8B,SCYL2,CLEC7A,BLTP1	43/508
2_Member	GO Biological Processes	GO:0031623	receptor internalization	-4.2943	-2.5353	407,408,634,1785,3643,5899,10369,11031,26119,55681	ARR3,ARRB1,CEACAM1,DNM2,INSR,RALB,CACNG2,RAB31,LDLRAP1,SCYL2	10/77
2_Member	GO Biological Processes	GO:0006898	receptor-mediated endocytosis	-4.06172	-2.3687	407,408,634,1174,1785,3643,5899,6653,7436,9892,10369,11031,22876,26119,55681	ARR3,ARRB1,CEACAM1,AP1S1,DNM2,INSR,RALB,SORL1,VLDLR,SNAP91,CACNG2,RAB31,INPP5F,LDLRAP1,SCYL2	15/171
3_Summary	WikiPathways	WP3888	VEGFA VEGFR2 signaling	-12.8991	-9.03284	31,32,274,781,1200,1465,1823,2244,2308,2549,2817,2887,3320,3486,3490,4313,4691,5062,5322,5329,5335,5530,5606,5717,5743,5770,5781,5879,5954,6129,6194,6714,7170,8013,8794,8867,9444,9588,10130,11080,22899,23521,26058,51278	ACACA,ACACB,BIN1,CACNA2D1,TPP1,CSRP1,DSC1,FGB,FOXO1,GAB1,GPC1,GRB10,HSP90AA1,IGFBP3,IGFBP7,MMP2,NCL,PAK2,PLA2G5,PLAUR,PLCG1,PPP3CA,MAP2K3,PSMD11,PTGS2,PTPN1,PTPN11,RAC1,RCN1,RPL7,RPS6,SRC,TPM3,NR4A3,TNFRSF10C,SYNJ1,QKI,PRDX6,PDIA6,DNAJB4,ARHGEF15,RPL13A,GIGYF2,IER5	44/-
3_Member	WikiPathways	WP3888	VEGFA VEGFR2 signaling	-12.8991	-9.03284	31,32,274,781,1200,1465,1823,2244,2308,2549,2817,2887,3320,3486,3490,4313,4691,5062,5322,5329,5335,5530,5606,5717,5743,5770,5781,5879,5954,6129,6194,6714,7170,8013,8794,8867,9444,9588,10130,11080,22899,23521,26058,51278	ACACA,ACACB,BIN1,CACNA2D1,TPP1,CSRP1,DSC1,FGB,FOXO1,GAB1,GPC1,GRB10,HSP90AA1,IGFBP3,IGFBP7,MMP2,NCL,PAK2,PLA2G5,PLAUR,PLCG1,PPP3CA,MAP2K3,PSMD11,PTGS2,PTPN1,PTPN11,RAC1,RCN1,RPL7,RPS6,SRC,TPM3,NR4A3,TNFRSF10C,SYNJ1,QKI,PRDX6,PDIA6,DNAJB4,ARHGEF15,RPL13A,GIGYF2,IER5	44/432
4_Summary	GO Biological Processes	GO:0061024	membrane organization	-12.2902	-8.54889	274,302,481,488,545,664,819,1000,1176,1453,1785,2055,2934,3312,3320,4155,4905,5048,5305,5322,5366,5537,5788,5819,5913,6616,6812,6844,6857,7329,7755,8678,8724,8867,9135,9145,9378,9892,10484,10972,22848,22937,23120,23136,23204,26047,27072,51271,51399,51479,51552,55207,55763,55831,57194,65125,80148,84162,89853,100133941,523,533,534,1174,8905,50487,51382,6252,7534,9712,51332,400451	BIN1,ANXA2,ATP1B1,ATP2A2,ATR,BNIP3,CAMLG,CDH2,AP3S1,CSNK1D,DNM2,CLN8,GSN,HSPA8,HSP90AA1,MBP,NSF,PAFAH1B1,PIP4K2A,PLA2G5,PMAIP1,PPP6C,PTPRC,NECTIN2,RAPSN,SNAP25,STXBP1,VAMP2,SYT1,UBE2I,ZNF205,BECN1,SNX3,SYNJ1,RABEP1,SYNGR1,NRXN1,SNAP91,SEC23A,TMED10,AAK1,SCAP,ATP10B,EPB41L3,ARL6IP1,CNTNAP2,VPS41,UBAP1,TRAPPC4,ANKFY1,RAB14,ARL8B,EXOC1,EMC3,ATP10A,WNK1,SLC66A2,BLTP1,MVB12B,CD24,ATP6V1A,ATP6V0B,ATP6V…	72/-
4_Member	GO Biological Processes	GO:0061024	membrane organization	-12.2902	-8.54889	274,302,481,488,545,664,819,1000,1176,1453,1785,2055,2934,3312,3320,4155,4905,5048,5305,5322,5366,5537,5788,5819,5913,6616,6812,6844,6857,7329,7755,8678,8724,8867,9135,9145,9378,9892,10484,10972,22848,22937,23120,23136,23204,26047,27072,51271,51399,51479,51552,55207,55763,55831,57194,65125,80148,84162,89853,100133941	BIN1,ANXA2,ATP1B1,ATP2A2,ATR,BNIP3,CAMLG,CDH2,AP3S1,CSNK1D,DNM2,CLN8,GSN,HSPA8,HSP90AA1,MBP,NSF,PAFAH1B1,PIP4K2A,PLA2G5,PMAIP1,PPP6C,PTPRC,NECTIN2,RAPSN,SNAP25,STXBP1,VAMP2,SYT1,UBE2I,ZNF205,BECN1,SNX3,SYNJ1,RABEP1,SYNGR1,NRXN1,SNAP91,SEC23A,TMED10,AAK1,SCAP,ATP10B,EPB41L3,ARL6IP1,CNTNAP2,VPS41,UBAP1,TRAPPC4,ANKFY1,RAB14,ARL8B,EXOC1,EMC3,ATP10A,WNK1,SLC66A2,BLTP1,MVB12B,CD24	60/764
4_Member	GO Biological Processes	GO:0016050	vesicle organization	-8.35179	-5.57666	302,523,533,534,1174,1176,1453,1785,5048,5305,5322,5537,5819,6616,6812,6844,6857,8724,8905,9892,10484,10972,22937,27072,50487,51271,51382,51399,51479,51552,55207,89853	ANXA2,ATP6V1A,ATP6V0B,ATP6V1G2,AP1S1,AP3S1,CSNK1D,DNM2,PAFAH1B1,PIP4K2A,PLA2G5,PPP6C,NECTIN2,SNAP25,STXBP1,VAMP2,SYT1,SNX3,AP1S2,SNAP91,SEC23A,TMED10,SCAP,VPS41,PLA2G3,UBAP1,ATP6V1D,TRAPPC4,ANKFY1,RAB14,ARL8B,MVB12B	32/351
4_Member	GO Biological Processes	GO:0010256	endomembrane system organization	-4.18609	-2.45976	274,488,523,533,545,819,1174,1176,1453,4905,5048,5788,5819,6252,6616,7329,7534,8724,8905,9145,9712,10972,23136,23204,50487,51271,51332,51382,55207,55831,65125,89853,400451	BIN1,ATP2A2,ATP6V1A,ATP6V0B,ATR,CAMLG,AP1S1,AP3S1,CSNK1D,NSF,PAFAH1B1,PTPRC,NECTIN2,RTN1,SNAP25,UBE2I,YWHAZ,SNX3,AP1S2,SYNGR1,USP6NL,TMED10,EPB41L3,ARL6IP1,PLA2G3,UBAP1,SPTBN5,ATP6V1D,ARL8B,EMC3,WNK1,MVB12B,FAM174B	33/571
5_Summary	GO Biological Processes	GO:0060627	regulation of vesicle-mediated transport	-11.6199	-7.97552	274,284,302,335,392,408,488,634,717,718,868,961,1265,1902,2181,2244,3077,3643,4638,4905,5322,5530,5770,5788,5879,5880,6653,6714,6812,6844,6853,6857,8618,8724,8851,8927,9135,9892,11031,22848,22876,22987,26119,50487,51479,57030,64581,64780	BIN1,ANGPT1,ANXA2,APOA1,ARHGAP1,ARRB1,ATP2A2,CEACAM1,C2,C3,CBLB,CD47,CNN2,LPAR1,ACSL3,FGB,HFE,INSR,MYLK,NSF,PLA2G5,PPP3CA,PTPN1,PTPRC,RAC1,RAC2,SORL1,SRC,STXBP1,VAMP2,SYN1,SYT1,CADPS,SNX3,CDK5R1,BSN,RABEP1,SNAP91,RAB31,AAK1,INPP5F,SV2C,LDLRAP1,PLA2G3,ANKFY1,SLC17A7,CLEC7A,MICAL1	48/-
5_Member	GO Biological Processes	GO:0060627	regulation of vesicle-mediated transport	-11.6199	-7.97552	274,284,302,335,392,408,488,634,717,718,868,961,1265,1902,2181,2244,3077,3643,4638,4905,5322,5530,5770,5788,5879,5880,6653,6714,6812,6844,6853,6857,8618,8724,8851,8927,9135,9892,11031,22848,22876,22987,26119,50487,51479,57030,64581,64780	BIN1,ANGPT1,ANXA2,APOA1,ARHGAP1,ARRB1,ATP2A2,CEACAM1,C2,C3,CBLB,CD47,CNN2,LPAR1,ACSL3,FGB,HFE,INSR,MYLK,NSF,PLA2G5,PPP3CA,PTPN1,PTPRC,RAC1,RAC2,SORL1,SRC,STXBP1,VAMP2,SYN1,SYT1,CADPS,SNX3,CDK5R1,BSN,RABEP1,SNAP91,RAB31,AAK1,INPP5F,SV2C,LDLRAP1,PLA2G3,ANKFY1,SLC17A7,CLEC7A,MICAL1	48/547
5_Member	GO Biological Processes	GO:0030100	regulation of endocytosis	-7.90931	-5.22873	274,284,302,335,408,717,718,868,961,1265,1902,3077,3643,4638,5322,5530,5770,5788,5879,6714,8724,9135,9892,11031,22848,26119,51479,57030,64581	BIN1,ANGPT1,ANXA2,APOA1,ARRB1,C2,C3,CBLB,CD47,CNN2,LPAR1,HFE,INSR,MYLK,PLA2G5,PPP3CA,PTPN1,PTPRC,RAC1,SRC,SNX3,RABEP1,SNAP91,RAB31,AAK1,LDLRAP1,ANKFY1,SLC17A7,CLEC7A	29/309
5_Member	GO Biological Processes	GO:0045807	positive regulation of endocytosis	-5.66722	-3.52801	274,284,302,335,408,717,718,961,3077,3643,5322,5530,5788,11031,26119,51479,64581	BIN1,ANGPT1,ANXA2,APOA1,ARRB1,C2,C3,CD47,HFE,INSR,PLA2G5,PPP3CA,PTPRC,RAB31,LDLRAP1,ANKFY1,CLEC7A	17/159
5_Member	GO Biological Processes	GO:0050764	regulation of phagocytosis	-3.27442	-1.80999	335,717,718,961,1265,5322,5788,8724,11031,64581	APOA1,C2,C3,CD47,CNN2,PLA2G5,PTPRC,SNX3,RAB31,CLEC7A	10/102
5_Member	GO Biological Processes	GO:0050766	positive regulation of phagocytosis	-3.04217	-1.63935	335,717,718,961,5322,5788,11031,64581	APOA1,C2,C3,CD47,PLA2G5,PTPRC,RAB31,CLEC7A	8/73
6_Summary	Reactome Gene Sets	R-HSA-422475	Axon guidance	-11.2179	-7.6527	1285,1809,1944,1947,2596,2817,3312,3320,3985,4116,4313,5062,5063,5335,5717,5788,6124,6129,6164,6175,6194,6383,6456,7204,7280,7436,8440,8506,8851,9349,9861,10383,10486,23114,23521,25873,51332,55110,55816,103910,116832,100133941	COL4A3,DPYSL3,EFNA3,EFNB1,GAP43,GPC1,HSPA8,HSP90AA1,LIMK2,MAGOH,MMP2,PAK2,PAK3,PLCG1,PSMD11,PTPRC,RPL4,RPL7,RPL34,RPLP0,RPS6,SDC2,SH3GL2,TRIO,TUBB2A,VLDLR,NCK2,CNTNAP1,CDK5R1,RPL23,PSMD6,TUBB4B,CAP2,NFASC,RPL13A,RPL36,SPTBN5,MAGOHB,DOK5,MYL12B,RPL39L,CD24	42/-
6_Member	Reactome Gene Sets	R-HSA-422475	Axon guidance	-11.2179	-7.6527	1285,1809,1944,1947,2596,2817,3312,3320,3985,4116,4313,5062,5063,5335,5717,5788,6124,6129,6164,6175,6194,6383,6456,7204,7280,7436,8440,8506,8851,9349,9861,10383,10486,23114,23521,25873,51332,55110,55816,103910,116832,100133941	COL4A3,DPYSL3,EFNA3,EFNB1,GAP43,GPC1,HSPA8,HSP90AA1,LIMK2,MAGOH,MMP2,PAK2,PAK3,PLCG1,PSMD11,PTPRC,RPL4,RPL7,RPL34,RPLP0,RPS6,SDC2,SH3GL2,TRIO,TUBB2A,VLDLR,NCK2,CNTNAP1,CDK5R1,RPL23,PSMD6,TUBB4B,CAP2,NFASC,RPL13A,RPL36,SPTBN5,MAGOHB,DOK5,MYL12B,RPL39L,CD24	42/446
6_Member	Reactome Gene Sets	R-HSA-9675108	Nervous system development	-10.577	-7.2337	1285,1809,1944,1947,2596,2817,3312,3320,3985,4116,4313,5062,5063,5335,5717,5788,6124,6129,6164,6175,6194,6383,6456,7204,7280,7436,8440,8506,8851,9349,9861,10383,10486,23114,23521,25873,51332,55110,55816,103910,116832,100133941	COL4A3,DPYSL3,EFNA3,EFNB1,GAP43,GPC1,HSPA8,HSP90AA1,LIMK2,MAGOH,MMP2,PAK2,PAK3,PLCG1,PSMD11,PTPRC,RPL4,RPL7,RPL34,RPLP0,RPS6,SDC2,SH3GL2,TRIO,TUBB2A,VLDLR,NCK2,CNTNAP1,CDK5R1,RPL23,PSMD6,TUBB4B,CAP2,NFASC,RPL13A,RPL36,SPTBN5,MAGOHB,DOK5,MYL12B,RPL39L,CD24	42/467
6_Member	Reactome Gene Sets	R-HSA-373760	L1CAM interactions	-2.83127	-1.49782	2596,3312,6456,7280,8506,10383,23114,51332,100133941	GAP43,HSPA8,SH3GL2,TUBB2A,CNTNAP1,TUBB4B,NFASC,SPTBN5,CD24	9/97
7_Summary	GO Biological Processes	GO:0022407	regulation of cell-cell adhesion	-10.9238	-7.52131	239,335,604,634,655,868,960,961,972,1947,1952,2244,2529,2737,3077,3108,3111,3115,3119,3122,3170,3280,4155,5100,5322,5329,5530,5588,5607,5781,5788,6604,6714,8013,8440,9231,10370,10457,10808,22920,23560,51176,54900,65125,100133941,284,402,2303,3655,4088,5879,8861,25975,78986,677,825,1880,4345,5819,5880,6929,7468,8993,9173,23529,25793,55183,63925,64581,151,718,1465,2280,2778,3043,3452,4791,4914,5327…	ALOX12,APOA1,BCL6,CEACAM1,BMP7,CBLB,CD44,CD47,CD74,EFNB1,CELSR2,FGB,FUT7,GLI3,HFE,HLA-DMA,HLA-DOA,HLA-DPB1,HLA-DQB1,HLA-DRA,FOXA2,HES1,MBP,PCDH8,PLA2G5,PLAUR,PPP3CA,PRKCQ,MAP2K5,PTPN11,PTPRC,SMARCD3,SRC,NR4A3,NCK2,DLG5,CITED2,GPNMB,HSPH1,KIFAP3,GTPBP4,LEF1,LAX1,WNK1,CD24,ANGPT1,ARL2,FOXC2,ITGA6,SMAD3,RAC1,LDB1,EGFL6,DUSP26,ZFP36L1,CAPN3,GPR183,CD200,NECTIN2,RAC2,TCF3,NSD2,PGLYRP1,IL1RL1,CLCF1,FBX…	103/-
7_Member	GO Biological Processes	GO:0022407	regulation of cell-cell adhesion	-10.9238	-7.52131	239,335,604,634,655,868,960,961,972,1947,1952,2244,2529,2737,3077,3108,3111,3115,3119,3122,3170,3280,4155,5100,5322,5329,5530,5588,5607,5781,5788,6604,6714,8013,8440,9231,10370,10457,10808,22920,23560,51176,54900,65125,100133941	ALOX12,APOA1,BCL6,CEACAM1,BMP7,CBLB,CD44,CD47,CD74,EFNB1,CELSR2,FGB,FUT7,GLI3,HFE,HLA-DMA,HLA-DOA,HLA-DPB1,HLA-DQB1,HLA-DRA,FOXA2,HES1,MBP,PCDH8,PLA2G5,PLAUR,PPP3CA,PRKCQ,MAP2K5,PTPN11,PTPRC,SMARCD3,SRC,NR4A3,NCK2,DLG5,CITED2,GPNMB,HSPH1,KIFAP3,GTPBP4,LEF1,LAX1,WNK1,CD24	45/513
7_Member	GO Biological Processes	GO:0045785	positive regulation of cell adhesion	-8.63198	-5.70363	284,335,402,604,655,960,961,972,1947,2244,2303,2529,2737,3108,3111,3115,3119,3122,3170,3280,3655,4088,5329,5530,5588,5781,5788,5879,6604,6714,8013,8440,8861,10370,10808,22920,25975,51176,78986,100133941	ANGPT1,APOA1,ARL2,BCL6,BMP7,CD44,CD47,CD74,EFNB1,FGB,FOXC2,FUT7,GLI3,HLA-DMA,HLA-DOA,HLA-DPB1,HLA-DQB1,HLA-DRA,FOXA2,HES1,ITGA6,SMAD3,PLAUR,PPP3CA,PRKCQ,PTPN11,PTPRC,RAC1,SMARCD3,SRC,NR4A3,NCK2,LDB1,CITED2,HSPH1,KIFAP3,EGFL6,LEF1,DUSP26,CD24	40/499
7_Member	GO Biological Processes	GO:0022409	positive regulation of cell-cell adhesion	-7.63546	-5.06298	604,655,960,961,972,1947,2244,2529,2737,3108,3111,3115,3119,3122,3170,3280,5329,5530,5588,5781,5788,6604,6714,8013,8440,10370,10808,22920,51176,100133941	BCL6,BMP7,CD44,CD47,CD74,EFNB1,FGB,FUT7,GLI3,HLA-DMA,HLA-DOA,HLA-DPB1,HLA-DQB1,HLA-DRA,FOXA2,HES1,PLAUR,PPP3CA,PRKCQ,PTPN11,PTPRC,SMARCD3,SRC,NR4A3,NCK2,CITED2,HSPH1,KIFAP3,LEF1,CD24	30/337
7_Member	GO Biological Processes	GO:0050865	regulation of cell activation	-7.60906	-5.04388	239,604,634,677,825,868,961,972,1880,1947,2737,3077,3108,3111,3115,3119,3122,3280,4345,5322,5530,5588,5781,5788,5819,5880,6604,6714,6929,7468,8013,8440,8993,9173,9231,10457,10808,23529,25793,51176,54900,55183,63925,64581,100133941	ALOX12,BCL6,CEACAM1,ZFP36L1,CAPN3,CBLB,CD47,CD74,GPR183,EFNB1,GLI3,HFE,HLA-DMA,HLA-DOA,HLA-DPB1,HLA-DQB1,HLA-DRA,HES1,CD200,PLA2G5,PPP3CA,PRKCQ,PTPN11,PTPRC,NECTIN2,RAC2,SMARCD3,SRC,TCF3,NSD2,NR4A3,NCK2,PGLYRP1,IL1RL1,DLG5,GPNMB,HSPH1,CLCF1,FBXO7,LEF1,LAX1,RIF1,ZNF335,CLEC7A,CD24	45/653
7_Member	GO Biological Processes	GO:0002694	regulation of leukocyte activation	-7.47223	-4.94181	604,677,868,961,972,1880,1947,2737,3077,3108,3111,3115,3119,3122,3280,4345,5322,5530,5588,5781,5788,5819,5880,6604,6714,6929,7468,8013,8440,8993,9173,9231,10457,10808,23529,25793,51176,54900,55183,63925,64581,100133941	BCL6,ZFP36L1,CBLB,CD47,CD74,GPR183,EFNB1,GLI3,HFE,HLA-DMA,HLA-DOA,HLA-DPB1,HLA-DQB1,HLA-DRA,HES1,CD200,PLA2G5,PPP3CA,PRKCQ,PTPN11,PTPRC,NECTIN2,RAC2,SMARCD3,SRC,TCF3,NSD2,NR4A3,NCK2,PGLYRP1,IL1RL1,DLG5,GPNMB,HSPH1,CLCF1,FBXO7,LEF1,LAX1,RIF1,ZNF335,CLEC7A,CD24	42/593
7_Member	GO Biological Processes	GO:0050867	positive regulation of cell activation	-7.21373	-4.73634	604,825,961,972,1880,1947,2737,3108,3111,3115,3119,3122,3280,5530,5588,5781,5788,5819,6604,6714,6929,7468,8013,8440,9173,10808,23529,51176,55183,63925,64581,100133941	BCL6,CAPN3,CD47,CD74,GPR183,EFNB1,GLI3,HLA-DMA,HLA-DOA,HLA-DPB1,HLA-DQB1,HLA-DRA,HES1,PPP3CA,PRKCQ,PTPN11,PTPRC,NECTIN2,SMARCD3,SRC,TCF3,NSD2,NR4A3,NCK2,IL1RL1,HSPH1,CLCF1,LEF1,RIF1,ZNF335,CLEC7A,CD24	32/392
7_Member	GO Biological Processes	GO:0002696	positive regulation of leukocyte activation	-7.20984	-4.73634	604,961,972,1880,1947,2737,3108,3111,3115,3119,3122,3280,5530,5588,5781,5788,5819,6604,6714,6929,7468,8013,8440,9173,10808,23529,51176,55183,63925,64581,100133941	BCL6,CD47,CD74,GPR183,EFNB1,GLI3,HLA-DMA,HLA-DOA,HLA-DPB1,HLA-DQB1,HLA-DRA,HES1,PPP3CA,PRKCQ,PTPN11,PTPRC,NECTIN2,SMARCD3,SRC,TCF3,NSD2,NR4A3,NCK2,IL1RL1,HSPH1,CLCF1,LEF1,RIF1,ZNF335,CLEC7A,CD24	31/372
7_Member	GO Biological Processes	GO:0051249	regulation of lymphocyte activation	-7.14527	-4.7026	604,677,868,961,972,1880,1947,2737,3077,3108,3111,3115,3119,3122,3280,5322,5530,5588,5781,5788,5880,6604,6714,6929,7468,8440,8993,9231,10457,10808,23529,25793,51176,54900,55183,63925,64581,100133941	BCL6,ZFP36L1,CBLB,CD47,CD74,GPR183,EFNB1,GLI3,HFE,HLA-DMA,HLA-DOA,HLA-DPB1,HLA-DQB1,HLA-DRA,HES1,PLA2G5,PPP3CA,PRKCQ,PTPN11,PTPRC,RAC2,SMARCD3,SRC,TCF3,NSD2,NCK2,PGLYRP1,DLG5,GPNMB,HSPH1,CLCF1,FBXO7,LEF1,LAX1,RIF1,ZNF335,CLEC7A,CD24	38/521
7_Member	GO Biological Processes	GO:1903037	regulation of leukocyte cell-cell adhesion	-6.62959	-4.2819	604,868,960,961,972,1947,2529,2737,3077,3108,3111,3115,3119,3122,3280,5322,5530,5588,5781,5788,6604,6714,8013,8440,9231,10457,10808,51176,54900,65125,100133941	BCL6,CBLB,CD44,CD47,CD74,EFNB1,FUT7,GLI3,HFE,HLA-DMA,HLA-DOA,HLA-DPB1,HLA-DQB1,HLA-DRA,HES1,PLA2G5,PPP3CA,PRKCQ,PTPN11,PTPRC,SMARCD3,SRC,NR4A3,NCK2,DLG5,GPNMB,HSPH1,LEF1,LAX1,WNK1,CD24	31/395
7_Member	GO Biological Processes	GO:0051251	positive regulation of lymphocyte activation	-6.54835	-4.22206	604,961,972,1880,1947,2737,3108,3111,3115,3119,3122,3280,5530,5588,5781,5788,6604,6714,6929,7468,8440,10808,23529,51176,55183,63925,64581,100133941	BCL6,CD47,CD74,GPR183,EFNB1,GLI3,HLA-DMA,HLA-DOA,HLA-DPB1,HLA-DQB1,HLA-DRA,HES1,PPP3CA,PRKCQ,PTPN11,PTPRC,SMARCD3,SRC,TCF3,NSD2,NCK2,HSPH1,CLCF1,LEF1,RIF1,ZNF335,CLEC7A,CD24	28/337
7_Member	GO Biological Processes	GO:0001775	cell activation	-5.85442	-3.65722	151,604,677,718,868,960,972,1465,1880,1947,2244,2280,2529,2737,2778,3043,3280,3452,4088,4791,4914,5327,5530,5588,5788,6194,6714,6812,6844,6929,8013,8324,8440,8451,8809,9162,23236,23529,25793,29071,50487,51176,54900,64581,100133941	ADRA2B,BCL6,ZFP36L1,C3,CBLB,CD44,CD74,CSRP1,GPR183,EFNB1,FGB,FKBP1A,FUT7,GLI3,GNAS,HBB,HES1,IFNA21,SMAD3,NFKB2,NTRK1,PLAT,PPP3CA,PRKCQ,PTPRC,RPS6,SRC,STXBP1,VAMP2,TCF3,NR4A3,FZD7,NCK2,CUL4A,IL18R1,DGKI,PLCB1,CLCF1,FBXO7,C1GALT1C1,PLA2G3,LEF1,LAX1,CLEC7A,CD24	45/754
7_Member	GO Biological Processes	GO:1903039	positive regulation of leukocyte cell-cell adhesion	-5.80768	-3.62871	604,960,961,972,1947,2529,2737,3108,3111,3115,3119,3122,3280,5530,5588,5781,5788,6604,6714,8013,8440,10808,51176,100133941	BCL6,CD44,CD47,CD74,EFNB1,FUT7,GLI3,HLA-DMA,HLA-DOA,HLA-DPB1,HLA-DQB1,HLA-DRA,HES1,PPP3CA,PRKCQ,PTPN11,PTPRC,SMARCD3,SRC,NR4A3,NCK2,HSPH1,LEF1,CD24	24/285
7_Member	GO Biological Processes	GO:0032944	regulation of mononuclear cell proliferation	-5.19883	-3.16847	604,868,972,1265,1880,1947,3115,3280,5322,5530,5588,5788,5880,6480,6929,8440,9231,10457,23529,63925,100133941	BCL6,CBLB,CD74,CNN2,GPR183,EFNB1,HLA-DPB1,HES1,PLA2G5,PPP3CA,PRKCQ,PTPRC,RAC2,ST6GAL1,TCF3,NCK2,DLG5,GPNMB,CLCF1,ZNF335,CD24	21/248
7_Member	GO Biological Processes	GO:0050863	regulation of T cell activation	-5.19793	-3.16847	604,868,961,972,1947,2737,3077,3108,3111,3115,3119,3122,3280,5322,5530,5588,5781,5788,5880,6604,6714,8440,9231,10457,10808,51176,54900,100133941	BCL6,CBLB,CD47,CD74,EFNB1,GLI3,HFE,HLA-DMA,HLA-DOA,HLA-DPB1,HLA-DQB1,HLA-DRA,HES1,PLA2G5,PPP3CA,PRKCQ,PTPN11,PTPRC,RAC2,SMARCD3,SRC,NCK2,DLG5,GPNMB,HSPH1,LEF1,LAX1,CD24	28/395
7_Member	GO Biological Processes	GO:0050870	positive regulation of T cell activation	-4.85927	-2.93919	604,961,972,1947,2737,3108,3111,3115,3119,3122,3280,5530,5588,5781,5788,6604,6714,8440,10808,51176,100133941	BCL6,CD47,CD74,EFNB1,GLI3,HLA-DMA,HLA-DOA,HLA-DPB1,HLA-DQB1,HLA-DRA,HES1,PPP3CA,PRKCQ,PTPN11,PTPRC,SMARCD3,SRC,NCK2,HSPH1,LEF1,CD24	21/261
7_Member	GO Biological Processes	GO:0070665	positive regulation of leukocyte proliferation	-4.73006	-2.84461	604,972,1880,1947,3115,3280,5530,5588,5788,5880,6480,6929,8440,23529,63925,100133941	BCL6,CD74,GPR183,EFNB1,HLA-DPB1,HES1,PPP3CA,PRKCQ,PTPRC,RAC2,ST6GAL1,TCF3,NCK2,CLCF1,ZNF335,CD24	16/168
7_Member	GO Biological Processes	GO:0032946	positive regulation of mononuclear cell proliferation	-4.7232	-2.84077	604,972,1880,1947,3115,3280,5530,5588,5788,6480,6929,8440,23529,63925,100133941	BCL6,CD74,GPR183,EFNB1,HLA-DPB1,HES1,PPP3CA,PRKCQ,PTPRC,ST6GAL1,TCF3,NCK2,CLCF1,ZNF335,CD24	15/150
7_Member	GO Biological Processes	GO:0070663	regulation of leukocyte proliferation	-4.56756	-2.71419	604,868,972,1265,1880,1947,3115,3280,5322,5530,5588,5788,5880,6480,6929,8440,9231,10457,23529,63925,100133941	BCL6,CBLB,CD74,CNN2,GPR183,EFNB1,HLA-DPB1,HES1,PLA2G5,PPP3CA,PRKCQ,PTPRC,RAC2,ST6GAL1,TCF3,NCK2,DLG5,GPNMB,CLCF1,ZNF335,CD24	21/273
7_Member	GO Biological Processes	GO:0050670	regulation of lymphocyte proliferation	-4.28696	-2.52999	604,868,972,1880,1947,3115,3280,5322,5530,5588,5788,5880,6929,8440,9231,10457,23529,63925,100133941	BCL6,CBLB,CD74,GPR183,EFNB1,HLA-DPB1,HES1,PLA2G5,PPP3CA,PRKCQ,PTPRC,RAC2,TCF3,NCK2,DLG5,GPNMB,CLCF1,ZNF335,CD24	19/243
7_Member	GO Biological Processes	GO:0050671	positive regulation of lymphocyte proliferation	-4.21492	-2.47582	604,972,1880,1947,3115,3280,5530,5588,5788,6929,8440,23529,63925,100133941	BCL6,CD74,GPR183,EFNB1,HLA-DPB1,HES1,PPP3CA,PRKCQ,PTPRC,TCF3,NCK2,CLCF1,ZNF335,CD24	14/147
7_Member	GO Biological Processes	GO:0042110	T cell activation	-4.09211	-2.38827	604,677,868,960,972,1880,1947,2280,2529,2737,3280,3452,4088,5530,5588,5788,6194,8324,8440,8451,8809,51176,64581	BCL6,ZFP36L1,CBLB,CD44,CD74,GPR183,EFNB1,FKBP1A,FUT7,GLI3,HES1,IFNA21,SMAD3,PPP3CA,PRKCQ,PTPRC,RPS6,FZD7,NCK2,CUL4A,IL18R1,LEF1,CLEC7A	23/339
7_Member	GO Biological Processes	GO:0046649	lymphocyte activation	-3.72048	-2.12688	604,677,718,868,960,972,1880,1947,2280,2529,2737,3280,3452,4088,4914,5530,5588,5788,6194,6929,8324,8440,8451,8809,23529,25793,51176,54900,64581	BCL6,ZFP36L1,C3,CBLB,CD44,CD74,GPR183,EFNB1,FKBP1A,FUT7,GLI3,HES1,IFNA21,SMAD3,NTRK1,PPP3CA,PRKCQ,PTPRC,RPS6,TCF3,FZD7,NCK2,CUL4A,IL18R1,CLCF1,FBXO7,LEF1,LAX1,CLEC7A	29/504
7_Member	GO Biological Processes	GO:0030097	hemopoiesis	-3.32053	-1.84407	284,302,604,677,972,1265,1880,2263,2529,2737,3784,4891,4914,5048,5305,5613,5781,5788,5880,6194,6714,6929,7066,8324,8451,8809,9173,9444,10370,10935,23529,23601,25793,28996,51176	ANGPT1,ANXA2,BCL6,ZFP36L1,CD74,CNN2,GPR183,FGFR2,FUT7,GLI3,KCNQ1,SLC11A2,NTRK1,PAFAH1B1,PIP4K2A,PRKX,PTPN11,PTPRC,RAC2,RPS6,SRC,TCF3,THPO,FZD7,CUL4A,IL18R1,IL1RL1,QKI,CITED2,PRDX3,CLCF1,CLEC5A,FBXO7,HIPK2,LEF1	35/690
7_Member	GO Biological Processes	GO:0042129	regulation of T cell proliferation	-3.19829	-1.75423	604,868,1947,3115,3280,5322,5530,5588,5788,5880,8440,9231,10457,100133941	BCL6,CBLB,EFNB1,HLA-DPB1,HES1,PLA2G5,PPP3CA,PRKCQ,PTPRC,RAC2,NCK2,DLG5,GPNMB,CD24	14/184
7_Member	GO Biological Processes	GO:0045321	leukocyte activation	-3.14172	-1.71432	604,677,718,868,960,972,1880,1947,2280,2529,2737,3280,3452,4088,4914,5530,5588,5788,6194,6844,6929,8013,8324,8440,8451,8809,23529,25793,50487,51176,54900,64581	BCL6,ZFP36L1,C3,CBLB,CD44,CD74,GPR183,EFNB1,FKBP1A,FUT7,GLI3,HES1,IFNA21,SMAD3,NTRK1,PPP3CA,PRKCQ,PTPRC,RPS6,VAMP2,TCF3,NR4A3,FZD7,NCK2,CUL4A,IL18R1,CLCF1,FBXO7,PLA2G3,LEF1,LAX1,CLEC7A	32/626
7_Member	GO Biological Processes	GO:0002521	leukocyte differentiation	-2.0862	-0.982673	302,604,677,972,1880,2529,2737,4914,5048,5788,6194,6714,6929,8324,8809,9173,9444,10370,23529,25793,51176	ANXA2,BCL6,ZFP36L1,CD74,GPR183,FUT7,GLI3,NTRK1,PAFAH1B1,PTPRC,RPS6,SRC,TCF3,FZD7,IL18R1,IL1RL1,QKI,CITED2,CLCF1,FBXO7,LEF1	21/426
7_Member	GO Biological Processes	GO:0042102	positive regulation of T cell proliferation	-2.05824	-0.961659	1947,3115,3280,5530,5588,5788,8440,100133941	EFNB1,HLA-DPB1,HES1,PPP3CA,PRKCQ,PTPRC,NCK2,CD24	8/105
8_Summary	GO Biological Processes	GO:0031175	neuron projection development	-10.9104	-7.52131	334,374,655,1630,1785,1944,1947,1952,2263,2596,2636,2737,3280,3736,4313,4685,4747,4752,4854,4891,4914,5048,5062,5063,5530,5588,5781,5879,6259,6383,6456,6616,6812,7204,7436,8239,8440,8506,8609,8851,9211,9378,22911,23043,23114,23136,23405,26047,29967,50861,51399,57468,63925,157922,285527,604,1000,3082,7421,10486,29071,51176	APLP2,AREG,BMP7,DCC,DNM2,EFNA3,EFNB1,CELSR2,FGFR2,GAP43,GBX1,GLI3,HES1,KCNA1,MMP2,NCAM2,NEFL,NEK3,NOTCH3,SLC11A2,NTRK1,PAFAH1B1,PAK2,PAK3,PPP3CA,PRKCQ,PTPN11,RAC1,RYK,SDC2,SH3GL2,SNAP25,STXBP1,TRIO,VLDLR,USP9X,NCK2,CNTNAP1,KLF7,CDK5R1,LGI1,NRXN1,WDR47,TNIK,NFASC,EPB41L3,DICER1,CNTNAP2,LRP12,STMN3,TRAPPC4,SLC12A5,ZNF335,CAMSAP1,FRYL,BCL6,CDH2,HGF,VDR,CAP2,C1GALT1C1,LEF1	62/-
8_Member	GO Biological Processes	GO:0031175	neuron projection development	-10.9104	-7.52131	334,374,655,1630,1785,1944,1947,1952,2263,2596,2636,2737,3280,3736,4313,4685,4747,4752,4854,4891,4914,5048,5062,5063,5530,5588,5781,5879,6259,6383,6456,6616,6812,7204,7436,8239,8440,8506,8609,8851,9211,9378,22911,23043,23114,23136,23405,26047,29967,50861,51399,57468,63925,157922,285527	APLP2,AREG,BMP7,DCC,DNM2,EFNA3,EFNB1,CELSR2,FGFR2,GAP43,GBX1,GLI3,HES1,KCNA1,MMP2,NCAM2,NEFL,NEK3,NOTCH3,SLC11A2,NTRK1,PAFAH1B1,PAK2,PAK3,PPP3CA,PRKCQ,PTPN11,RAC1,RYK,SDC2,SH3GL2,SNAP25,STXBP1,TRIO,VLDLR,USP9X,NCK2,CNTNAP1,KLF7,CDK5R1,LGI1,NRXN1,WDR47,TNIK,NFASC,EPB41L3,DICER1,CNTNAP2,LRP12,STMN3,TRAPPC4,SLC12A5,ZNF335,CAMSAP1,FRYL	55/717
8_Member	GO Biological Processes	GO:0048812	neuron projection morphogenesis	-9.70403	-6.56482	334,655,1630,1785,1944,1947,1952,2263,2596,2636,2737,4747,4752,4854,4891,4914,5048,5063,5530,5588,5781,5879,6259,6383,6456,6616,6812,7204,7436,8239,8506,8609,8851,9211,9378,22911,23043,23114,23136,23405,26047,63925	APLP2,BMP7,DCC,DNM2,EFNA3,EFNB1,CELSR2,FGFR2,GAP43,GBX1,GLI3,NEFL,NEK3,NOTCH3,SLC11A2,NTRK1,PAFAH1B1,PAK3,PPP3CA,PRKCQ,PTPN11,RAC1,RYK,SDC2,SH3GL2,SNAP25,STXBP1,TRIO,VLDLR,USP9X,CNTNAP1,KLF7,CDK5R1,LGI1,NRXN1,WDR47,TNIK,NFASC,EPB41L3,DICER1,CNTNAP2,ZNF335	42/498
8_Member	GO Biological Processes	GO:0120039	plasma membrane bounded cell projection morphogenesis	-9.57072	-6.45783	334,655,1630,1785,1944,1947,1952,2263,2596,2636,2737,4747,4752,4854,4891,4914,5048,5063,5530,5588,5781,5879,6259,6383,6456,6616,6812,7204,7436,8239,8506,8609,8851,9211,9378,22911,23043,23114,23136,23405,26047,63925	APLP2,BMP7,DCC,DNM2,EFNA3,EFNB1,CELSR2,FGFR2,GAP43,GBX1,GLI3,NEFL,NEK3,NOTCH3,SLC11A2,NTRK1,PAFAH1B1,PAK3,PPP3CA,PRKCQ,PTPN11,RAC1,RYK,SDC2,SH3GL2,SNAP25,STXBP1,TRIO,VLDLR,USP9X,CNTNAP1,KLF7,CDK5R1,LGI1,NRXN1,WDR47,TNIK,NFASC,EPB41L3,DICER1,CNTNAP2,ZNF335	42/503
8_Member	GO Biological Processes	GO:0048858	cell projection morphogenesis	-9.38737	-6.32279	334,655,1630,1785,1944,1947,1952,2263,2596,2636,2737,4747,4752,4854,4891,4914,5048,5063,5530,5588,5781,5879,6259,6383,6456,6616,6812,7204,7436,8239,8506,8609,8851,9211,9378,22911,23043,23114,23136,23405,26047,63925	APLP2,BMP7,DCC,DNM2,EFNA3,EFNB1,CELSR2,FGFR2,GAP43,GBX1,GLI3,NEFL,NEK3,NOTCH3,SLC11A2,NTRK1,PAFAH1B1,PAK3,PPP3CA,PRKCQ,PTPN11,RAC1,RYK,SDC2,SH3GL2,SNAP25,STXBP1,TRIO,VLDLR,USP9X,CNTNAP1,KLF7,CDK5R1,LGI1,NRXN1,WDR47,TNIK,NFASC,EPB41L3,DICER1,CNTNAP2,ZNF335	42/510
8_Member	GO Biological Processes	GO:0000902	cell morphogenesis	-9.2413	-6.22019	334,604,655,1000,1630,1785,1944,1947,1952,2263,2596,2636,2737,3082,3280,4747,4752,4854,4891,4914,5048,5063,5530,5588,5781,5879,6259,6383,6456,6616,6812,7204,7421,7436,8239,8506,8609,8851,9211,9378,10486,22911,23043,23114,23136,23405,26047,29071,51176,63925,285527	APLP2,BCL6,BMP7,CDH2,DCC,DNM2,EFNA3,EFNB1,CELSR2,FGFR2,GAP43,GBX1,GLI3,HGF,HES1,NEFL,NEK3,NOTCH3,SLC11A2,NTRK1,PAFAH1B1,PAK3,PPP3CA,PRKCQ,PTPN11,RAC1,RYK,SDC2,SH3GL2,SNAP25,STXBP1,TRIO,VDR,VLDLR,USP9X,CNTNAP1,KLF7,CDK5R1,LGI1,NRXN1,CAP2,WDR47,TNIK,NFASC,EPB41L3,DICER1,CNTNAP2,C1GALT1C1,LEF1,ZNF335,FRYL	51/706
8_Member	GO Biological Processes	GO:0048667	cell morphogenesis involved in neuron differentiation	-7.32986	-4.83163	334,655,1630,1944,1947,1952,2263,2596,2636,2737,3280,4747,4854,4891,4914,5048,5063,5530,5588,5781,5879,6259,6383,6616,6812,7204,7436,8239,8506,8609,8851,9211,9378,22911,23114	APLP2,BMP7,DCC,EFNA3,EFNB1,CELSR2,FGFR2,GAP43,GBX1,GLI3,HES1,NEFL,NOTCH3,SLC11A2,NTRK1,PAFAH1B1,PAK3,PPP3CA,PRKCQ,PTPN11,RAC1,RYK,SDC2,SNAP25,STXBP1,TRIO,VLDLR,USP9X,CNTNAP1,KLF7,CDK5R1,LGI1,NRXN1,WDR47,NFASC	35/449
8_Member	GO Biological Processes	GO:0061564	axon development	-6.37473	-4.08029	334,655,1630,1944,1947,2263,2596,2636,2737,3736,4313,4685,4747,4854,4914,5048,5063,5588,5781,5879,6259,6616,6812,7204,8239,8506,8609,8851,9211,9378,22911,23114	APLP2,BMP7,DCC,EFNA3,EFNB1,FGFR2,GAP43,GBX1,GLI3,KCNA1,MMP2,NCAM2,NEFL,NOTCH3,NTRK1,PAFAH1B1,PAK3,PRKCQ,PTPN11,RAC1,RYK,SNAP25,STXBP1,TRIO,USP9X,CNTNAP1,KLF7,CDK5R1,LGI1,NRXN1,WDR47,NFASC	32/427
8_Member	GO Biological Processes	GO:0007409	axonogenesis	-6.23169	-3.97472	334,655,1630,1944,1947,2263,2596,2636,2737,4747,4854,4914,5048,5063,5588,5781,5879,6259,6616,6812,7204,8239,8506,8609,8851,9211,9378,22911,23114	APLP2,BMP7,DCC,EFNA3,EFNB1,FGFR2,GAP43,GBX1,GLI3,NEFL,NOTCH3,NTRK1,PAFAH1B1,PAK3,PRKCQ,PTPN11,RAC1,RYK,SNAP25,STXBP1,TRIO,USP9X,CNTNAP1,KLF7,CDK5R1,LGI1,NRXN1,WDR47,NFASC	29/370
8_Member	GO Biological Processes	GO:0007411	axon guidance	-4.14746	-2.43455	655,1630,1944,1947,2596,2636,2737,4854,4914,5588,5879,6259,7204,8609,8851,9211,9378,23114	BMP7,DCC,EFNA3,EFNB1,GAP43,GBX1,GLI3,NOTCH3,NTRK1,PRKCQ,RAC1,RYK,TRIO,KLF7,CDK5R1,LGI1,NRXN1,NFASC	18/228
8_Member	GO Biological Processes	GO:0097485	neuron projection guidance	-4.12302	-2.41518	655,1630,1944,1947,2596,2636,2737,4854,4914,5588,5879,6259,7204,8609,8851,9211,9378,23114	BMP7,DCC,EFNA3,EFNB1,GAP43,GBX1,GLI3,NOTCH3,NTRK1,PRKCQ,RAC1,RYK,TRIO,KLF7,CDK5R1,LGI1,NRXN1,NFASC	18/229
9_Summary	GO Biological Processes	GO:0010638	positive regulation of organelle organization	-10.2171	-6.9152	274,302,335,402,545,664,699,908,961,1634,1736,1902,2934,3297,3320,3643,4088,4216,5305,5322,5329,5366,5588,5879,5899,6714,6857,7755,8440,8658,8678,8743,8851,8867,9639,9908,22899,23236,26354,54386,55719,79837,89795,3312,3636,4281,5062,5063,10677,11013,11214,22911,22924,23354,23370,23500,51019,51332,89927,157922,899,4591,5048,5880,9620,23433,50861,488,1265,2626,5144,577,655,1809,4914,9231,9378,26047…	BIN1,ANXA2,APOA1,ARL2,ATR,BNIP3,BUB1,CCT6A,CD47,DCN,DKC1,LPAR1,GSN,HSF1,HSP90AA1,INSR,SMAD3,MAP3K4,PIP4K2A,PLA2G5,PLAUR,PMAIP1,PRKCQ,RAC1,RALB,SRC,SYT1,ZNF205,NCK2,TNKS,BECN1,TNFSF10,CDK5R1,SYNJ1,ARHGEF10,G3BP2,ARHGEF15,PLCB1,GNL3,TERF2IP,SLF2,PIP4K2C,NAV3,HSPA8,INPPL1,MID1,PAK2,PAK3,AVIL,TMSB15A,AKAP13,WDR47,MAPRE3,HAUS5,ARHGEF18,DAAM2,WASHC3,SPTBN5,BMERB1,CAMSAP1,CCNF,TRIM37,PAFAH1B1,RAC2,CELSR…	79/-
9_Member	GO Biological Processes	GO:0010638	positive regulation of organelle organization	-10.2171	-6.9152	274,302,335,402,545,664,699,908,961,1634,1736,1902,2934,3297,3320,3643,4088,4216,5305,5322,5329,5366,5588,5879,5899,6714,6857,7755,8440,8658,8678,8743,8851,8867,9639,9908,22899,23236,26354,54386,55719,79837,89795	BIN1,ANXA2,APOA1,ARL2,ATR,BNIP3,BUB1,CCT6A,CD47,DCN,DKC1,LPAR1,GSN,HSF1,HSP90AA1,INSR,SMAD3,MAP3K4,PIP4K2A,PLA2G5,PLAUR,PMAIP1,PRKCQ,RAC1,RALB,SRC,SYT1,ZNF205,NCK2,TNKS,BECN1,TNFSF10,CDK5R1,SYNJ1,ARHGEF10,G3BP2,ARHGEF15,PLCB1,GNL3,TERF2IP,SLF2,PIP4K2C,NAV3	43/499
9_Member	GO Biological Processes	GO:1902903	regulation of supramolecular fiber organization	-5.97847	-3.75241	274,335,402,961,1902,2934,3312,3636,4088,4281,5062,5063,5879,8440,8851,9639,10677,11013,11214,22899,22911,22924,23354,23370,23500,51019,51332,89795,89927,157922	BIN1,APOA1,ARL2,CD47,LPAR1,GSN,HSPA8,INPPL1,SMAD3,MID1,PAK2,PAK3,RAC1,NCK2,CDK5R1,ARHGEF10,AVIL,TMSB15A,AKAP13,ARHGEF15,WDR47,MAPRE3,HAUS5,ARHGEF18,DAAM2,WASHC3,SPTBN5,NAV3,BMERB1,CAMSAP1	30/402
9_Member	GO Biological Processes	GO:0051493	regulation of cytoskeleton organization	-5.89258	-3.68279	274,335,402,899,961,1902,2934,3636,4088,4281,4591,5048,5062,5063,5879,5880,8440,8851,9620,9639,10677,11013,11214,22899,22911,22924,23354,23370,23433,23500,50861,51019,51332,89795,89927,157922	BIN1,APOA1,ARL2,CCNF,CD47,LPAR1,GSN,INPPL1,SMAD3,MID1,TRIM37,PAFAH1B1,PAK2,PAK3,RAC1,RAC2,NCK2,CDK5R1,CELSR1,ARHGEF10,AVIL,TMSB15A,AKAP13,ARHGEF15,WDR47,MAPRE3,HAUS5,ARHGEF18,RHOQ,DAAM2,STMN3,WASHC3,SPTBN5,NAV3,BMERB1,CAMSAP1	36/539
9_Member	GO Biological Processes	GO:0032970	regulation of actin filament-based process	-5.13653	-3.12564	274,335,488,961,1265,1902,2626,2934,3636,4088,5062,5063,5144,5879,5880,8440,8851,9620,9639,10677,11013,11214,22899,23370,23433,23500,51019,51332	BIN1,APOA1,ATP2A2,CD47,CNN2,LPAR1,GATA4,GSN,INPPL1,SMAD3,PAK2,PAK3,PDE4D,RAC1,RAC2,NCK2,CDK5R1,CELSR1,ARHGEF10,AVIL,TMSB15A,AKAP13,ARHGEF15,ARHGEF18,RHOQ,DAAM2,WASHC3,SPTBN5	28/398
9_Member	GO Biological Processes	GO:0044089	positive regulation of cellular component biogenesis	-5.12936	-3.12448	274,335,402,545,577,655,961,1809,1902,3297,3320,4088,4914,5305,5879,5880,5899,6714,8440,8678,8851,9231,9378,9639,9908,10677,22899,23433,26047,55719,64581,79837,89795	BIN1,APOA1,ARL2,ATR,ADGRB3,BMP7,CD47,DPYSL3,LPAR1,HSF1,HSP90AA1,SMAD3,NTRK1,PIP4K2A,RAC1,RAC2,RALB,SRC,NCK2,BECN1,CDK5R1,DLG5,NRXN1,ARHGEF10,G3BP2,AVIL,ARHGEF15,RHOQ,CNTNAP2,SLF2,CLEC7A,PIP4K2C,NAV3	33/512
9_Member	GO Biological Processes	GO:0032956	regulation of actin cytoskeleton organization	-4.23814	-2.49469	274,335,961,1902,2934,3636,4088,5062,5063,5879,5880,8440,8851,9620,9639,10677,11013,11214,22899,23370,23433,23500,51019,51332	BIN1,APOA1,CD47,LPAR1,GSN,INPPL1,SMAD3,PAK2,PAK3,RAC1,RAC2,NCK2,CDK5R1,CELSR1,ARHGEF10,AVIL,TMSB15A,AKAP13,ARHGEF15,ARHGEF18,RHOQ,DAAM2,WASHC3,SPTBN5	24/354
9_Member	GO Biological Processes	GO:0110053	regulation of actin filament organization	-3.62512	-2.05953	274,335,961,1902,2934,3636,4088,5062,5063,5879,8440,9639,10677,11013,22899,23370,23500,51019,51332	BIN1,APOA1,CD47,LPAR1,GSN,INPPL1,SMAD3,PAK2,PAK3,RAC1,NCK2,ARHGEF10,AVIL,TMSB15A,ARHGEF15,ARHGEF18,DAAM2,WASHC3,SPTBN5	19/273
9_Member	GO Biological Processes	GO:0051496	positive regulation of stress fiber assembly	-3.31648	-1.84121	335,961,1902,4088,5879,9639,22899	APOA1,CD47,LPAR1,SMAD3,RAC1,ARHGEF10,ARHGEF15	7/51
9_Member	GO Biological Processes	GO:0110020	regulation of actomyosin structure organization	-3.14242	-1.71449	335,961,1902,4088,5062,5879,9639,11214,22899,23370	APOA1,CD47,LPAR1,SMAD3,PAK2,RAC1,ARHGEF10,AKAP13,ARHGEF15,ARHGEF18	10/106
9_Member	GO Biological Processes	GO:0051492	regulation of stress fiber assembly	-2.89519	-1.54131	335,961,1902,4088,5062,5879,9639,22899,23370	APOA1,CD47,LPAR1,SMAD3,PAK2,RAC1,ARHGEF10,ARHGEF15,ARHGEF18	9/95
9_Member	GO Biological Processes	GO:1902905	positive regulation of supramolecular fiber organization	-2.87062	-1.52685	274,335,402,961,1902,2934,4088,5879,8440,8851,9639,22899,89795	BIN1,APOA1,ARL2,CD47,LPAR1,GSN,SMAD3,RAC1,NCK2,CDK5R1,ARHGEF10,ARHGEF15,NAV3	13/177
9_Member	GO Biological Processes	GO:0032233	positive regulation of actin filament bundle assembly	-2.84369	-1.5066	335,961,1902,4088,5879,9639,22899	APOA1,CD47,LPAR1,SMAD3,RAC1,ARHGEF10,ARHGEF15	7/61
9_Member	GO Biological Processes	GO:0051495	positive regulation of cytoskeleton organization	-2.67847	-1.39243	274,335,402,961,1902,2934,4088,5879,8440,8851,9639,22899,89795	BIN1,APOA1,ARL2,CD47,LPAR1,GSN,SMAD3,RAC1,NCK2,CDK5R1,ARHGEF10,ARHGEF15,NAV3	13/186
9_Member	GO Biological Processes	GO:0032231	regulation of actin filament bundle assembly	-2.53724	-1.29291	335,961,1902,4088,5062,5879,9639,22899,23370	APOA1,CD47,LPAR1,SMAD3,PAK2,RAC1,ARHGEF10,ARHGEF15,ARHGEF18	9/107
10_Summary	WikiPathways	WP5434	Cancer pathways	-9.94384	-6.71445	898,1285,1488,1630,1902,1910,2099,2263,2308,2737,2773,2778,3082,3280,3320,3452,3597,3655,3910,4087,4088,4149,4313,4791,4854,4914,5335,5366,5567,5743,5879,5880,5899,6500,7170,7709,7849,8202,8324,23236,23462,51176,91860,2251,523,533,534,545,1101,3107,5519,7060,51382	CCNE1,COL4A3,CTBP2,DCC,LPAR1,EDNRB,ESR1,FGFR2,FOXO1,GLI3,GNAI3,GNAS,HGF,HES1,HSP90AA1,IFNA21,IL13RA1,ITGA6,LAMA4,SMAD2,SMAD3,MAX,MMP2,NFKB2,NOTCH3,NTRK1,PLCG1,PMAIP1,PRKACB,PTGS2,RAC1,RAC2,RALB,SKP1,TPM3,ZBTB17,PAX8,NCOA3,FZD7,PLCB1,HEY1,LEF1,CALML4,FGF6,ATP6V1A,ATP6V0B,ATP6V1G2,ATR,CHAD,HLA-C,PPP2R1B,THBS4,ATP6V1D	53/-
10_Member	WikiPathways	WP5434	Cancer pathways	-9.94384	-6.71445	898,1285,1488,1630,1902,1910,2099,2263,2308,2737,2773,2778,3082,3280,3320,3452,3597,3655,3910,4087,4088,4149,4313,4791,4854,4914,5335,5366,5567,5743,5879,5880,5899,6500,7170,7709,7849,8202,8324,23236,23462,51176,91860	CCNE1,COL4A3,CTBP2,DCC,LPAR1,EDNRB,ESR1,FGFR2,FOXO1,GLI3,GNAI3,GNAS,HGF,HES1,HSP90AA1,IFNA21,IL13RA1,ITGA6,LAMA4,SMAD2,SMAD3,MAX,MMP2,NFKB2,NOTCH3,NTRK1,PLCG1,PMAIP1,PRKACB,PTGS2,RAC1,RAC2,RALB,SKP1,TPM3,ZBTB17,PAX8,NCOA3,FZD7,PLCB1,HEY1,LEF1,CALML4	43/509
10_Member	KEGG Pathway	hsa05200	Pathways in cancer	-9.83929	-6.64209	898,1285,1488,1630,1902,1910,2099,2251,2263,2308,2737,2773,2778,3082,3280,3320,3452,3597,3655,3910,4087,4088,4149,4313,4791,4854,4914,5335,5366,5567,5743,5879,5880,5899,6500,7170,7709,7849,8202,8324,23236,23462,51176,91860	CCNE1,COL4A3,CTBP2,DCC,LPAR1,EDNRB,ESR1,FGF6,FGFR2,FOXO1,GLI3,GNAI3,GNAS,HGF,HES1,HSP90AA1,IFNA21,IL13RA1,ITGA6,LAMA4,SMAD2,SMAD3,MAX,MMP2,NFKB2,NOTCH3,NTRK1,PLCG1,PMAIP1,PRKACB,PTGS2,RAC1,RAC2,RALB,SKP1,TPM3,ZBTB17,PAX8,NCOA3,FZD7,PLCB1,HEY1,LEF1,CALML4	44/533
10_Member	KEGG Pathway	hsa05165	Human papillomavirus infection	-3.77611	-2.1666	523,533,534,545,898,1101,1285,2308,2778,3107,3280,3452,3655,3910,4854,5519,5567,5743,7060,8324,23462,51382	ATP6V1A,ATP6V0B,ATP6V1G2,ATR,CCNE1,CHAD,COL4A3,FOXO1,GNAS,HLA-C,HES1,IFNA21,ITGA6,LAMA4,NOTCH3,PPP2R1B,PRKACB,PTGS2,THBS4,FZD7,HEY1,ATP6V1D	22/333
11_Summary	GO Biological Processes	GO:0043408	regulation of MAPK cascade	-9.73279	-6.56555	151,284,408,634,960,972,1000,1464,1687,1846,1880,1902,2244,2251,2263,2308,3082,3156,3340,3486,3643,4216,4281,4914,5048,5062,5063,5151,5322,5606,5770,5781,5788,5911,6259,6714,7066,7534,8324,9378,10253,10457,23043,23236,25778,28996,54900,78986,200734,100133941,374,718,1453,2887,3280,3655,3985,4057,5144,5175,5329,5879,5899,6456,7060,8851,8861,10935,11116,22876,22924,23560,23770,54386,199731,2170,218…	ADRA2B,ANGPT1,ARRB1,CEACAM1,CD44,CD74,CDH2,CSPG4,GSDME,DUSP4,GPR183,LPAR1,FGB,FGF6,FGFR2,FOXO1,HGF,HMGCR,NDST1,IGFBP3,INSR,MAP3K4,MID1,NTRK1,PAFAH1B1,PAK2,PAK3,PDE8A,PLA2G5,MAP2K3,PTPN1,PTPN11,PTPRC,RAP2A,RYK,SRC,THPO,YWHAZ,FZD7,NRXN1,SPRY2,GPNMB,TNIK,PLCB1,DSTYK,HIPK2,LAX1,DUSP26,SPRED2,CD24,AREG,C3,CSNK1D,GRB10,HES1,ITGA6,LIMK2,LTF,PDE4D,PECAM1,PLAUR,RAC1,RALB,SH3GL2,THBS4,CDK5R1,LDB1,PRDX3,CEP…	91/-
11_Member	GO Biological Processes	GO:0043408	regulation of MAPK cascade	-9.73279	-6.56555	151,284,408,634,960,972,1000,1464,1687,1846,1880,1902,2244,2251,2263,2308,3082,3156,3340,3486,3643,4216,4281,4914,5048,5062,5063,5151,5322,5606,5770,5781,5788,5911,6259,6714,7066,7534,8324,9378,10253,10457,23043,23236,25778,28996,54900,78986,200734,100133941	ADRA2B,ANGPT1,ARRB1,CEACAM1,CD44,CD74,CDH2,CSPG4,GSDME,DUSP4,GPR183,LPAR1,FGB,FGF6,FGFR2,FOXO1,HGF,HMGCR,NDST1,IGFBP3,INSR,MAP3K4,MID1,NTRK1,PAFAH1B1,PAK2,PAK3,PDE8A,PLA2G5,MAP2K3,PTPN1,PTPN11,PTPRC,RAP2A,RYK,SRC,THPO,YWHAZ,FZD7,NRXN1,SPRY2,GPNMB,TNIK,PLCB1,DSTYK,HIPK2,LAX1,DUSP26,SPRED2,CD24	50/662
11_Member	GO Biological Processes	GO:0042325	regulation of phosphorylation	-9.03206	-6.06894	151,284,374,408,634,718,972,1453,1464,2887,3280,3486,3643,3655,3985,4057,4216,4914,5062,5144,5175,5329,5606,5770,5781,5788,5879,5899,5911,6456,6714,7060,7066,8324,8851,8861,10253,10457,10935,11116,22876,22924,23043,23560,23770,25778,54386,199731,200734,100133941	ADRA2B,ANGPT1,AREG,ARRB1,CEACAM1,C3,CD74,CSNK1D,CSPG4,GRB10,HES1,IGFBP3,INSR,ITGA6,LIMK2,LTF,MAP3K4,NTRK1,PAK2,PDE4D,PECAM1,PLAUR,MAP2K3,PTPN1,PTPN11,PTPRC,RAC1,RALB,RAP2A,SH3GL2,SRC,THBS4,THPO,FZD7,CDK5R1,LDB1,SPRY2,GPNMB,PRDX3,CEP43,INPP5F,MAPRE3,TNIK,GTPBP4,FKBP8,DSTYK,TERF2IP,CADM4,SPRED2,CD24	50/694
11_Member	GO Biological Processes	GO:0043410	positive regulation of MAPK cascade	-8.48558	-5.61196	151,284,408,960,972,1000,1464,1687,1880,1902,2244,2251,2263,3082,3340,3486,3643,4216,4281,4914,5151,5322,5606,5770,5781,5788,6259,6714,7066,8324,9378,10253,10457,23043,23236,25778,28996,100133941	ADRA2B,ANGPT1,ARRB1,CD44,CD74,CDH2,CSPG4,GSDME,GPR183,LPAR1,FGB,FGF6,FGFR2,HGF,NDST1,IGFBP3,INSR,MAP3K4,MID1,NTRK1,PDE8A,PLA2G5,MAP2K3,PTPN1,PTPN11,PTPRC,RYK,SRC,THPO,FZD7,NRXN1,SPRY2,GPNMB,TNIK,PLCB1,DSTYK,HIPK2,CD24	38/464
11_Member	GO Biological Processes	GO:0042327	positive regulation of phosphorylation	-8.13866	-5.41616	151,284,374,408,718,972,1453,1464,2887,3280,3643,3655,3985,4057,4216,4914,5062,5175,5329,5606,5770,5781,5788,5879,5899,5911,6714,7060,7066,8324,10253,10457,22924,23043,25778,100133941	ADRA2B,ANGPT1,AREG,ARRB1,C3,CD74,CSNK1D,CSPG4,GRB10,HES1,INSR,ITGA6,LIMK2,LTF,MAP3K4,NTRK1,PAK2,PECAM1,PLAUR,MAP2K3,PTPN1,PTPN11,PTPRC,RAC1,RALB,RAP2A,SRC,THBS4,THPO,FZD7,SPRY2,GPNMB,MAPRE3,TNIK,DSTYK,CD24	36/437
11_Member	GO Biological Processes	GO:0010562	positive regulation of phosphorus metabolic process	-7.77378	-5.14645	151,284,374,408,718,972,1453,1464,2170,2181,2887,3280,3643,3655,3985,4057,4216,4914,5062,5175,5329,5606,5770,5781,5788,5879,5899,5911,6714,7060,7066,8324,10253,10457,22924,23043,25778,100133941	ADRA2B,ANGPT1,AREG,ARRB1,C3,CD74,CSNK1D,CSPG4,FABP3,ACSL3,GRB10,HES1,INSR,ITGA6,LIMK2,LTF,MAP3K4,NTRK1,PAK2,PECAM1,PLAUR,MAP2K3,PTPN1,PTPN11,PTPRC,RAC1,RALB,RAP2A,SRC,THBS4,THPO,FZD7,SPRY2,GPNMB,MAPRE3,TNIK,DSTYK,CD24	38/493
11_Member	GO Biological Processes	GO:0045937	positive regulation of phosphate metabolic process	-7.77378	-5.14645	151,284,374,408,718,972,1453,1464,2170,2181,2887,3280,3643,3655,3985,4057,4216,4914,5062,5175,5329,5606,5770,5781,5788,5879,5899,5911,6714,7060,7066,8324,10253,10457,22924,23043,25778,100133941	ADRA2B,ANGPT1,AREG,ARRB1,C3,CD74,CSNK1D,CSPG4,FABP3,ACSL3,GRB10,HES1,INSR,ITGA6,LIMK2,LTF,MAP3K4,NTRK1,PAK2,PECAM1,PLAUR,MAP2K3,PTPN1,PTPN11,PTPRC,RAC1,RALB,RAP2A,SRC,THBS4,THPO,FZD7,SPRY2,GPNMB,MAPRE3,TNIK,DSTYK,CD24	38/493
11_Member	GO Biological Processes	GO:0001932	regulation of protein phosphorylation	-7.34588	-4.83506	151,284,374,408,634,718,972,1453,1464,3280,3486,3643,3985,4057,4216,4914,5062,5144,5175,5329,5606,5770,5781,5788,5879,5899,5911,6456,6714,7060,7066,8851,10253,10457,11116,22876,22924,23043,23560,23770,54386,199731,200734,100133941	ADRA2B,ANGPT1,AREG,ARRB1,CEACAM1,C3,CD74,CSNK1D,CSPG4,HES1,IGFBP3,INSR,LIMK2,LTF,MAP3K4,NTRK1,PAK2,PDE4D,PECAM1,PLAUR,MAP2K3,PTPN1,PTPN11,PTPRC,RAC1,RALB,RAP2A,SH3GL2,SRC,THBS4,THPO,CDK5R1,SPRY2,GPNMB,CEP43,INPP5F,MAPRE3,TNIK,GTPBP4,FKBP8,TERF2IP,CADM4,SPRED2,CD24	44/644
11_Member	GO Biological Processes	GO:0031401	positive regulation of protein modification process	-6.95858	-4.55973	151,284,374,408,718,868,972,1453,1464,3280,3643,3985,4057,4216,4914,5062,5175,5329,5606,5770,5781,5788,5879,5899,5911,6500,6714,7060,7066,7334,7336,7965,8554,8555,10253,10457,22924,23043,26354,100133941	ADRA2B,ANGPT1,AREG,ARRB1,C3,CBLB,CD74,CSNK1D,CSPG4,HES1,INSR,LIMK2,LTF,MAP3K4,NTRK1,PAK2,PECAM1,PLAUR,MAP2K3,PTPN1,PTPN11,PTPRC,RAC1,RALB,RAP2A,SKP1,SRC,THBS4,THPO,UBE2N,UBE2V2,AIMP2,PIAS1,CDC14B,SPRY2,GPNMB,MAPRE3,TNIK,GNL3,CD24	40/574
11_Member	GO Biological Processes	GO:0001934	positive regulation of protein phosphorylation	-6.67365	-4.32154	151,284,374,408,718,972,1453,1464,3280,3643,3985,4057,4216,4914,5062,5175,5329,5606,5770,5781,5788,5879,5899,5911,6714,7060,7066,10253,10457,22924,23043,100133941	ADRA2B,ANGPT1,AREG,ARRB1,C3,CD74,CSNK1D,CSPG4,HES1,INSR,LIMK2,LTF,MAP3K4,NTRK1,PAK2,PECAM1,PLAUR,MAP2K3,PTPN1,PTPN11,PTPRC,RAC1,RALB,RAP2A,SRC,THBS4,THPO,SPRY2,GPNMB,MAPRE3,TNIK,CD24	32/414
11_Member	GO Biological Processes	GO:0070372	regulation of ERK1 and ERK2 cascade	-6.04634	-3.81022	284,408,634,960,972,1846,1880,2244,2263,3156,4914,5151,5322,5770,5781,5788,6714,7066,7534,9378,10253,10457,25778,78986,200734	ANGPT1,ARRB1,CEACAM1,CD44,CD74,DUSP4,GPR183,FGB,FGFR2,HMGCR,NTRK1,PDE8A,PLA2G5,PTPN1,PTPN11,PTPRC,SRC,THPO,YWHAZ,NRXN1,SPRY2,GPNMB,DSTYK,DUSP26,SPRED2	25/296
11_Member	GO Biological Processes	GO:0070374	positive regulation of ERK1 and ERK2 cascade	-4.96298	-3.02096	284,408,960,972,1880,2244,2263,4914,5151,5322,5781,5788,6714,7066,9378,10253,10457,25778	ANGPT1,ARRB1,CD44,CD74,GPR183,FGB,FGFR2,NTRK1,PDE8A,PLA2G5,PTPN11,PTPRC,SRC,THPO,NRXN1,SPRY2,GPNMB,DSTYK	18/198
11_Member	GO Biological Processes	GO:0051338	regulation of transferase activity	-4.34215	-2.57053	151,284,335,634,972,3643,4057,4216,4345,5062,5606,5770,5788,5899,5982,6135,6500,6714,7329,8555,8851,8861,9349,10935,11116,22924,23560,25778,100133941	ADRA2B,ANGPT1,APOA1,CEACAM1,CD74,INSR,LTF,MAP3K4,CD200,PAK2,MAP2K3,PTPN1,PTPRC,RALB,RFC2,RPL11,SKP1,SRC,UBE2I,CDC14B,CDK5R1,LDB1,RPL23,PRDX3,CEP43,MAPRE3,GTPBP4,DSTYK,CD24	29/464
11_Member	GO Biological Processes	GO:0051347	positive regulation of transferase activity	-4.28673	-2.52999	151,284,335,972,3643,4057,4216,4345,5606,5770,5788,5899,5982,6500,6714,7329,8555,22924,25778,100133941	ADRA2B,ANGPT1,APOA1,CD74,INSR,LTF,MAP3K4,CD200,MAP2K3,PTPN1,PTPRC,RALB,RFC2,SKP1,SRC,UBE2I,CDC14B,MAPRE3,DSTYK,CD24	20/264
11_Member	GO Biological Processes	GO:0050731	positive regulation of peptidyl-tyrosine phosphorylation	-3.4203	-1.92207	284,374,1464,3280,5062,5175,5770,5781,5788,6714,7060	ANGPT1,AREG,CSPG4,HES1,PAK2,PECAM1,PTPN1,PTPN11,PTPRC,SRC,THBS4	11/116
11_Member	GO Biological Processes	GO:0050730	regulation of peptidyl-tyrosine phosphorylation	-3.38242	-1.89521	284,374,1464,3280,5062,5175,5770,5781,5788,6714,7060,22876,199731	ANGPT1,AREG,CSPG4,HES1,PAK2,PECAM1,PTPN1,PTPN11,PTPRC,SRC,THBS4,INPP5F,CADM4	13/156
11_Member	GO Biological Processes	GO:0043549	regulation of kinase activity	-2.42484	-1.21823	151,284,634,972,3643,4057,4216,5062,5606,5770,5788,5899,6714,8851,8861,10935,11116,22924,23560,25778,100133941	ADRA2B,ANGPT1,CEACAM1,CD74,INSR,LTF,MAP3K4,PAK2,MAP2K3,PTPN1,PTPRC,RALB,SRC,CDK5R1,LDB1,PRDX3,CEP43,MAPRE3,GTPBP4,DSTYK,CD24	21/397
11_Member	GO Biological Processes	GO:0033674	positive regulation of kinase activity	-2.41485	-1.21328	151,284,972,3643,4057,4216,5606,5770,5788,5899,6714,22924,25778,100133941	ADRA2B,ANGPT1,CD74,INSR,LTF,MAP3K4,MAP2K3,PTPN1,PTPRC,RALB,SRC,MAPRE3,DSTYK,CD24	14/223
12_Summary	Reactome Gene Sets	R-HSA-9824446	Viral Infection Pathways	-9.54268	-6.45463	481,1783,2280,2817,3107,3312,3320,3452,3554,4088,4245,4691,5062,5094,5433,5440,5479,5717,6124,6129,6164,6175,6185,6194,6383,6480,7280,7329,7334,7534,7991,8343,8360,8678,8905,9282,9349,9861,10001,10383,10484,10800,23097,23521,25873,27072,27090,51271,89853,92815,116832	ATP1B1,DYNC1LI2,FKBP1A,GPC1,HLA-C,HSPA8,HSP90AA1,IFNA21,IL1R1,SMAD3,MGAT1,NCL,PAK2,PCBP2,POLR2D,POLR2K,PPIB,PSMD11,RPL4,RPL7,RPL34,RPLP0,RPN2,RPS6,SDC2,ST6GAL1,TUBB2A,UBE2I,UBE2N,YWHAZ,TUSC3,H2BC7,H4C4,BECN1,AP1S2,MED14,RPL23,PSMD6,MED6,TUBB4B,SEC23A,CYSLTR1,CDK19,RPL13A,RPL36,VPS41,ST6GALNAC4,UBAP1,MVB12B,H2AC25,RPL39L	51/-
12_Member	Reactome Gene Sets	R-HSA-9824446	Viral Infection Pathways	-9.54268	-6.45463	481,1783,2280,2817,3107,3312,3320,3452,3554,4088,4245,4691,5062,5094,5433,5440,5479,5717,6124,6129,6164,6175,6185,6194,6383,6480,7280,7329,7334,7534,7991,8343,8360,8678,8905,9282,9349,9861,10001,10383,10484,10800,23097,23521,25873,27072,27090,51271,89853,92815,116832	ATP1B1,DYNC1LI2,FKBP1A,GPC1,HLA-C,HSPA8,HSP90AA1,IFNA21,IL1R1,SMAD3,MGAT1,NCL,PAK2,PCBP2,POLR2D,POLR2K,PPIB,PSMD11,RPL4,RPL7,RPL34,RPLP0,RPN2,RPS6,SDC2,ST6GAL1,TUBB2A,UBE2I,UBE2N,YWHAZ,TUSC3,H2BC7,H4C4,BECN1,AP1S2,MED14,RPL23,PSMD6,MED6,TUBB4B,SEC23A,CYSLTR1,CDK19,RPL13A,RPL36,VPS41,ST6GALNAC4,UBAP1,MVB12B,H2AC25,RPL39L	51/692
12_Member	Reactome Gene Sets	R-HSA-9679506	SARS-CoV Infections	-4.516	-2.68321	481,2280,2817,3107,3320,3452,3554,4088,4245,5094,5479,6185,6194,6383,6480,7329,7334,7534,7991,8678,10484,10800,27072,27090	ATP1B1,FKBP1A,GPC1,HLA-C,HSP90AA1,IFNA21,IL1R1,SMAD3,MGAT1,PCBP2,PPIB,RPN2,RPS6,SDC2,ST6GAL1,UBE2I,UBE2N,YWHAZ,TUSC3,BECN1,SEC23A,CYSLTR1,VPS41,ST6GALNAC4	24/340
12_Member	Reactome Gene Sets	R-HSA-9678108	SARS-CoV-1 Infection	-3.35649	-1.87588	2280,4088,4245,5094,5479,6194,6480,7329,7534,8678,27090	FKBP1A,SMAD3,MGAT1,PCBP2,PPIB,RPS6,ST6GAL1,UBE2I,YWHAZ,BECN1,ST6GALNAC4	11/118
12_Member	Reactome Gene Sets	R-HSA-9694516	SARS-CoV-2 Infection	-3.04032	-1.63813	2817,3107,3320,3452,4245,6185,6194,6383,6480,7329,7334,7534,7991,8678,10484,27072,27090	GPC1,HLA-C,HSP90AA1,IFNA21,MGAT1,RPN2,RPS6,SDC2,ST6GAL1,UBE2I,UBE2N,YWHAZ,TUSC3,BECN1,SEC23A,VPS41,ST6GALNAC4	17/258
12_Member	Reactome Gene Sets	R-HSA-9735871	SARS-CoV-1 targets host intracellular signalling and regulatory pathways	-2.31069	-1.14229	4088,7329,7534	SMAD3,UBE2I,YWHAZ	3/13
12_Member	Reactome Gene Sets	R-HSA-9692914	SARS-CoV-1-host interactions	-2.20601	-1.0688	2280,4088,5094,5479,6194,7329,7534	FKBP1A,SMAD3,PCBP2,PPIB,RPS6,UBE2I,YWHAZ	7/79
13_Summary	GO Biological Processes	GO:0033365	protein localization to organelle	-9.25517	-6.22019	402,545,819,868,1200,1453,1736,2099,2737,3098,3312,3320,4281,4591,4904,5530,5913,6118,6135,6500,6653,6672,7072,7289,8239,8360,8504,8658,8678,9135,9211,9349,9913,10073,10369,10972,22924,23203,23770,24141,25793,27072,30000,51141,51176,51271,51382,54386,55207,55719,55831,65125,79867,89853,317662,481,972,1174,1176,1314,4905,6812,8905,10123,10124,10484,11031,51552,100133941	ARL2,ATR,CAMLG,CBLB,TPP1,CSNK1D,DKC1,ESR1,GLI3,HK1,HSPA8,HSP90AA1,MID1,TRIM37,YBX1,PPP3CA,RAPSN,RPA2,RPL11,SKP1,SORL1,SP100,TIA1,TULP3,USP9X,H4C4,PEX3,TNKS,BECN1,RABEP1,LGI1,RPL23,SUPT7L,SNUPN,CACNG2,TMED10,MAPRE3,PMPCA,FKBP8,LAMP5,FBXO7,VPS41,TNPO2,INSIG2,LEF1,UBAP1,ATP6V1D,TERF2IP,ARL8B,SLF2,EMC3,WNK1,TCTN2,MVB12B,FAM149B1,ATP1B1,CD74,AP1S1,AP3S1,COPA,NSF,STXBP1,AP1S2,ARL4C,ARL4A,SEC23A,RAB31,R…	69/-
13_Member	GO Biological Processes	GO:0033365	protein localization to organelle	-9.25517	-6.22019	402,545,819,868,1200,1453,1736,2099,2737,3098,3312,3320,4281,4591,4904,5530,5913,6118,6135,6500,6653,6672,7072,7289,8239,8360,8504,8658,8678,9135,9211,9349,9913,10073,10369,10972,22924,23203,23770,24141,25793,27072,30000,51141,51176,51271,51382,54386,55207,55719,55831,65125,79867,89853,317662	ARL2,ATR,CAMLG,CBLB,TPP1,CSNK1D,DKC1,ESR1,GLI3,HK1,HSPA8,HSP90AA1,MID1,TRIM37,YBX1,PPP3CA,RAPSN,RPA2,RPL11,SKP1,SORL1,SP100,TIA1,TULP3,USP9X,H4C4,PEX3,TNKS,BECN1,RABEP1,LGI1,RPL23,SUPT7L,SNUPN,CACNG2,TMED10,MAPRE3,PMPCA,FKBP8,LAMP5,FBXO7,VPS41,TNPO2,INSIG2,LEF1,UBAP1,ATP6V1D,TERF2IP,ARL8B,SLF2,EMC3,WNK1,TCTN2,MVB12B,FAM149B1	55/794
13_Member	GO Biological Processes	GO:0006886	intracellular protein transport	-3.9026	-2.2468	481,868,972,1174,1176,1314,2737,3312,3320,4591,4905,5530,6653,6812,8239,8504,8678,8905,9349,10073,10123,10124,10369,10484,10972,11031,27072,30000,51271,51552,89853,100133941	ATP1B1,CBLB,CD74,AP1S1,AP3S1,COPA,GLI3,HSPA8,HSP90AA1,TRIM37,NSF,PPP3CA,SORL1,STXBP1,USP9X,PEX3,BECN1,AP1S2,RPL23,SNUPN,ARL4C,ARL4A,CACNG2,SEC23A,TMED10,RAB31,VPS41,TNPO2,UBAP1,RAB14,MVB12B,CD24	32/566
13_Member	GO Biological Processes	GO:0072594	establishment of protein localization to organelle	-2.87187	-1.52767	868,2737,3098,3312,3320,4591,5530,6653,8239,8504,8678,9349,10073,10369,23203,24141,25793,27072,30000,51271,89853	CBLB,GLI3,HK1,HSPA8,HSP90AA1,TRIM37,PPP3CA,SORL1,USP9X,PEX3,BECN1,RPL23,SNUPN,CACNG2,PMPCA,LAMP5,FBXO7,VPS41,TNPO2,UBAP1,MVB12B	21/364
14_Summary	GO Biological Processes	GO:0051248	negative regulation of protein metabolic process	-9.04843	-6.06894	274,302,408,634,819,825,831,960,1910,1992,2055,3077,3156,3486,4057,4088,4691,4904,5062,5144,5272,5327,5329,5770,5788,6135,6252,6456,6625,6653,6714,7072,7298,8239,8724,9097,9349,9444,10253,10492,10643,11116,22876,23204,23521,23560,23770,26058,28996,51582,54386,65125,199731,200734,10935,29926	BIN1,ANXA2,ARRB1,CEACAM1,CAMLG,CAPN3,CAST,CD44,EDNRB,SERPINB1,CLN8,HFE,HMGCR,IGFBP3,LTF,SMAD3,NCL,YBX1,PAK2,PDE4D,SERPINB9,PLAT,PLAUR,PTPN1,PTPRC,RPL11,RTN1,SH3GL2,SNRNP70,SORL1,SRC,TIA1,TYMS,USP9X,SNX3,USP14,RPL23,QKI,SPRY2,SYNCRIP,IGF2BP3,CEP43,INPP5F,ARL6IP1,RPL13A,GTPBP4,FKBP8,GIGYF2,HIPK2,AZIN1,TERF2IP,WNK1,CADM4,SPRED2,PRDX3,GMPPA	56/-
14_Member	GO Biological Processes	GO:0051248	negative regulation of protein metabolic process	-9.04843	-6.06894	274,302,408,634,819,825,831,960,1910,1992,2055,3077,3156,3486,4057,4088,4691,4904,5062,5144,5272,5327,5329,5770,5788,6135,6252,6456,6625,6653,6714,7072,7298,8239,8724,9097,9349,9444,10253,10492,10643,11116,22876,23204,23521,23560,23770,26058,28996,51582,54386,65125,199731,200734	BIN1,ANXA2,ARRB1,CEACAM1,CAMLG,CAPN3,CAST,CD44,EDNRB,SERPINB1,CLN8,HFE,HMGCR,IGFBP3,LTF,SMAD3,NCL,YBX1,PAK2,PDE4D,SERPINB9,PLAT,PLAUR,PTPN1,PTPRC,RPL11,RTN1,SH3GL2,SNRNP70,SORL1,SRC,TIA1,TYMS,USP9X,SNX3,USP14,RPL23,QKI,SPRY2,SYNCRIP,IGF2BP3,CEP43,INPP5F,ARL6IP1,RPL13A,GTPBP4,FKBP8,GIGYF2,HIPK2,AZIN1,TERF2IP,WNK1,CADM4,SPRED2	54/782
14_Member	GO Biological Processes	GO:0031400	negative regulation of protein modification process	-3.57455	-2.02987	408,634,819,825,3486,5062,5144,5770,5788,6135,6456,9349,10253,11116,22876,23560,23770,54386,65125,199731,200734	ARRB1,CEACAM1,CAMLG,CAPN3,IGFBP3,PAK2,PDE4D,PTPN1,PTPRC,RPL11,SH3GL2,RPL23,SPRY2,CEP43,INPP5F,GTPBP4,FKBP8,TERF2IP,WNK1,CADM4,SPRED2	21/321
14_Member	GO Biological Processes	GO:0042326	negative regulation of phosphorylation	-2.78066	-1.46834	634,3486,5062,5144,5770,5788,6456,10253,10935,11116,22876,23770,54386,199731,200734	CEACAM1,IGFBP3,PAK2,PDE4D,PTPN1,PTPRC,SH3GL2,SPRY2,PRDX3,CEP43,INPP5F,FKBP8,TERF2IP,CADM4,SPRED2	15/226
14_Member	GO Biological Processes	GO:0001933	negative regulation of protein phosphorylation	-2.65028	-1.37253	634,3486,5062,5144,5770,5788,6456,10253,11116,22876,23770,54386,199731,200734	CEACAM1,IGFBP3,PAK2,PDE4D,PTPN1,PTPRC,SH3GL2,SPRY2,CEP43,INPP5F,FKBP8,TERF2IP,CADM4,SPRED2	14/210
14_Member	GO Biological Processes	GO:0010563	negative regulation of phosphorus metabolic process	-2.41793	-1.2138	634,3486,5062,5144,5770,5788,6456,10253,10935,11116,22876,23770,29926,54386,199731,200734	CEACAM1,IGFBP3,PAK2,PDE4D,PTPN1,PTPRC,SH3GL2,SPRY2,PRDX3,CEP43,INPP5F,FKBP8,GMPPA,TERF2IP,CADM4,SPRED2	16/271
14_Member	GO Biological Processes	GO:0045936	negative regulation of phosphate metabolic process	-2.41793	-1.2138	634,3486,5062,5144,5770,5788,6456,10253,10935,11116,22876,23770,29926,54386,199731,200734	CEACAM1,IGFBP3,PAK2,PDE4D,PTPN1,PTPRC,SH3GL2,SPRY2,PRDX3,CEP43,INPP5F,FKBP8,GMPPA,TERF2IP,CADM4,SPRED2	16/271
15_Summary	GO Biological Processes	GO:0043068	positive regulation of programmed cell death	-9.04245	-6.06894	186,274,488,604,655,664,843,1687,1785,1902,2308,2934,3486,3655,4293,4313,4914,5062,5335,5366,5519,5743,5770,5788,5913,5988,6194,6421,6714,7072,7421,8440,8678,8743,8794,8851,9262,10439,10553,10616,23097,50486,51651,51741,55367,960,972,2244,2626,3082,5329,5607,6672,7178,25793	AGTR2,BIN1,ATP2A2,BCL6,BMP7,BNIP3,CASP10,GSDME,DNM2,LPAR1,FOXO1,GSN,IGFBP3,ITGA6,MAP3K9,MMP2,NTRK1,PAK2,PLCG1,PMAIP1,PPP2R1B,PTGS2,PTPN1,PTPRC,RAPSN,RFPL1,RPS6,SFPQ,SRC,TIA1,VDR,NCK2,BECN1,TNFSF10,TNFRSF10C,CDK5R1,STK17B,OLFM1,HTATIP2,RBCK1,CDK19,G0S2,PTRH2,WWOX,PIDD1,CD44,CD74,FGB,GATA4,HGF,PLAUR,MAP2K5,SP100,TPT1,FBXO7	55/-
15_Member	GO Biological Processes	GO:0043068	positive regulation of programmed cell death	-9.04245	-6.06894	186,274,488,604,655,664,843,1687,1785,1902,2308,2934,3486,3655,4293,4313,4914,5062,5335,5366,5519,5743,5770,5788,5913,5988,6194,6421,6714,7072,7421,8440,8678,8743,8794,8851,9262,10439,10553,10616,23097,50486,51651,51741,55367	AGTR2,BIN1,ATP2A2,BCL6,BMP7,BNIP3,CASP10,GSDME,DNM2,LPAR1,FOXO1,GSN,IGFBP3,ITGA6,MAP3K9,MMP2,NTRK1,PAK2,PLCG1,PMAIP1,PPP2R1B,PTGS2,PTPN1,PTPRC,RAPSN,RFPL1,RPS6,SFPQ,SRC,TIA1,VDR,NCK2,BECN1,TNFSF10,TNFRSF10C,CDK5R1,STK17B,OLFM1,HTATIP2,RBCK1,CDK19,G0S2,PTRH2,WWOX,PIDD1	45/586
15_Member	GO Biological Processes	GO:0043065	positive regulation of apoptotic process	-8.45888	-5.61196	186,274,488,604,655,664,843,1687,1785,1902,2308,2934,3486,3655,4293,4313,5062,5335,5366,5519,5743,5770,5788,5913,5988,6194,6421,6714,7072,7421,8440,8678,8743,8794,8851,9262,10439,10616,23097,50486,51651,51741,55367	AGTR2,BIN1,ATP2A2,BCL6,BMP7,BNIP3,CASP10,GSDME,DNM2,LPAR1,FOXO1,GSN,IGFBP3,ITGA6,MAP3K9,MMP2,PAK2,PLCG1,PMAIP1,PPP2R1B,PTGS2,PTPN1,PTPRC,RAPSN,RFPL1,RPS6,SFPQ,SRC,TIA1,VDR,NCK2,BECN1,TNFSF10,TNFRSF10C,CDK5R1,STK17B,OLFM1,RBCK1,CDK19,G0S2,PTRH2,WWOX,PIDD1	43/569
15_Member	GO Biological Processes	GO:2001233	regulation of apoptotic signaling pathway	-5.11623	-3.11735	186,960,972,1687,2244,2626,3082,3655,4313,5062,5329,5366,5519,5607,5743,5770,5788,6421,6672,6714,7178,8440,8678,8743,10616,25793,50486,51741	AGTR2,CD44,CD74,GSDME,FGB,GATA4,HGF,ITGA6,MMP2,PAK2,PLAUR,PMAIP1,PPP2R1B,MAP2K5,PTGS2,PTPN1,PTPRC,SFPQ,SP100,SRC,TPT1,NCK2,BECN1,TNFSF10,RBCK1,FBXO7,G0S2,WWOX	28/399
15_Member	GO Biological Processes	GO:2001238	positive regulation of extrinsic apoptotic signaling pathway	-4.54456	-2.70277	186,5062,5366,5519,5788,8743,10616,50486,51741	AGTR2,PAK2,PMAIP1,PPP2R1B,PTPRC,TNFSF10,RBCK1,G0S2,WWOX	9/58
15_Member	GO Biological Processes	GO:2001236	regulation of extrinsic apoptotic signaling pathway	-4.23852	-2.49469	186,2244,3082,3655,5062,5366,5519,5607,5788,6672,6714,8743,10616,50486,51741	AGTR2,FGB,HGF,ITGA6,PAK2,PMAIP1,PPP2R1B,MAP2K5,PTPRC,SP100,SRC,TNFSF10,RBCK1,G0S2,WWOX	15/165
15_Member	GO Biological Processes	GO:2001235	positive regulation of apoptotic signaling pathway	-4.1509	-2.43632	186,1687,4313,5062,5366,5519,5788,6421,8440,8678,8743,10616,50486,51741	AGTR2,GSDME,MMP2,PAK2,PMAIP1,PPP2R1B,PTPRC,SFPQ,NCK2,BECN1,TNFSF10,RBCK1,G0S2,WWOX	14/149
16_Summary	GO Biological Processes	GO:0030001	metal ion transport	-8.91213	-5.96674	309,392,481,488,490,491,492,781,1259,1785,1910,2280,2512,3077,3709,3736,3755,3768,3784,3787,4057,4891,4905,5335,5530,5788,6523,6558,6583,6616,6833,7178,7421,7991,10369,10800,10991,23236,27173,54946,55334,55799,56660,57030,57419,57468,65125,79714,513,518,523,533,534,1183,1184,2558,4717,6509,9551,27109,51382,32,664,793,797,825,2308,2626,3098,4087,4088,4842,9588,10935,23371,64710,2132	ANXA6,ARHGAP1,ATP1B1,ATP2A2,ATP2B1,ATP2B2,ATP2B3,CACNA2D1,CNGA1,DNM2,EDNRB,FKBP1A,FTL,HFE,ITPR2,KCNA1,KCNG1,KCNJ12,KCNQ1,KCNS1,LTF,SLC11A2,NSF,PLCG1,PPP3CA,PTPRC,SLC5A1,SLC12A2,SLC22A4,SNAP25,ABCC8,TPT1,VDR,TUSC3,CACNG2,CYSLTR1,SLC38A3,PLCB1,SLC39A1,SLC41A3,SLC39A9,CACNA2D3,KCNK12,SLC17A7,SLC24A3,SLC12A5,WNK1,CCDC51,ATP5F1D,ATP5MC3,ATP6V1A,ATP6V0B,ATP6V1G2,CLCN4,CLCN5,GABRA5,NDUFC1,SLC1A4,ATP5MF,…	77/-
16_Member	GO Biological Processes	GO:0030001	metal ion transport	-8.91213	-5.96674	309,392,481,488,490,491,492,781,1259,1785,1910,2280,2512,3077,3709,3736,3755,3768,3784,3787,4057,4891,4905,5335,5530,5788,6523,6558,6583,6616,6833,7178,7421,7991,10369,10800,10991,23236,27173,54946,55334,55799,56660,57030,57419,57468,65125,79714	ANXA6,ARHGAP1,ATP1B1,ATP2A2,ATP2B1,ATP2B2,ATP2B3,CACNA2D1,CNGA1,DNM2,EDNRB,FKBP1A,FTL,HFE,ITPR2,KCNA1,KCNG1,KCNJ12,KCNQ1,KCNS1,LTF,SLC11A2,NSF,PLCG1,PPP3CA,PTPRC,SLC5A1,SLC12A2,SLC22A4,SNAP25,ABCC8,TPT1,VDR,TUSC3,CACNG2,CYSLTR1,SLC38A3,PLCB1,SLC39A1,SLC41A3,SLC39A9,CACNA2D3,KCNK12,SLC17A7,SLC24A3,SLC12A5,WNK1,CCDC51	48/656
16_Member	GO Biological Processes	GO:0098660	inorganic ion transmembrane transport	-6.98099	-4.57126	481,488,490,491,492,513,518,523,533,534,781,1183,1184,1259,1910,2280,2558,3709,3736,3755,3768,3784,3787,4717,4891,5335,5788,6509,6523,6558,6616,6833,7421,7991,9551,10369,23236,27109,27173,51382,54946,55334,55799,56660,57030,57419,57468,65125,79714	ATP1B1,ATP2A2,ATP2B1,ATP2B2,ATP2B3,ATP5F1D,ATP5MC3,ATP6V1A,ATP6V0B,ATP6V1G2,CACNA2D1,CLCN4,CLCN5,CNGA1,EDNRB,FKBP1A,GABRA5,ITPR2,KCNA1,KCNG1,KCNJ12,KCNQ1,KCNS1,NDUFC1,SLC11A2,PLCG1,PTPRC,SLC1A4,SLC5A1,SLC12A2,SNAP25,ABCC8,VDR,TUSC3,ATP5MF,CACNG2,PLCB1,DMAC2L,SLC39A1,ATP6V1D,SLC41A3,SLC39A9,CACNA2D3,KCNK12,SLC17A7,SLC24A3,SLC12A5,WNK1,CCDC51	49/780
16_Member	GO Biological Processes	GO:0098662	inorganic cation transmembrane transport	-6.57517	-4.24468	481,488,490,491,492,513,518,523,533,534,781,1259,1910,2280,3709,3736,3755,3768,3784,3787,4717,4891,5335,5788,6523,6558,6616,6833,7991,9551,10369,23236,27109,27173,51382,54946,55334,55799,56660,57030,57419,57468,65125,79714	ATP1B1,ATP2A2,ATP2B1,ATP2B2,ATP2B3,ATP5F1D,ATP5MC3,ATP6V1A,ATP6V0B,ATP6V1G2,CACNA2D1,CNGA1,EDNRB,FKBP1A,ITPR2,KCNA1,KCNG1,KCNJ12,KCNQ1,KCNS1,NDUFC1,SLC11A2,PLCG1,PTPRC,SLC5A1,SLC12A2,SNAP25,ABCC8,TUSC3,ATP5MF,CACNG2,PLCB1,DMAC2L,SLC39A1,ATP6V1D,SLC41A3,SLC39A9,CACNA2D3,KCNK12,SLC17A7,SLC24A3,SLC12A5,WNK1,CCDC51	44/686
16_Member	GO Biological Processes	GO:0098655	monoatomic cation transmembrane transport	-6.31897	-4.03634	481,488,490,491,492,513,518,523,533,534,781,1259,1910,2280,3709,3736,3755,3768,3784,3787,4717,4891,5335,5788,6523,6558,6616,6833,7991,9551,10369,23236,27109,27173,51382,54946,55334,55799,56660,57030,57419,57468,65125,79714	ATP1B1,ATP2A2,ATP2B1,ATP2B2,ATP2B3,ATP5F1D,ATP5MC3,ATP6V1A,ATP6V0B,ATP6V1G2,CACNA2D1,CNGA1,EDNRB,FKBP1A,ITPR2,KCNA1,KCNG1,KCNJ12,KCNQ1,KCNS1,NDUFC1,SLC11A2,PLCG1,PTPRC,SLC5A1,SLC12A2,SNAP25,ABCC8,TUSC3,ATP5MF,CACNG2,PLCB1,DMAC2L,SLC39A1,ATP6V1D,SLC41A3,SLC39A9,CACNA2D3,KCNK12,SLC17A7,SLC24A3,SLC12A5,WNK1,CCDC51	44/701
16_Member	GO Biological Processes	GO:0019725	cellular homeostasis	-4.78926	-2.88684	32,309,481,488,490,491,492,523,533,534,664,793,797,825,2308,2512,2626,3077,3098,3784,4087,4088,4842,4891,5530,6558,6833,7178,7421,9588,10935,10991,23371,51382,55334,57419,57468,64710,65125,79714	ACACB,ANXA6,ATP1B1,ATP2A2,ATP2B1,ATP2B2,ATP2B3,ATP6V1A,ATP6V0B,ATP6V1G2,BNIP3,CALB1,CALCB,CAPN3,FOXO1,FTL,GATA4,HFE,HK1,KCNQ1,SMAD2,SMAD3,NOS1,SLC11A2,PPP3CA,SLC12A2,ABCC8,TPT1,VDR,PRDX6,PRDX3,SLC38A3,TNS2,ATP6V1D,SLC39A9,SLC24A3,SLC12A5,NUCKS1,WNK1,CCDC51	40/703
16_Member	GO Biological Processes	GO:0006816	calcium ion transport	-4.1071	-2.40025	309,488,490,491,492,781,1259,1910,2280,3709,5335,5530,5788,7178,7421,10369,10800,23236,55799,57419	ANXA6,ATP2A2,ATP2B1,ATP2B2,ATP2B3,CACNA2D1,CNGA1,EDNRB,FKBP1A,ITPR2,PLCG1,PPP3CA,PTPRC,TPT1,VDR,CACNG2,CYSLTR1,PLCB1,CACNA2D3,SLC24A3	20/272
16_Member	GO Biological Processes	GO:0055082	intracellular chemical homeostasis	-3.87761	-2.231	32,309,481,488,490,491,492,523,533,664,793,797,2308,2512,2626,3077,3098,3784,4087,4088,4891,5530,6558,6833,7178,7421,10991,51382,55334,57419,57468,64710,65125	ACACB,ANXA6,ATP1B1,ATP2A2,ATP2B1,ATP2B2,ATP2B3,ATP6V1A,ATP6V0B,BNIP3,CALB1,CALCB,FOXO1,FTL,GATA4,HFE,HK1,KCNQ1,SMAD2,SMAD3,SLC11A2,PPP3CA,SLC12A2,ABCC8,TPT1,VDR,SLC38A3,ATP6V1D,SLC39A9,SLC24A3,SLC12A5,NUCKS1,WNK1	33/593
16_Member	GO Biological Processes	GO:0098771	inorganic ion homeostasis	-3.18289	-1.74482	309,481,488,490,491,492,523,664,793,797,1910,2132,2512,3077,3736,3784,4891,6558,7178,7421,55334,57030,57419,57468,65125	ANXA6,ATP1B1,ATP2A2,ATP2B1,ATP2B2,ATP2B3,ATP6V1A,BNIP3,CALB1,CALCB,EDNRB,EXT2,FTL,HFE,KCNA1,KCNQ1,SLC11A2,SLC12A2,TPT1,VDR,SLC39A9,SLC17A7,SLC24A3,SLC12A5,WNK1	25/442
16_Member	GO Biological Processes	GO:0070588	calcium ion transmembrane transport	-2.87649	-1.53186	488,490,491,492,781,1259,1910,2280,3709,5335,5788,10369,23236,55799,57419	ATP2A2,ATP2B1,ATP2B2,ATP2B3,CACNA2D1,CNGA1,EDNRB,FKBP1A,ITPR2,PLCG1,PTPRC,CACNG2,PLCB1,CACNA2D3,SLC24A3	15/221
16_Member	GO Biological Processes	GO:0055080	monoatomic cation homeostasis	-2.62268	-1.35308	309,481,488,490,491,492,523,533,664,793,797,1910,2132,2512,3077,3736,3784,4891,6558,7178,7421,51382,55334,57419,57468,65125	ANXA6,ATP1B1,ATP2A2,ATP2B1,ATP2B2,ATP2B3,ATP6V1A,ATP6V0B,BNIP3,CALB1,CALCB,EDNRB,EXT2,FTL,HFE,KCNA1,KCNQ1,SLC11A2,SLC12A2,TPT1,VDR,ATP6V1D,SLC39A9,SLC24A3,SLC12A5,WNK1	26/512
16_Member	GO Biological Processes	GO:0006873	intracellular monoatomic ion homeostasis	-2.51392	-1.28185	309,481,488,490,491,492,523,533,664,793,797,2512,3077,3784,4891,6558,7178,7421,51382,55334,57419,57468,65125	ANXA6,ATP1B1,ATP2A2,ATP2B1,ATP2B2,ATP2B3,ATP6V1A,ATP6V0B,BNIP3,CALB1,CALCB,FTL,HFE,KCNQ1,SLC11A2,SLC12A2,TPT1,VDR,ATP6V1D,SLC39A9,SLC24A3,SLC12A5,WNK1	23/442
16_Member	GO Biological Processes	GO:0050801	monoatomic ion homeostasis	-2.51053	-1.27891	309,481,488,490,491,492,523,533,664,793,797,1910,2132,2512,3077,3736,3784,4891,6558,7178,7421,51382,55334,57419,57468,65125	ANXA6,ATP1B1,ATP2A2,ATP2B1,ATP2B2,ATP2B3,ATP6V1A,ATP6V0B,BNIP3,CALB1,CALCB,EDNRB,EXT2,FTL,HFE,KCNA1,KCNQ1,SLC11A2,SLC12A2,TPT1,VDR,ATP6V1D,SLC39A9,SLC24A3,SLC12A5,WNK1	26/522
16_Member	GO Biological Processes	GO:0030003	intracellular monoatomic cation homeostasis	-2.01118	-0.929902	309,481,488,490,491,492,523,533,664,793,797,2512,3077,4891,6558,7178,7421,51382,55334,57419,57468	ANXA6,ATP1B1,ATP2A2,ATP2B1,ATP2B2,ATP2B3,ATP6V1A,ATP6V0B,BNIP3,CALB1,CALCB,FTL,HFE,SLC11A2,SLC12A2,TPT1,VDR,ATP6V1D,SLC39A9,SLC24A3,SLC12A5	21/433
17_Summary	GO Biological Processes	GO:0030163	protein catabolic process	-8.53378	-5.62182	49,267,408,634,664,825,868,899,1200,1357,1642,2055,2817,3312,3320,3423,4287,4313,4850,5094,5366,5682,5704,5717,6500,6907,7328,7329,7334,7993,8239,8451,9097,9313,9690,9861,9921,10299,10616,11275,23014,23392,25793,26273,51271,63891,80263,81847,89853,90864,127544,149603,283212,1510,1783,2244,2280,2533,3107,3111,3115,3119,3122,3709,3805,4345,4591,4793,5062,5063,5335,5519,5788,6456,7280,7336,7534,8678…	ACR,AMFR,ARRB1,CEACAM1,BNIP3,CAPN3,CBLB,CCNF,TPP1,CPA1,DDB1,CLN8,GPC1,HSPA8,HSP90AA1,IDS,ATXN3,MMP2,CNOT4,PCBP2,PMAIP1,PSMA1,PSMC4,PSMD11,SKP1,TBL1X,UBE2H,UBE2I,UBE2N,UBXN8,USP9X,CUL4A,USP14,MMP20,UBE3C,PSMD6,RNF10,MARCHF6,RBCK1,KLHL2,FBXO21,ECPAS,FBXO7,FBXO3,UBAP1,RNF123,TRIM45,RNF146,MVB12B,SPSB3,RNF19B,RNF187,KLHL35,CTSE,DYNC1LI2,FGB,FKBP1A,FYB1,HLA-C,HLA-DOA,HLA-DPB1,HLA-DQB1,HLA-DRA,ITPR2,KI…	97/-
17_Member	GO Biological Processes	GO:0030163	protein catabolic process	-8.53378	-5.62182	49,267,408,634,664,825,868,899,1200,1357,1642,2055,2817,3312,3320,3423,4287,4313,4850,5094,5366,5682,5704,5717,6500,6907,7328,7329,7334,7993,8239,8451,9097,9313,9690,9861,9921,10299,10616,11275,23014,23392,25793,26273,51271,63891,80263,81847,89853,90864,127544,149603,283212	ACR,AMFR,ARRB1,CEACAM1,BNIP3,CAPN3,CBLB,CCNF,TPP1,CPA1,DDB1,CLN8,GPC1,HSPA8,HSP90AA1,IDS,ATXN3,MMP2,CNOT4,PCBP2,PMAIP1,PSMA1,PSMC4,PSMD11,SKP1,TBL1X,UBE2H,UBE2I,UBE2N,UBXN8,USP9X,CUL4A,USP14,MMP20,UBE3C,PSMD6,RNF10,MARCHF6,RBCK1,KLHL2,FBXO21,ECPAS,FBXO7,FBXO3,UBAP1,RNF123,TRIM45,RNF146,MVB12B,SPSB3,RNF19B,RNF187,KLHL35	53/786
17_Member	Reactome Gene Sets	R-HSA-1280218	Adaptive Immune System	-8.13624	-5.41616	899,1510,1783,2244,2280,2533,3107,3111,3115,3119,3122,3709,3805,4345,4591,4793,5062,5063,5335,5519,5717,5788,6456,7280,7328,7334,7336,7534,8678,8905,9690,9861,9902,10383,10484,10616,11275,22920,23014,25793,26118,51164,51752,63891,127544	CCNF,CTSE,DYNC1LI2,FGB,FKBP1A,FYB1,HLA-C,HLA-DOA,HLA-DPB1,HLA-DQB1,HLA-DRA,ITPR2,KIR2DL4,CD200,TRIM37,NFKBIB,PAK2,PAK3,PLCG1,PPP2R1B,PSMD11,PTPRC,SH3GL2,TUBB2A,UBE2H,UBE2N,UBE2V2,YWHAZ,BECN1,AP1S2,UBE3C,PSMD6,MRC2,TUBB4B,SEC23A,RBCK1,KLHL2,KIFAP3,FBXO21,FBXO7,WSB1,DCTN4,ERAP1,RNF123,RNF19B	45/627
17_Member	GO Biological Processes	GO:0006511	ubiquitin-dependent protein catabolic process	-5.76349	-3.59914	267,408,899,1642,4287,4850,5094,5682,5704,5717,6500,6907,7328,7329,7334,8239,8451,9097,9690,9861,9921,10299,10616,11275,23014,25793,26273,51271,63891,80263,81847,89853,90864,127544,149603,283212	AMFR,ARRB1,CCNF,DDB1,ATXN3,CNOT4,PCBP2,PSMA1,PSMC4,PSMD11,SKP1,TBL1X,UBE2H,UBE2I,UBE2N,USP9X,CUL4A,USP14,UBE3C,PSMD6,RNF10,MARCHF6,RBCK1,KLHL2,FBXO21,FBXO7,FBXO3,UBAP1,RNF123,TRIM45,RNF146,MVB12B,SPSB3,RNF19B,RNF187,KLHL35	36/546
17_Member	GO Biological Processes	GO:0051603	proteolysis involved in protein catabolic process	-5.71846	-3.56265	49,267,408,899,1357,1642,4287,4850,5094,5366,5682,5704,5717,6500,6907,7328,7329,7334,7993,8239,8451,9097,9690,9861,9921,10299,10616,11275,23014,23392,25793,26273,51271,63891,80263,81847,89853,90864,127544,149603,283212	ACR,AMFR,ARRB1,CCNF,CPA1,DDB1,ATXN3,CNOT4,PCBP2,PMAIP1,PSMA1,PSMC4,PSMD11,SKP1,TBL1X,UBE2H,UBE2I,UBE2N,UBXN8,USP9X,CUL4A,USP14,UBE3C,PSMD6,RNF10,MARCHF6,RBCK1,KLHL2,FBXO21,ECPAS,FBXO7,FBXO3,UBAP1,RNF123,TRIM45,RNF146,MVB12B,SPSB3,RNF19B,RNF187,KLHL35	41/666
17_Member	GO Biological Processes	GO:0019941	modification-dependent protein catabolic process	-5.56614	-3.45581	267,408,899,1642,4287,4850,5094,5682,5704,5717,6500,6907,7328,7329,7334,8239,8451,9097,9690,9861,9921,10299,10616,11275,23014,25793,26273,51271,63891,80263,81847,89853,90864,127544,149603,283212	AMFR,ARRB1,CCNF,DDB1,ATXN3,CNOT4,PCBP2,PSMA1,PSMC4,PSMD11,SKP1,TBL1X,UBE2H,UBE2I,UBE2N,USP9X,CUL4A,USP14,UBE3C,PSMD6,RNF10,MARCHF6,RBCK1,KLHL2,FBXO21,FBXO7,FBXO3,UBAP1,RNF123,TRIM45,RNF146,MVB12B,SPSB3,RNF19B,RNF187,KLHL35	36/557
17_Member	GO Biological Processes	GO:0043632	modification-dependent macromolecule catabolic process	-5.4786	-3.38788	267,408,899,1642,4287,4850,5094,5682,5704,5717,6500,6907,7328,7329,7334,8239,8451,9097,9690,9861,9921,10299,10616,11275,23014,25793,26273,51271,63891,80263,81847,89853,90864,127544,149603,283212	AMFR,ARRB1,CCNF,DDB1,ATXN3,CNOT4,PCBP2,PSMA1,PSMC4,PSMD11,SKP1,TBL1X,UBE2H,UBE2I,UBE2N,USP9X,CUL4A,USP14,UBE3C,PSMD6,RNF10,MARCHF6,RBCK1,KLHL2,FBXO21,FBXO7,FBXO3,UBAP1,RNF123,TRIM45,RNF146,MVB12B,SPSB3,RNF19B,RNF187,KLHL35	36/562
17_Member	GO Biological Processes	GO:0010498	proteasomal protein catabolic process	-4.51237	-2.68226	267,408,899,1642,4287,5094,5366,5682,5704,5717,6500,6907,7328,7334,7993,8451,9097,9861,9921,10299,10616,11275,23392,25793,26273,80263,90864,149603,283212	AMFR,ARRB1,CCNF,DDB1,ATXN3,PCBP2,PMAIP1,PSMA1,PSMC4,PSMD11,SKP1,TBL1X,UBE2H,UBE2N,UBXN8,CUL4A,USP14,PSMD6,RNF10,MARCHF6,RBCK1,KLHL2,ECPAS,FBXO7,FBXO3,TRIM45,SPSB3,RNF187,KLHL35	29/454
17_Member	GO Biological Processes	GO:0043161	proteasome-mediated ubiquitin-dependent protein catabolic process	-4.46143	-2.65061	408,899,1642,4287,5094,5682,5704,5717,6500,6907,7328,7334,8451,9097,9861,9921,10299,10616,11275,25793,26273,80263,90864,149603,283212	ARRB1,CCNF,DDB1,ATXN3,PCBP2,PSMA1,PSMC4,PSMD11,SKP1,TBL1X,UBE2H,UBE2N,CUL4A,USP14,PSMD6,RNF10,MARCHF6,RBCK1,KLHL2,FBXO7,FBXO3,TRIM45,SPSB3,RNF187,KLHL35	25/365
17_Member	GO Biological Processes	GO:0070647	protein modification by small protein conjugation or removal	-4.1548	-2.43719	267,408,868,899,1642,4287,4591,4850,6500,7328,7329,7334,7336,7965,8239,8315,8451,8554,8647,8658,9097,9577,9690,9736,9921,10001,10299,10616,11275,23326,25793,26118,26273,55719,63891,79677,80263,81847,90864,127544,149603	AMFR,ARRB1,CBLB,CCNF,DDB1,ATXN3,TRIM37,CNOT4,SKP1,UBE2H,UBE2I,UBE2N,UBE2V2,AIMP2,USP9X,BRAP,CUL4A,PIAS1,ABCB11,TNKS,USP14,BABAM2,UBE3C,USP34,RNF10,MED6,MARCHF6,RBCK1,KLHL2,USP22,FBXO7,WSB1,FBXO3,SLF2,RNF123,SMC6,TRIM45,RNF146,SPSB3,RNF19B,RNF187	41/777
17_Member	GO Biological Processes	GO:0032446	protein modification by small protein conjugation	-3.9112	-2.25181	267,408,868,899,1642,4591,4850,6500,7328,7329,7334,7336,7965,8239,8315,8451,8554,8647,8658,9690,9921,10001,10299,10616,11275,25793,26118,26273,55719,63891,79677,80263,81847,90864,127544,149603	AMFR,ARRB1,CBLB,CCNF,DDB1,TRIM37,CNOT4,SKP1,UBE2H,UBE2I,UBE2N,UBE2V2,AIMP2,USP9X,BRAP,CUL4A,PIAS1,ABCB11,TNKS,UBE3C,RNF10,MED6,MARCHF6,RBCK1,KLHL2,FBXO7,WSB1,FBXO3,SLF2,RNF123,SMC6,TRIM45,RNF146,SPSB3,RNF19B,RNF187	36/667
17_Member	Reactome Gene Sets	R-HSA-983169	Class I MHC mediated antigen processing & presentation	-3.83851	-2.2125	899,2244,3107,4591,5717,7328,7334,7336,8678,9690,9861,9902,10484,10616,11275,23014,25793,26118,51752,63891,127544	CCNF,FGB,HLA-C,TRIM37,PSMD11,UBE2H,UBE2N,UBE2V2,BECN1,UBE3C,PSMD6,MRC2,SEC23A,RBCK1,KLHL2,FBXO21,FBXO7,WSB1,ERAP1,RNF123,RNF19B	21/307
17_Member	GO Biological Processes	GO:0016567	protein ubiquitination	-3.59339	-2.04175	267,408,868,899,1642,4591,4850,6500,7328,7334,7336,7965,8239,8315,8451,8647,8658,9690,9921,10001,10299,10616,11275,25793,26118,26273,63891,80263,81847,90864,127544,149603	AMFR,ARRB1,CBLB,CCNF,DDB1,TRIM37,CNOT4,SKP1,UBE2H,UBE2N,UBE2V2,AIMP2,USP9X,BRAP,CUL4A,ABCB11,TNKS,UBE3C,RNF10,MED6,MARCHF6,RBCK1,KLHL2,FBXO7,WSB1,FBXO3,RNF123,TRIM45,RNF146,SPSB3,RNF19B,RNF187	32/589
17_Member	GO Biological Processes	GO:0070936	protein K48-linked ubiquitination	-3.52333	-1.99558	267,6500,7328,9690,10299,25793,80263,81847,90864,149603	AMFR,SKP1,UBE2H,UBE3C,MARCHF6,FBXO7,TRIM45,RNF146,SPSB3,RNF187	10/95
17_Member	GO Biological Processes	GO:0000209	protein polyubiquitination	-2.837	-1.5027	267,6500,7328,7334,7336,8658,9690,10299,10616,25793,26118,63891,80263,81847,90864,149603	AMFR,SKP1,UBE2H,UBE2N,UBE2V2,TNKS,UBE3C,MARCHF6,RBCK1,FBXO7,WSB1,RNF123,TRIM45,RNF146,SPSB3,RNF187	16/246
17_Member	Reactome Gene Sets	R-HSA-983168	Antigen processing: Ubiquitination & Proteasome degradation	-2.47905	-1.25467	899,4591,5717,7328,7334,7336,9690,9861,10616,11275,23014,25793,26118,63891,127544	CCNF,TRIM37,PSMD11,UBE2H,UBE2N,UBE2V2,UBE3C,PSMD6,RBCK1,KLHL2,FBXO21,FBXO7,WSB1,RNF123,RNF19B	15/243
18_Summary	GO Biological Processes	GO:0030036	actin cytoskeleton organization	-8.50131	-5.61196	408,604,752,825,1265,1465,1785,1809,2036,2934,3636,3985,4287,5048,5770,5879,5880,5911,6714,7170,8440,9322,9362,9639,10486,10580,10611,10677,11013,11155,11188,23043,23136,23370,23433,23500,51019,51168,51332,51734,64780,80206,781,3784,9444,302,1453,2280,2303,3860,4741,4747,8239,10409,50861,89927	ARRB1,BCL6,FMNL1,CAPN3,CNN2,CSRP1,DNM2,DPYSL3,EPB41L1,GSN,INPPL1,LIMK2,ATXN3,PAFAH1B1,PTPN1,RAC1,RAC2,RAP2A,SRC,TPM3,NCK2,TRIP10,CPNE6,ARHGEF10,CAP2,SORBS1,PDLIM5,AVIL,TMSB15A,LDB3,NISCH,TNIK,EPB41L3,ARHGEF18,RHOQ,DAAM2,WASHC3,MYO15A,SPTBN5,MSRB1,MICAL1,FHOD3,CACNA2D1,KCNQ1,QKI,ANXA2,CSNK1D,FKBP1A,FOXC2,KRT13,NEFM,NEFL,USP9X,BASP1,STMN3,BMERB1	56/-
18_Member	GO Biological Processes	GO:0030036	actin cytoskeleton organization	-8.50131	-5.61196	408,604,752,825,1265,1465,1785,1809,2036,2934,3636,3985,4287,5048,5770,5879,5880,5911,6714,7170,8440,9322,9362,9639,10486,10580,10611,10677,11013,11155,11188,23043,23136,23370,23433,23500,51019,51168,51332,51734,64780,80206	ARRB1,BCL6,FMNL1,CAPN3,CNN2,CSRP1,DNM2,DPYSL3,EPB41L1,GSN,INPPL1,LIMK2,ATXN3,PAFAH1B1,PTPN1,RAC1,RAC2,RAP2A,SRC,TPM3,NCK2,TRIP10,CPNE6,ARHGEF10,CAP2,SORBS1,PDLIM5,AVIL,TMSB15A,LDB3,NISCH,TNIK,EPB41L3,ARHGEF18,RHOQ,DAAM2,WASHC3,MYO15A,SPTBN5,MSRB1,MICAL1,FHOD3	42/546
18_Member	GO Biological Processes	GO:0030029	actin filament-based process	-8.37	-5.57666	408,604,752,781,825,1265,1465,1785,1809,2036,2934,3636,3784,3985,4287,5048,5770,5879,5880,5911,6714,7170,8440,9322,9362,9444,9639,10486,10580,10611,10677,11013,11155,11188,23043,23136,23370,23433,23500,51019,51168,51332,51734,64780,80206	ARRB1,BCL6,FMNL1,CACNA2D1,CAPN3,CNN2,CSRP1,DNM2,DPYSL3,EPB41L1,GSN,INPPL1,KCNQ1,LIMK2,ATXN3,PAFAH1B1,PTPN1,RAC1,RAC2,RAP2A,SRC,TPM3,NCK2,TRIP10,CPNE6,QKI,ARHGEF10,CAP2,SORBS1,PDLIM5,AVIL,TMSB15A,LDB3,NISCH,TNIK,EPB41L3,ARHGEF18,RHOQ,DAAM2,WASHC3,MYO15A,SPTBN5,MSRB1,MICAL1,FHOD3	45/616
18_Member	GO Biological Processes	GO:0097435	supramolecular fiber organization	-5.10842	-3.11534	302,408,825,1265,1453,1465,1785,1809,2280,2303,2934,3636,3860,3985,4741,4747,5048,5879,5880,6714,7170,8239,8440,10409,10486,10580,10677,11013,11155,23433,50861,51019,51168,51734,64780,80206,89927	ANXA2,ARRB1,CAPN3,CNN2,CSNK1D,CSRP1,DNM2,DPYSL3,FKBP1A,FOXC2,GSN,INPPL1,KRT13,LIMK2,NEFM,NEFL,PAFAH1B1,RAC1,RAC2,SRC,TPM3,USP9X,NCK2,BASP1,CAP2,SORBS1,AVIL,TMSB15A,LDB3,RHOQ,STMN3,WASHC3,MYO15A,MSRB1,MICAL1,FHOD3,BMERB1	37/608
18_Member	GO Biological Processes	GO:0007015	actin filament organization	-3.97766	-2.30446	408,1265,1785,1809,2934,3636,5879,5880,6714,7170,8440,10486,10580,10677,11013,23433,51019,51168,51734,64780	ARRB1,CNN2,DNM2,DPYSL3,GSN,INPPL1,RAC1,RAC2,SRC,TPM3,NCK2,CAP2,SORBS1,AVIL,TMSB15A,RHOQ,WASHC3,MYO15A,MSRB1,MICAL1	20/278
19_Summary	KEGG Pathway	hsa04145	Phagosome	-8.47364	-5.61196	523,533,534,718,1780,1783,2215,3107,3108,3111,3115,3119,3122,4842,5879,7060,7280,9902,10383,51382,64581,972,1510,1785,55207,1000,3655,4685,5175,5788,5819,6383,8506,9378,23114,24146,26047,843,3452,4800,4802,5530,6714,7421,91860,3312,3320,3805,6456,8905,10484,22920,51164,3554,4087,4088,4793,5335,5588,51752,2533,5062,5063,5717,7334,9861,717,727,1671,2357,3860,898,960,3280,4791,5606,5704,4281,4904,55…	ATP6V1A,ATP6V0B,ATP6V1G2,C3,DYNC1I1,DYNC1LI2,FCGR3B,HLA-C,HLA-DMA,HLA-DOA,HLA-DPB1,HLA-DQB1,HLA-DRA,NOS1,RAC1,THBS4,TUBB2A,MRC2,TUBB4B,ATP6V1D,CLEC7A,CD74,CTSE,DNM2,ARL8B,CDH2,ITGA6,NCAM2,PECAM1,PTPRC,NECTIN2,SDC2,CNTNAP1,NRXN1,NFASC,CLDN15,CNTNAP2,CASP10,IFNA21,NFYA,NFYC,PPP3CA,SRC,VDR,CALML4,HSPA8,HSP90AA1,KIR2DL4,SH3GL2,AP1S2,SEC23A,KIFAP3,DCTN4,IL1R1,SMAD2,SMAD3,NFKBIB,PLCG1,PRKCQ,ERAP1,FYB1,…	106/-
19_Member	KEGG Pathway	hsa04145	Phagosome	-8.47364	-5.61196	523,533,534,718,1780,1783,2215,3107,3108,3111,3115,3119,3122,4842,5879,7060,7280,9902,10383,51382,64581	ATP6V1A,ATP6V0B,ATP6V1G2,C3,DYNC1I1,DYNC1LI2,FCGR3B,HLA-C,HLA-DMA,HLA-DOA,HLA-DPB1,HLA-DQB1,HLA-DRA,NOS1,RAC1,THBS4,TUBB2A,MRC2,TUBB4B,ATP6V1D,CLEC7A	21/159
19_Member	GO Biological Processes	GO:0002504	antigen processing and presentation of peptide or polysaccharide antigen via MHC class II	-6.59469	-4.25568	972,1510,1785,3108,3111,3115,3119,3122,55207	CD74,CTSE,DNM2,HLA-DMA,HLA-DOA,HLA-DPB1,HLA-DQB1,HLA-DRA,ARL8B	9/34
19_Member	KEGG Pathway	hsa04514	Cell adhesion molecules	-6.37136	-4.08029	1000,3107,3108,3111,3115,3119,3122,3655,4685,5175,5788,5819,6383,8506,9378,23114,24146,26047	CDH2,HLA-C,HLA-DMA,HLA-DOA,HLA-DPB1,HLA-DQB1,HLA-DRA,ITGA6,NCAM2,PECAM1,PTPRC,NECTIN2,SDC2,CNTNAP1,NRXN1,NFASC,CLDN15,CNTNAP2	18/158
19_Member	KEGG Pathway	hsa05152	Tuberculosis	-6.09923	-3.8597	533,718,843,972,2215,3108,3111,3115,3119,3122,3452,4800,4802,5530,6714,7421,9902,64581,91860	ATP6V0B,C3,CASP10,CD74,FCGR3B,HLA-DMA,HLA-DOA,HLA-DPB1,HLA-DQB1,HLA-DRA,IFNA21,NFYA,NFYC,PPP3CA,SRC,VDR,MRC2,CLEC7A,CALML4	19/182
19_Member	GO Biological Processes	GO:0019886	antigen processing and presentation of exogenous peptide antigen via MHC class II	-5.83039	-3.6424	972,1510,1785,3108,3111,3115,3119,3122	CD74,CTSE,DNM2,HLA-DMA,HLA-DOA,HLA-DPB1,HLA-DQB1,HLA-DRA	8/31
19_Member	KEGG Pathway	hsa04612	Antigen processing and presentation	-5.64568	-3.5172	972,3107,3108,3111,3115,3119,3122,3312,3320,3805,4800,4802	CD74,HLA-C,HLA-DMA,HLA-DOA,HLA-DPB1,HLA-DQB1,HLA-DRA,HSPA8,HSP90AA1,KIR2DL4,NFYA,NFYC	12/81
19_Member	GO Biological Processes	GO:0002495	antigen processing and presentation of peptide antigen via MHC class II	-5.60613	-3.48552	972,1510,1785,3108,3111,3115,3119,3122	CD74,CTSE,DNM2,HLA-DMA,HLA-DOA,HLA-DPB1,HLA-DQB1,HLA-DRA	8/33
19_Member	Reactome Gene Sets	R-HSA-2132295	MHC class II antigen presentation	-5.1724	-3.15129	1510,1783,3111,3115,3119,3122,6456,7280,8905,10383,10484,22920,51164	CTSE,DYNC1LI2,HLA-DOA,HLA-DPB1,HLA-DQB1,HLA-DRA,SH3GL2,TUBB2A,AP1S2,TUBB4B,SEC23A,KIFAP3,DCTN4	13/105
19_Member	KEGG Pathway	hsa04659	Th17 cell differentiation	-4.99241	-3.03647	3108,3111,3115,3119,3122,3320,3554,4087,4088,4793,5335,5530,5588	HLA-DMA,HLA-DOA,HLA-DPB1,HLA-DQB1,HLA-DRA,HSP90AA1,IL1R1,SMAD2,SMAD3,NFKBIB,PLCG1,PPP3CA,PRKCQ	13/109
19_Member	GO Biological Processes	GO:0002478	antigen processing and presentation of exogenous peptide antigen	-4.85329	-2.93484	972,1510,1785,3108,3111,3115,3119,3122	CD74,CTSE,DNM2,HLA-DMA,HLA-DOA,HLA-DPB1,HLA-DQB1,HLA-DRA	8/41
19_Member	GO Biological Processes	GO:0048002	antigen processing and presentation of peptide antigen	-4.77398	-2.87749	972,1510,1785,3107,3108,3111,3115,3119,3122,51752	CD74,CTSE,DNM2,HLA-C,HLA-DMA,HLA-DOA,HLA-DPB1,HLA-DQB1,HLA-DRA,ERAP1	10/68
19_Member	Reactome Gene Sets	R-HSA-202433	Generation of second messenger molecules	-4.75212	-2.85908	2533,3115,3119,3122,5062,5063,5335	FYB1,HLA-DPB1,HLA-DQB1,HLA-DRA,PAK2,PAK3,PLCG1	7/31
19_Member	Reactome Gene Sets	R-HSA-202403	TCR signaling	-4.75062	-2.85908	2533,3115,3119,3122,5062,5063,5335,5717,5788,7334,9861	FYB1,HLA-DPB1,HLA-DQB1,HLA-DRA,PAK2,PAK3,PLCG1,PSMD11,PTPRC,UBE2N,PSMD6	11/83
19_Member	KEGG Pathway	hsa05150	Staphylococcus aureus infection	-4.59427	-2.73666	717,718,727,1671,2215,2357,3108,3111,3115,3119,3122,3860	C2,C3,C5,DEFA6,FCGR3B,FPR1,HLA-DMA,HLA-DOA,HLA-DPB1,HLA-DQB1,HLA-DRA,KRT13	12/102
19_Member	GO Biological Processes	GO:0002399	MHC class II protein complex assembly	-4.26751	-2.51636	3108,3111,3115,3119,3122	HLA-DMA,HLA-DOA,HLA-DPB1,HLA-DQB1,HLA-DRA	5/16
19_Member	GO Biological Processes	GO:0002503	peptide antigen assembly with MHC class II protein complex	-4.26751	-2.51636	3108,3111,3115,3119,3122	HLA-DMA,HLA-DOA,HLA-DPB1,HLA-DQB1,HLA-DRA	5/16
19_Member	KEGG Pathway	hsa05169	Epstein-Barr virus infection	-4.24044	-2.49481	898,960,3107,3108,3111,3115,3119,3122,3280,3452,4791,4793,5606,5704,5717,5879,9861	CCNE1,CD44,HLA-C,HLA-DMA,HLA-DOA,HLA-DPB1,HLA-DQB1,HLA-DRA,HES1,IFNA21,NFKB2,NFKBIB,MAP2K3,PSMC4,PSMD11,RAC1,PSMD6	17/204
19_Member	GO Biological Processes	GO:0019884	antigen processing and presentation of exogenous antigen	-4.19884	-2.46935	972,1510,1785,3108,3111,3115,3119,3122	CD74,CTSE,DNM2,HLA-DMA,HLA-DOA,HLA-DPB1,HLA-DQB1,HLA-DRA	8/50
19_Member	Reactome Gene Sets	R-HSA-913531	Interferon Signaling	-4.17205	-2.4499	960,3107,3115,3119,3122,3312,3452,4281,4904,5335,5519,5770,7280,7329,7334,8554,8678,10383	CD44,HLA-C,HLA-DPB1,HLA-DQB1,HLA-DRA,HSPA8,IFNA21,MID1,YBX1,PLCG1,PPP2R1B,PTPN1,TUBB2A,UBE2I,UBE2N,PIAS1,BECN1,TUBB4B	18/227
19_Member	KEGG Pathway	hsa05416	Viral myocarditis	-3.88679	-2.23455	3107,3108,3111,3115,3119,3122,4842,5879,5880	HLA-C,HLA-DMA,HLA-DOA,HLA-DPB1,HLA-DQB1,HLA-DRA,NOS1,RAC1,RAC2	9/70
19_Member	GO Biological Processes	GO:0019882	antigen processing and presentation	-3.87552	-2.23029	972,1510,1785,3107,3108,3111,3115,3119,3122,51752,55207	CD74,CTSE,DNM2,HLA-C,HLA-DMA,HLA-DOA,HLA-DPB1,HLA-DQB1,HLA-DRA,ERAP1,ARL8B	11/103
19_Member	KEGG Pathway	hsa05322	Systemic lupus erythematosus	-3.814	-2.19497	717,718,727,2215,3108,3111,3115,3119,3122,6738,8343,8360,92815	C2,C3,C5,FCGR3B,HLA-DMA,HLA-DOA,HLA-DPB1,HLA-DQB1,HLA-DRA,RO60,H2BC7,H4C4,H2AC25	13/141
19_Member	KEGG Pathway	hsa05168	Herpes simplex virus 1 infection	-3.75972	-2.15279	718,727,972,3107,3108,3111,3115,3119,3122,3452,5781,5819,6432,6672,6714	C3,C5,CD74,HLA-C,HLA-DMA,HLA-DOA,HLA-DPB1,HLA-DQB1,HLA-DRA,IFNA21,PTPN11,NECTIN2,SRSF7,SP100,SRC	15/182
19_Member	GO Biological Processes	GO:0002396	MHC protein complex assembly	-3.64911	-2.07884	3108,3111,3115,3119,3122	HLA-DMA,HLA-DOA,HLA-DPB1,HLA-DQB1,HLA-DRA	5/21
19_Member	GO Biological Processes	GO:0002501	peptide antigen assembly with MHC protein complex	-3.64911	-2.07884	3108,3111,3115,3119,3122	HLA-DMA,HLA-DOA,HLA-DPB1,HLA-DQB1,HLA-DRA	5/21
19_Member	WikiPathways	WP4217	Ebola virus infection in host	-3.60128	-2.04459	2934,3107,3108,3111,3115,3119,3122,3655,4791,5879,5966,27072	GSN,HLA-C,HLA-DMA,HLA-DOA,HLA-DPB1,HLA-DQB1,HLA-DRA,ITGA6,NFKB2,RAC1,REL,VPS41	12/129
19_Member	KEGG Pathway	hsa04658	Th1 and Th2 cell differentiation	-3.59905	-2.04459	3108,3111,3115,3119,3122,4793,4854,5335,5530,5588	HLA-DMA,HLA-DOA,HLA-DPB1,HLA-DQB1,HLA-DRA,NFKBIB,NOTCH3,PLCG1,PPP3CA,PRKCQ	10/93
19_Member	KEGG Pathway	hsa05145	Toxoplasmosis	-3.55263	-2.0148	2773,3108,3111,3115,3119,3122,3312,3655,3910,4793,5606	GNAI3,HLA-DMA,HLA-DOA,HLA-DPB1,HLA-DQB1,HLA-DRA,HSPA8,ITGA6,LAMA4,NFKBIB,MAP2K3	11/112
19_Member	KEGG Pathway	hsa05323	Rheumatoid arthritis	-3.52333	-1.99558	284,523,533,534,3108,3111,3115,3119,3122,51382	ANGPT1,ATP6V1A,ATP6V0B,ATP6V1G2,HLA-DMA,HLA-DOA,HLA-DPB1,HLA-DQB1,HLA-DRA,ATP6V1D	10/95
19_Member	KEGG Pathway	hsa05140	Leishmaniasis	-3.48221	-1.9656	718,2215,3108,3111,3115,3119,3122,4793,5743	C3,FCGR3B,HLA-DMA,HLA-DOA,HLA-DPB1,HLA-DQB1,HLA-DRA,NFKBIB,PTGS2	9/79
19_Member	Reactome Gene Sets	R-HSA-877300	Interferon gamma signaling	-3.40046	-1.90655	960,3107,3115,3119,3122,4281,4904,5770,8554	CD44,HLA-C,HLA-DPB1,HLA-DQB1,HLA-DRA,MID1,YBX1,PTPN1,PIAS1	9/81
19_Member	KEGG Pathway	hsa04640	Hematopoietic cell lineage	-3.34311	-1.8637	960,3108,3111,3115,3119,3122,3554,3655,7066,100133941	CD44,HLA-DMA,HLA-DOA,HLA-DPB1,HLA-DQB1,HLA-DRA,IL1R1,ITGA6,THPO,CD24	10/100
19_Member	KEGG Pathway	hsa05321	Inflammatory bowel disease	-3.33804	-1.85922	3108,3111,3115,3119,3122,4087,4088,8809	HLA-DMA,HLA-DOA,HLA-DPB1,HLA-DQB1,HLA-DRA,SMAD2,SMAD3,IL18R1	8/66
19_Member	KEGG Pathway	hsa05330	Allograft rejection	-3.18338	-1.74482	3107,3108,3111,3115,3119,3122	HLA-C,HLA-DMA,HLA-DOA,HLA-DPB1,HLA-DQB1,HLA-DRA	6/39
19_Member	KEGG Pathway	hsa05320	Autoimmune thyroid disease	-3.16293	-1.73288	3107,3108,3111,3115,3119,3122,3452	HLA-C,HLA-DMA,HLA-DOA,HLA-DPB1,HLA-DQB1,HLA-DRA,IFNA21	7/54
19_Member	WikiPathways	WP2328	Allograft rejection	-3.06337	-1.65656	717,718,727,3107,3108,3111,3115,3119,3122	C2,C3,C5,HLA-C,HLA-DMA,HLA-DOA,HLA-DPB1,HLA-DQB1,HLA-DRA	9/90
19_Member	KEGG Pathway	hsa04940	Type I diabetes mellitus	-2.89895	-1.54284	3107,3108,3111,3115,3119,3122	HLA-C,HLA-DMA,HLA-DOA,HLA-DPB1,HLA-DQB1,HLA-DRA	6/44
19_Member	KEGG Pathway	hsa05332	Graft-versus-host disease	-2.84693	-1.50793	3107,3108,3111,3115,3119,3122	HLA-C,HLA-DMA,HLA-DOA,HLA-DPB1,HLA-DQB1,HLA-DRA	6/45
19_Member	KEGG Pathway	hsa05166	Human T-cell leukemia virus 1 infection	-2.81858	-1.48935	545,898,3107,3108,3111,3115,3119,3122,3554,4087,4088,4791,5530,5567,6929	ATR,CCNE1,HLA-C,HLA-DMA,HLA-DOA,HLA-DPB1,HLA-DQB1,HLA-DRA,IL1R1,SMAD2,SMAD3,NFKB2,PPP3CA,PRKACB,TCF3	15/224
19_Member	KEGG Pathway	hsa05310	Asthma	-2.76272	-1.45562	3108,3111,3115,3119,3122	HLA-DMA,HLA-DOA,HLA-DPB1,HLA-DQB1,HLA-DRA	5/32
19_Member	Reactome Gene Sets	R-HSA-202427	Phosphorylation of CD3 and TCR zeta chains	-2.54533	-1.29822	3115,3119,3122,5788	HLA-DPB1,HLA-DQB1,HLA-DRA,PTPRC	4/22
19_Member	Reactome Gene Sets	R-HSA-388841	Regulation of T cell activation by CD28 family	-2.20957	-1.0688	3115,3119,3122,5062,5063,5519	HLA-DPB1,HLA-DQB1,HLA-DRA,PAK2,PAK3,PPP2R1B	6/60
19_Member	Reactome Gene Sets	R-HSA-202424	Downstream TCR signaling	-2.07428	-0.97374	3115,3119,3122,5717,7334,9861	HLA-DPB1,HLA-DQB1,HLA-DRA,PSMD11,UBE2N,PSMD6	6/64
20_Summary	GO Biological Processes	GO:0007420	brain development	-8.45014	-5.61196	186,471,655,664,1000,1453,1902,1952,2263,2618,2692,2737,3280,3340,3736,4155,4747,4854,5048,5101,5122,5781,5992,6252,6259,6594,6714,7280,7289,7545,8455,8851,8861,9231,9378,10409,11240,22809,22911,23114,23133,23236,26047,29926,51176,54149,55054,55681,63925,64211,89927,3985,4313,22920	AGTR2,ATIC,BMP7,BNIP3,CDH2,CSNK1D,LPAR1,CELSR2,FGFR2,GART,GHRHR,GLI3,HES1,NDST1,KCNA1,MBP,NEFL,NOTCH3,PAFAH1B1,PCDH9,PCSK1,PTPN11,RFX4,RTN1,RYK,SMARCA1,SRC,TUBB2A,TULP3,ZIC1,ATRN,CDK5R1,LDB1,DLG5,NRXN1,BASP1,PADI2,ATF5,WDR47,NFASC,PHF8,PLCB1,CNTNAP2,GMPPA,LEF1,C21orf91,ATG16L1,SCYL2,ZNF335,LHX5,BMERB1,LIMK2,MMP2,KIFAP3	54/-
20_Member	GO Biological Processes	GO:0007420	brain development	-8.45014	-5.61196	186,471,655,664,1000,1453,1902,1952,2263,2618,2692,2737,3280,3340,3736,4155,4747,4854,5048,5101,5122,5781,5992,6252,6259,6594,6714,7280,7289,7545,8455,8851,8861,9231,9378,10409,11240,22809,22911,23114,23133,23236,26047,29926,51176,54149,55054,55681,63925,64211,89927	AGTR2,ATIC,BMP7,BNIP3,CDH2,CSNK1D,LPAR1,CELSR2,FGFR2,GART,GHRHR,GLI3,HES1,NDST1,KCNA1,MBP,NEFL,NOTCH3,PAFAH1B1,PCDH9,PCSK1,PTPN11,RFX4,RTN1,RYK,SMARCA1,SRC,TUBB2A,TULP3,ZIC1,ATRN,CDK5R1,LDB1,DLG5,NRXN1,BASP1,PADI2,ATF5,WDR47,NFASC,PHF8,PLCB1,CNTNAP2,GMPPA,LEF1,C21orf91,ATG16L1,SCYL2,ZNF335,LHX5,BMERB1	51/745
20_Member	GO Biological Processes	GO:0060322	head development	-8.36488	-5.57666	186,471,655,664,1000,1453,1902,1952,2263,2618,2692,2737,3280,3340,3736,3985,4155,4313,4747,4854,5048,5101,5122,5781,5992,6252,6259,6594,6714,7280,7289,7545,8455,8851,8861,9231,9378,10409,11240,22809,22911,23114,23133,23236,26047,29926,51176,54149,55054,55681,63925,64211,89927	AGTR2,ATIC,BMP7,BNIP3,CDH2,CSNK1D,LPAR1,CELSR2,FGFR2,GART,GHRHR,GLI3,HES1,NDST1,KCNA1,LIMK2,MBP,MMP2,NEFL,NOTCH3,PAFAH1B1,PCDH9,PCSK1,PTPN11,RFX4,RTN1,RYK,SMARCA1,SRC,TUBB2A,TULP3,ZIC1,ATRN,CDK5R1,LDB1,DLG5,NRXN1,BASP1,PADI2,ATF5,WDR47,NFASC,PHF8,PLCB1,CNTNAP2,GMPPA,LEF1,C21orf91,ATG16L1,SCYL2,ZNF335,LHX5,BMERB1	53/795
20_Member	GO Biological Processes	GO:0030900	forebrain development	-7.74059	-5.12366	471,664,1000,1902,2263,2618,2692,2737,3280,3340,3736,4747,4854,5048,5101,5122,5992,6259,6714,7280,7545,8851,22809,22911,23236,26047,29926,51176,54149,55054,55681,63925,64211,89927	ATIC,BNIP3,CDH2,LPAR1,FGFR2,GART,GHRHR,GLI3,HES1,NDST1,KCNA1,NEFL,NOTCH3,PAFAH1B1,PCDH9,PCSK1,RFX4,RYK,SRC,TUBB2A,ZIC1,CDK5R1,ATF5,WDR47,PLCB1,CNTNAP2,GMPPA,LEF1,C21orf91,ATG16L1,SCYL2,ZNF335,LHX5,BMERB1	34/412
20_Member	GO Biological Processes	GO:0021537	telencephalon development	-5.94375	-3.72427	471,664,1000,1902,2618,2737,3280,3736,4747,5048,5992,6259,7280,7545,8851,22809,22911,23236,26047,29926,51176,55054,64211,89927	ATIC,BNIP3,CDH2,LPAR1,GART,GLI3,HES1,KCNA1,NEFL,PAFAH1B1,RFX4,RYK,TUBB2A,ZIC1,CDK5R1,ATF5,WDR47,PLCB1,CNTNAP2,GMPPA,LEF1,ATG16L1,LHX5,BMERB1	24/280
20_Member	GO Biological Processes	GO:0021543	pallium development	-5.08526	-3.09759	471,664,1000,2618,2737,3736,4747,5048,7280,7545,8851,22911,23236,26047,51176,55054,64211,89927	ATIC,BNIP3,CDH2,GART,GLI3,KCNA1,NEFL,PAFAH1B1,TUBB2A,ZIC1,CDK5R1,WDR47,PLCB1,CNTNAP2,LEF1,ATG16L1,LHX5,BMERB1	18/194
20_Member	GO Biological Processes	GO:0021987	cerebral cortex development	-4.81266	-2.9023	471,664,1000,2618,2737,3736,4747,5048,7280,8851,22911,23236,26047,89927	ATIC,BNIP3,CDH2,GART,GLI3,KCNA1,NEFL,PAFAH1B1,TUBB2A,CDK5R1,WDR47,PLCB1,CNTNAP2,BMERB1	14/130
20_Member	GO Biological Processes	GO:0021761	limbic system development	-3.14453	-1.71554	2263,2737,3736,4747,5048,7545,8851,26047,51176,55054,64211	FGFR2,GLI3,KCNA1,NEFL,PAFAH1B1,ZIC1,CDK5R1,CNTNAP2,LEF1,ATG16L1,LHX5	11/125
20_Member	GO Biological Processes	GO:0007405	neuroblast proliferation	-3.01992	-1.62793	2263,2737,3736,5048,22920,51176,64211	FGFR2,GLI3,KCNA1,PAFAH1B1,KIFAP3,LEF1,LHX5	7/57
20_Member	GO Biological Processes	GO:0021766	hippocampus development	-2.92784	-1.56723	2737,3736,4747,5048,7545,8851,51176,55054,64211	GLI3,KCNA1,NEFL,PAFAH1B1,ZIC1,CDK5R1,LEF1,ATG16L1,LHX5	9/94
20_Member	GO Biological Processes	GO:0061351	neural precursor cell proliferation	-2.53724	-1.29291	2263,2737,3736,5048,22809,22911,22920,51176,64211	FGFR2,GLI3,KCNA1,PAFAH1B1,ATF5,WDR47,KIFAP3,LEF1,LHX5	9/107

## Sheet: A-MCI
GroupID	Category	Term	Description	LogP	Log(q-value)	Genes	Symbols	InTerm_InList
1_Summary	GO Biological Processes	GO:0050804	modulation of chemical synaptic transmission	-23.9222	-19.8259	41,140,320,488,793,815,816,1136,1759,2670,2891,2892,2893,2903,2915,2917,3356,3553,3688,3745,4193,4297,4355,4744,4747,4763,4914,4915,5048,5179,5217,5530,5532,5534,5579,5621,5641,5728,5786,5999,6616,6722,6812,6844,6853,6855,7337,7474,7533,7804,8526,8878,9118,9145,9211,9228,9378,9379,9581,9693,9746,9912,10368,10369,23154,23230,23236,23349,23607,23613,23732,24141,26050,27065,51304,57142,729230,273,78…	ASIC1,ADORA3,APBA1,ATP2A2,CALB1,CAMK2A,CAMK2B,CHRNA3,DNM1,GFAP,GRIA2,GRIA3,GRIA4,GRIN2A,GRM5,GRM7,HTR2A,IL1B,ITGB1,KCNB1,MDM2,KMT2A,MPP2,NEFH,NEFL,NF1,NTRK1,NTRK2,PAFAH1B1,PENK,PFN2,PPP3CA,PPP3CB,PPP3R1,PRKCB,PRNP,LGMN,PTEN,PTPRA,RGS4,SNAP25,SRF,STXBP1,VAMP2,SYN1,SYP,UBE3A,WNT5A,YWHAH,LRP8,DGKE,SQSTM1,INA,SYNGR1,LGI1,DLGAP2,NRXN1,NRXN2,PREPL,RAPGEF2,CLSTN3,ARHGAP44,CACNG3,CACNG2,NCDN,VPS13A,PLCB1…	108/-
1_Member	GO Biological Processes	GO:0050804	modulation of chemical synaptic transmission	-23.9222	-19.8259	41,140,320,488,793,815,816,1136,1759,2670,2891,2892,2893,2903,2915,2917,3356,3553,3688,3745,4193,4297,4355,4744,4747,4763,4914,4915,5048,5179,5217,5530,5532,5534,5579,5621,5641,5728,5786,5999,6616,6722,6812,6844,6853,6855,7337,7474,7533,7804,8526,8878,9118,9145,9211,9228,9378,9379,9581,9693,9746,9912,10368,10369,23154,23230,23236,23349,23607,23613,23732,24141,26050,27065,51304,57142,729230	ASIC1,ADORA3,APBA1,ATP2A2,CALB1,CAMK2A,CAMK2B,CHRNA3,DNM1,GFAP,GRIA2,GRIA3,GRIA4,GRIN2A,GRM5,GRM7,HTR2A,IL1B,ITGB1,KCNB1,MDM2,KMT2A,MPP2,NEFH,NEFL,NF1,NTRK1,NTRK2,PAFAH1B1,PENK,PFN2,PPP3CA,PPP3CB,PPP3R1,PRKCB,PRNP,LGMN,PTEN,PTPRA,RGS4,SNAP25,SRF,STXBP1,VAMP2,SYN1,SYP,UBE3A,WNT5A,YWHAH,LRP8,DGKE,SQSTM1,INA,SYNGR1,LGI1,DLGAP2,NRXN1,NRXN2,PREPL,RAPGEF2,CLSTN3,ARHGAP44,CACNG3,CACNG2,NCDN,VPS13A,PLCB1…	77/518
1_Member	GO Biological Processes	GO:0099177	regulation of trans-synaptic signaling	-23.8682	-19.8259	41,140,320,488,793,815,816,1136,1759,2670,2891,2892,2893,2903,2915,2917,3356,3553,3688,3745,4193,4297,4355,4744,4747,4763,4914,4915,5048,5179,5217,5530,5532,5534,5579,5621,5641,5728,5786,5999,6616,6722,6812,6844,6853,6855,7337,7474,7533,7804,8526,8878,9118,9145,9211,9228,9378,9379,9581,9693,9746,9912,10368,10369,23154,23230,23236,23349,23607,23613,23732,24141,26050,27065,51304,57142,729230	ASIC1,ADORA3,APBA1,ATP2A2,CALB1,CAMK2A,CAMK2B,CHRNA3,DNM1,GFAP,GRIA2,GRIA3,GRIA4,GRIN2A,GRM5,GRM7,HTR2A,IL1B,ITGB1,KCNB1,MDM2,KMT2A,MPP2,NEFH,NEFL,NF1,NTRK1,NTRK2,PAFAH1B1,PENK,PFN2,PPP3CA,PPP3CB,PPP3R1,PRKCB,PRNP,LGMN,PTEN,PTPRA,RGS4,SNAP25,SRF,STXBP1,VAMP2,SYN1,SYP,UBE3A,WNT5A,YWHAH,LRP8,DGKE,SQSTM1,INA,SYNGR1,LGI1,DLGAP2,NRXN1,NRXN2,PREPL,RAPGEF2,CLSTN3,ARHGAP44,CACNG3,CACNG2,NCDN,VPS13A,PLCB1…	77/519
1_Member	GO Biological Processes	GO:0099536	synaptic signaling	-16.1658	-13.0266	41,273,320,782,1136,1837,2054,2558,2562,2744,2767,2776,2782,2891,2892,2893,2903,2915,2917,3350,3356,3358,3779,3836,4233,4355,4763,4884,4885,4915,5048,5179,5530,5579,5728,6001,6616,6812,6844,6853,7162,7416,7804,7915,8572,8618,8773,8851,8867,9228,9378,9379,9568,9607,9746,23236,26050,26059,27065,57030,80208	ASIC1,AMPH,APBA1,CACNB1,CHRNA3,DTNA,STX2,GABRA5,GABRB3,GLS,GNA11,GNAQ,GNB1,GRIA2,GRIA3,GRIA4,GRIN2A,GRM5,GRM7,HTR1A,HTR2A,HTR2C,KCNMB1,KPNA1,MET,MPP2,NF1,NPTX1,NPTX2,NTRK2,PAFAH1B1,PENK,PPP3CA,PRKCB,PTEN,RGS10,SNAP25,STXBP1,VAMP2,SYN1,TPBG,VDAC1,LRP8,ALDH5A1,PDLIM4,CADPS,SNAP23,CDK5R1,SYNJ1,DLGAP2,NRXN1,NRXN2,GABBR2,CARTPT,CLSTN3,PLCB1,SLITRK5,ERC2,NSG1,SLC17A7,SPG11	61/469
1_Member	GO Biological Processes	GO:0007268	chemical synaptic transmission	-13.2501	-10.5599	41,273,320,782,1136,1837,2054,2558,2562,2744,2891,2892,2893,2903,2915,2917,3350,3356,3358,3779,4233,4355,4763,4884,4885,5048,5179,5530,5728,6616,6812,6844,6853,7162,7416,7804,7915,8572,8618,8773,8867,9228,9378,9379,9568,9607,9746,26050,26059,27065,57030,80208	ASIC1,AMPH,APBA1,CACNB1,CHRNA3,DTNA,STX2,GABRA5,GABRB3,GLS,GRIA2,GRIA3,GRIA4,GRIN2A,GRM5,GRM7,HTR1A,HTR2A,HTR2C,KCNMB1,MET,MPP2,NF1,NPTX1,NPTX2,PAFAH1B1,PENK,PPP3CA,PTEN,SNAP25,STXBP1,VAMP2,SYN1,TPBG,VDAC1,LRP8,ALDH5A1,PDLIM4,CADPS,SNAP23,SYNJ1,DLGAP2,NRXN1,NRXN2,GABBR2,CARTPT,CLSTN3,SLITRK5,ERC2,NSG1,SLC17A7,SPG11	52/414
1_Member	GO Biological Processes	GO:0098916	anterograde trans-synaptic signaling	-13.2501	-10.5599	41,273,320,782,1136,1837,2054,2558,2562,2744,2891,2892,2893,2903,2915,2917,3350,3356,3358,3779,4233,4355,4763,4884,4885,5048,5179,5530,5728,6616,6812,6844,6853,7162,7416,7804,7915,8572,8618,8773,8867,9228,9378,9379,9568,9607,9746,26050,26059,27065,57030,80208	ASIC1,AMPH,APBA1,CACNB1,CHRNA3,DTNA,STX2,GABRA5,GABRB3,GLS,GRIA2,GRIA3,GRIA4,GRIN2A,GRM5,GRM7,HTR1A,HTR2A,HTR2C,KCNMB1,MET,MPP2,NF1,NPTX1,NPTX2,PAFAH1B1,PENK,PPP3CA,PTEN,SNAP25,STXBP1,VAMP2,SYN1,TPBG,VDAC1,LRP8,ALDH5A1,PDLIM4,CADPS,SNAP23,SYNJ1,DLGAP2,NRXN1,NRXN2,GABBR2,CARTPT,CLSTN3,SLITRK5,ERC2,NSG1,SLC17A7,SPG11	52/414
1_Member	GO Biological Processes	GO:0099537	trans-synaptic signaling	-12.9947	-10.3757	41,273,320,782,1136,1837,2054,2558,2562,2744,2891,2892,2893,2903,2915,2917,3350,3356,3358,3779,4233,4355,4763,4884,4885,4915,5048,5179,5530,5728,6616,6812,6844,6853,7162,7416,7804,7915,8572,8618,8773,8867,9228,9378,9379,9568,9607,9746,26050,26059,27065,57030,80208	ASIC1,AMPH,APBA1,CACNB1,CHRNA3,DTNA,STX2,GABRA5,GABRB3,GLS,GRIA2,GRIA3,GRIA4,GRIN2A,GRM5,GRM7,HTR1A,HTR2A,HTR2C,KCNMB1,MET,MPP2,NF1,NPTX1,NPTX2,NTRK2,PAFAH1B1,PENK,PPP3CA,PTEN,SNAP25,STXBP1,VAMP2,SYN1,TPBG,VDAC1,LRP8,ALDH5A1,PDLIM4,CADPS,SNAP23,SYNJ1,DLGAP2,NRXN1,NRXN2,GABBR2,CARTPT,CLSTN3,SLITRK5,ERC2,NSG1,SLC17A7,SPG11	53/434
1_Member	GO Biological Processes	GO:0048167	regulation of synaptic plasticity	-8.62986	-6.57434	793,815,816,2670,2892,2903,2915,3745,4297,4355,4763,4915,5179,5532,5621,5641,6616,6722,6812,6844,6855,7337,7533,8878,9145,9693,23154,23230,23607,27065	CALB1,CAMK2A,CAMK2B,GFAP,GRIA3,GRIN2A,GRM5,KCNB1,KMT2A,MPP2,NF1,NTRK2,PENK,PPP3CB,PRNP,LGMN,SNAP25,SRF,STXBP1,VAMP2,SYP,UBE3A,YWHAH,SQSTM1,SYNGR1,RAPGEF2,NCDN,VPS13A,CD2AP,NSG1	30/223
2_Summary	GO Biological Processes	GO:0031175	neuron projection development	-20.2743	-16.4081	71,288,334,378,815,885,998,1385,1398,1889,1947,1952,2017,2115,2348,2596,2670,2737,2917,3280,3688,3736,3800,3984,4133,4744,4747,4753,4884,4914,5048,5080,5457,5530,5532,5592,5728,5870,6456,6616,6647,6722,6812,7162,7345,7436,7474,7804,8239,8301,8450,8543,8609,8829,8851,8936,8941,8976,9201,9211,9369,9378,9448,9693,9746,10083,10084,10787,10938,11020,11021,11075,23057,23136,23154,23230,23271,23607,2604…	ACTG1,ANK3,APLP2,ARF4,CAMK2A,CCK,CDC42,CREB1,CRK,ECE1,EFNB1,CELSR2,CTTN,ETV1,FOLR1,GAP43,GFAP,GLI3,GRM7,HES1,ITGB1,KCNA1,KIF5C,LIMK1,MAP2,NEFH,NEFL,NELL2,NPTX1,NTRK1,PAFAH1B1,PAX6,POU4F1,PPP3CA,PPP3CB,PRKG1,PTEN,RAB6A,SH3GL2,SNAP25,SOD1,SRF,STXBP1,TPBG,UCHL1,VLDLR,WNT5A,LRP8,USP9X,PICALM,CUL4B,LMO4,KLF7,NRP1,CDK5R1,WASF1,CDK5R2,WASL,DCLK1,LGI1,NRXN3,NRXN1,MAP4K4,RAPGEF2,CLSTN3,USH1C,PQBP1,NCKAP1,…	95/-
2_Member	GO Biological Processes	GO:0031175	neuron projection development	-20.2743	-16.4081	71,288,334,378,815,885,998,1385,1398,1889,1947,1952,2017,2115,2348,2596,2670,2737,2917,3280,3688,3736,3800,3984,4133,4744,4747,4753,4884,4914,5048,5080,5457,5530,5532,5592,5728,5870,6456,6616,6647,6722,6812,7162,7345,7436,7474,7804,8239,8301,8450,8543,8609,8829,8851,8936,8941,8976,9201,9211,9369,9378,9448,9693,9746,10083,10084,10787,10938,11020,11021,11075,23057,23136,23154,23230,23271,23607,2604…	ACTG1,ANK3,APLP2,ARF4,CAMK2A,CCK,CDC42,CREB1,CRK,ECE1,EFNB1,CELSR2,CTTN,ETV1,FOLR1,GAP43,GFAP,GLI3,GRM7,HES1,ITGB1,KCNA1,KIF5C,LIMK1,MAP2,NEFH,NEFL,NELL2,NPTX1,NTRK1,PAFAH1B1,PAX6,POU4F1,PPP3CA,PPP3CB,PRKG1,PTEN,RAB6A,SH3GL2,SNAP25,SOD1,SRF,STXBP1,TPBG,UCHL1,VLDLR,WNT5A,LRP8,USP9X,PICALM,CUL4B,LMO4,KLF7,NRP1,CDK5R1,WASF1,CDK5R2,WASL,DCLK1,LGI1,NRXN3,NRXN1,MAP4K4,RAPGEF2,CLSTN3,USH1C,PQBP1,NCKAP1,…	86/717
2_Member	GO Biological Processes	GO:0120039	plasma membrane bounded cell projection morphogenesis	-15.2956	-12.2744	71,288,334,885,998,1385,1889,1947,1952,2017,2115,2596,2737,3688,3800,3984,4133,4650,4744,4747,4753,4884,4914,5048,5080,5457,5530,5532,5592,5728,6456,6616,6722,6812,7162,7345,7436,7474,7804,8239,8301,8543,8609,8829,8851,8936,8941,8976,9201,9211,9369,9378,9448,9746,10787,23136,23230,23607,26047,26050,51761,80208	ACTG1,ANK3,APLP2,CCK,CDC42,CREB1,ECE1,EFNB1,CELSR2,CTTN,ETV1,GAP43,GLI3,ITGB1,KIF5C,LIMK1,MAP2,MYO9B,NEFH,NEFL,NELL2,NPTX1,NTRK1,PAFAH1B1,PAX6,POU4F1,PPP3CA,PPP3CB,PRKG1,PTEN,SH3GL2,SNAP25,SRF,STXBP1,TPBG,UCHL1,VLDLR,WNT5A,LRP8,USP9X,PICALM,LMO4,KLF7,NRP1,CDK5R1,WASF1,CDK5R2,WASL,DCLK1,LGI1,NRXN3,NRXN1,MAP4K4,CLSTN3,NCKAP1,EPB41L3,VPS13A,CD2AP,CNTNAP2,SLITRK5,ATP8A2,SPG11	62/503
2_Member	GO Biological Processes	GO:0048858	cell projection morphogenesis	-15.0104	-12.0453	71,288,334,885,998,1385,1889,1947,1952,2017,2115,2596,2737,3688,3800,3984,4133,4650,4744,4747,4753,4884,4914,5048,5080,5457,5530,5532,5592,5728,6456,6616,6722,6812,7162,7345,7436,7474,7804,8239,8301,8543,8609,8829,8851,8936,8941,8976,9201,9211,9369,9378,9448,9746,10787,23136,23230,23607,26047,26050,51761,80208	ACTG1,ANK3,APLP2,CCK,CDC42,CREB1,ECE1,EFNB1,CELSR2,CTTN,ETV1,GAP43,GLI3,ITGB1,KIF5C,LIMK1,MAP2,MYO9B,NEFH,NEFL,NELL2,NPTX1,NTRK1,PAFAH1B1,PAX6,POU4F1,PPP3CA,PPP3CB,PRKG1,PTEN,SH3GL2,SNAP25,SRF,STXBP1,TPBG,UCHL1,VLDLR,WNT5A,LRP8,USP9X,PICALM,LMO4,KLF7,NRP1,CDK5R1,WASF1,CDK5R2,WASL,DCLK1,LGI1,NRXN3,NRXN1,MAP4K4,CLSTN3,NCKAP1,EPB41L3,VPS13A,CD2AP,CNTNAP2,SLITRK5,ATP8A2,SPG11	62/510
2_Member	GO Biological Processes	GO:0048812	neuron projection morphogenesis	-14.9301	-12.0153	71,288,334,885,998,1385,1889,1947,1952,2017,2115,2596,2737,3688,3800,3984,4133,4744,4747,4753,4884,4914,5048,5080,5457,5530,5532,5592,5728,6456,6616,6722,6812,7162,7345,7436,7474,7804,8239,8301,8543,8609,8829,8851,8936,8941,8976,9201,9211,9369,9378,9448,9746,10787,23136,23230,23607,26047,26050,51761,80208	ACTG1,ANK3,APLP2,CCK,CDC42,CREB1,ECE1,EFNB1,CELSR2,CTTN,ETV1,GAP43,GLI3,ITGB1,KIF5C,LIMK1,MAP2,NEFH,NEFL,NELL2,NPTX1,NTRK1,PAFAH1B1,PAX6,POU4F1,PPP3CA,PPP3CB,PRKG1,PTEN,SH3GL2,SNAP25,SRF,STXBP1,TPBG,UCHL1,VLDLR,WNT5A,LRP8,USP9X,PICALM,LMO4,KLF7,NRP1,CDK5R1,WASF1,CDK5R2,WASL,DCLK1,LGI1,NRXN3,NRXN1,MAP4K4,CLSTN3,NCKAP1,EPB41L3,VPS13A,CD2AP,CNTNAP2,SLITRK5,ATP8A2,SPG11	61/498
2_Member	GO Biological Processes	GO:0048667	cell morphogenesis involved in neuron differentiation	-14.6718	-11.7909	71,288,334,885,998,1385,1889,1947,1952,2115,2596,2737,3280,3688,3800,3984,4133,4744,4747,4753,4884,4914,5048,5080,5457,5530,5532,5592,5728,6616,6647,6722,6812,6904,7162,7345,7436,7474,7804,8239,8301,8543,8609,8829,8851,8941,8976,9201,9211,9369,9378,10083,23607,26050,51761,80208,92211	ACTG1,ANK3,APLP2,CCK,CDC42,CREB1,ECE1,EFNB1,CELSR2,ETV1,GAP43,GLI3,HES1,ITGB1,KIF5C,LIMK1,MAP2,NEFH,NEFL,NELL2,NPTX1,NTRK1,PAFAH1B1,PAX6,POU4F1,PPP3CA,PPP3CB,PRKG1,PTEN,SNAP25,SOD1,SRF,STXBP1,TBCD,TPBG,UCHL1,VLDLR,WNT5A,LRP8,USP9X,PICALM,LMO4,KLF7,NRP1,CDK5R1,CDK5R2,WASL,DCLK1,LGI1,NRXN3,NRXN1,USH1C,CD2AP,SLITRK5,ATP8A2,SPG11,CDHR1	57/449
2_Member	GO Biological Processes	GO:0000902	cell morphogenesis	-14.313	-11.526	71,288,334,885,998,1385,1889,1947,1952,2017,2115,2596,2737,3082,3280,3688,3800,3984,4133,4233,4650,4744,4747,4753,4884,4914,5048,5080,5457,5530,5532,5592,5728,6456,6616,6647,6722,6812,6904,7040,7162,7345,7436,7474,7804,8239,8301,8543,8609,8829,8851,8936,8941,8976,9201,9211,9369,9378,9448,9746,10083,10486,10787,23136,23230,23607,25932,26047,26050,51421,51761,80208,92211,285527	ACTG1,ANK3,APLP2,CCK,CDC42,CREB1,ECE1,EFNB1,CELSR2,CTTN,ETV1,GAP43,GLI3,HGF,HES1,ITGB1,KIF5C,LIMK1,MAP2,MET,MYO9B,NEFH,NEFL,NELL2,NPTX1,NTRK1,PAFAH1B1,PAX6,POU4F1,PPP3CA,PPP3CB,PRKG1,PTEN,SH3GL2,SNAP25,SOD1,SRF,STXBP1,TBCD,TGFB1,TPBG,UCHL1,VLDLR,WNT5A,LRP8,USP9X,PICALM,LMO4,KLF7,NRP1,CDK5R1,WASF1,CDK5R2,WASL,DCLK1,LGI1,NRXN3,NRXN1,MAP4K4,CLSTN3,USH1C,CAP2,NCKAP1,EPB41L3,VPS13A,CD2AP,CLIC4,CNTNAP2…	74/706
2_Member	GO Biological Processes	GO:0061564	axon development	-11.6041	-9.13583	71,288,334,885,1385,1889,1947,2115,2348,2596,2737,2917,3688,3736,3800,3984,4744,4747,4753,4884,4914,5048,5080,5457,5532,5592,5728,6616,6722,6812,7345,7474,8239,8301,8543,8609,8829,8851,8941,9201,9211,9369,9378,23057,23271,23607,26050,51761,57142,80208	ACTG1,ANK3,APLP2,CCK,CREB1,ECE1,EFNB1,ETV1,FOLR1,GAP43,GLI3,GRM7,ITGB1,KCNA1,KIF5C,LIMK1,NEFH,NEFL,NELL2,NPTX1,NTRK1,PAFAH1B1,PAX6,POU4F1,PPP3CB,PRKG1,PTEN,SNAP25,SRF,STXBP1,UCHL1,WNT5A,USP9X,PICALM,LMO4,KLF7,NRP1,CDK5R1,CDK5R2,DCLK1,LGI1,NRXN3,NRXN1,NMNAT2,CAMSAP2,CD2AP,SLITRK5,ATP8A2,RTN4,SPG11	50/427
2_Member	GO Biological Processes	GO:0007409	axonogenesis	-10.5107	-8.18016	71,288,334,885,1385,1889,1947,2115,2596,2737,3688,3800,3984,4744,4747,4753,4884,4914,5048,5080,5457,5532,5592,5728,6616,6722,6812,7345,7474,8239,8301,8543,8609,8829,8851,8941,9201,9211,9369,9378,23607,26050,51761,80208	ACTG1,ANK3,APLP2,CCK,CREB1,ECE1,EFNB1,ETV1,GAP43,GLI3,ITGB1,KIF5C,LIMK1,NEFH,NEFL,NELL2,NPTX1,NTRK1,PAFAH1B1,PAX6,POU4F1,PPP3CB,PRKG1,PTEN,SNAP25,SRF,STXBP1,UCHL1,WNT5A,USP9X,PICALM,LMO4,KLF7,NRP1,CDK5R1,CDK5R2,DCLK1,LGI1,NRXN3,NRXN1,CD2AP,SLITRK5,ATP8A2,SPG11	44/370
2_Member	GO Biological Processes	GO:0048813	dendrite morphogenesis	-7.7691	-5.85065	998,1952,3688,4133,5530,5728,7162,7436,7804,8301,8609,8829,8976,9201,26050	CDC42,CELSR2,ITGB1,MAP2,PPP3CA,PTEN,TPBG,VLDLR,LRP8,PICALM,KLF7,NRP1,WASL,DCLK1,SLITRK5	15/65
2_Member	GO Biological Processes	GO:0016358	dendrite development	-7.12837	-5.29289	378,815,998,1398,1952,3688,4133,5530,5592,5728,7162,7436,7804,8301,8609,8829,8976,9201,26050	ARF4,CAMK2A,CDC42,CRK,CELSR2,ITGB1,MAP2,PPP3CA,PRKG1,PTEN,TPBG,VLDLR,LRP8,PICALM,KLF7,NRP1,WASL,DCLK1,SLITRK5	19/115
3_Summary	WikiPathways	WP3888	VEGFA VEGFR2 signaling	-18.5584	-14.8172	71,213,355,378,529,867,998,1385,1398,2022,2035,2060,2475,2549,2624,2887,2926,3301,3320,3490,3688,3690,3939,3984,4189,4193,4217,4691,4772,5230,5295,5530,5579,5592,5604,5606,5608,5609,5954,6155,6300,6301,6416,6478,6722,6732,6924,7170,7222,8794,8867,8936,9079,9261,9444,9510,9734,11080,23291,23521,25865,54205	ACTG1,ALB,FAS,ARF4,ATP6V1E1,CBL,CDC42,CREB1,CRK,ENG,EPB41,EPS15,MTOR,GAB1,GATA2,GRB10,GRSF1,DNAJA1,HSP90AA1,IGFBP7,ITGB1,ITGB3,LDHA,LIMK1,DNAJB9,MDM2,MAP3K5,NCL,NFATC1,PGK1,PIK3R1,PPP3CA,PRKCB,PRKG1,MAP2K1,MAP2K3,MAP2K6,MAP2K7,RCN1,RPL27,MAPK12,SARS1,MAP2K4,SIAH2,SRF,SRPK1,ELOA,TPM3,TRPC3,TNFRSF10C,SYNJ1,WASF1,LDB2,MAPKAPK2,QKI,ADAMTS1,HDAC9,DNAJB4,FBXW11,RPL13A,PRKD2,CYCS	62/-
3_Member	WikiPathways	WP3888	VEGFA VEGFR2 signaling	-18.5584	-14.8172	71,213,355,378,529,867,998,1385,1398,2022,2035,2060,2475,2549,2624,2887,2926,3301,3320,3490,3688,3690,3939,3984,4189,4193,4217,4691,4772,5230,5295,5530,5579,5592,5604,5606,5608,5609,5954,6155,6300,6301,6416,6478,6722,6732,6924,7170,7222,8794,8867,8936,9079,9261,9444,9510,9734,11080,23291,23521,25865,54205	ACTG1,ALB,FAS,ARF4,ATP6V1E1,CBL,CDC42,CREB1,CRK,ENG,EPB41,EPS15,MTOR,GAB1,GATA2,GRB10,GRSF1,DNAJA1,HSP90AA1,IGFBP7,ITGB1,ITGB3,LDHA,LIMK1,DNAJB9,MDM2,MAP3K5,NCL,NFATC1,PGK1,PIK3R1,PPP3CA,PRKCB,PRKG1,MAP2K1,MAP2K3,MAP2K6,MAP2K7,RCN1,RPL27,MAPK12,SARS1,MAP2K4,SIAH2,SRF,SRPK1,ELOA,TPM3,TRPC3,TNFRSF10C,SYNJ1,WASF1,LDB2,MAPKAPK2,QKI,ADAMTS1,HDAC9,DNAJB4,FBXW11,RPL13A,PRKD2,CYCS	62/432
4_Summary	KEGG Pathway	hsa05022	Pathways of neurodegeneration - multiple diseases	-17.9573	-14.3129	291,317,324,355,488,506,515,516,578,637,801,815,816,841,847,2475,2776,2891,2892,2893,2903,2915,3553,3709,3800,4217,4697,4704,4706,4707,4712,4741,4744,4747,4842,5530,5532,5534,5579,5604,5606,5608,5609,5621,5690,6300,6647,7222,7345,7416,7474,8851,8878,10280,10383,23236,23435,27089,54205,55860,56901,60673,80208,91860,92552,3416,5291,5295,10000,27173,55334,57142,71,5217,9782,23064,81929,1277,1376,408…	SLC25A4,APAF1,APC,FAS,ATP2A2,ATP5F1B,ATP5PB,ATP5MC1,BAK1,BID,CALM1,CAMK2A,CAMK2B,CASP8,CAT,MTOR,GNAQ,GRIA2,GRIA3,GRIA4,GRIN2A,GRM5,IL1B,ITPR2,KIF5C,MAP3K5,NDUFA4,NDUFA9,NDUFAB1,NDUFB1,NDUFB6,NEFM,NEFH,NEFL,NOS1,PPP3CA,PPP3CB,PPP3R1,PRKCB,MAP2K1,MAP2K3,MAP2K6,MAP2K7,PRNP,PSMB2,MAPK12,SOD1,TRPC3,UCHL1,VDAC1,WNT5A,CDK5R1,SQSTM1,SIGMAR1,TUBB4B,PLCB1,TARDBP,UQCRQ,CYCS,ACTR10,NDUFA4L2,ATG101,SPG11,CALM…	105/-
4_Member	KEGG Pathway	hsa05022	Pathways of neurodegeneration - multiple diseases	-17.9573	-14.3129	291,317,324,355,488,506,515,516,578,637,801,815,816,841,847,2475,2776,2891,2892,2893,2903,2915,3553,3709,3800,4217,4697,4704,4706,4707,4712,4741,4744,4747,4842,5530,5532,5534,5579,5604,5606,5608,5609,5621,5690,6300,6647,7222,7345,7416,7474,8851,8878,10280,10383,23236,23435,27089,54205,55860,56901,60673,80208,91860,92552	SLC25A4,APAF1,APC,FAS,ATP2A2,ATP5F1B,ATP5PB,ATP5MC1,BAK1,BID,CALM1,CAMK2A,CAMK2B,CASP8,CAT,MTOR,GNAQ,GRIA2,GRIA3,GRIA4,GRIN2A,GRM5,IL1B,ITPR2,KIF5C,MAP3K5,NDUFA4,NDUFA9,NDUFAB1,NDUFB1,NDUFB6,NEFM,NEFH,NEFL,NOS1,PPP3CA,PPP3CB,PPP3R1,PRKCB,MAP2K1,MAP2K3,MAP2K6,MAP2K7,PRNP,PSMB2,MAPK12,SOD1,TRPC3,UCHL1,VDAC1,WNT5A,CDK5R1,SQSTM1,SIGMAR1,TUBB4B,PLCB1,TARDBP,UQCRQ,CYCS,ACTR10,NDUFA4L2,ATG101,SPG11,CALM…	65/483
4_Member	KEGG Pathway	hsa05010	Alzheimer disease	-11.9114	-9.3941	291,317,324,355,488,506,515,516,637,801,841,2475,2776,2903,2915,3416,3553,3709,3800,4217,4697,4704,4706,4707,4712,4842,5291,5295,5530,5532,5534,5604,5609,5690,7416,7474,8851,10000,10383,23236,27089,27173,54205,55334,56901,57142,60673,91860	SLC25A4,APAF1,APC,FAS,ATP2A2,ATP5F1B,ATP5PB,ATP5MC1,BID,CALM1,CASP8,MTOR,GNAQ,GRIN2A,GRM5,IDE,IL1B,ITPR2,KIF5C,MAP3K5,NDUFA4,NDUFA9,NDUFAB1,NDUFB1,NDUFB6,NOS1,PIK3CB,PIK3R1,PPP3CA,PPP3CB,PPP3R1,MAP2K1,MAP2K7,PSMB2,VDAC1,WNT5A,CDK5R1,AKT3,TUBB4B,PLCB1,UQCRQ,SLC39A1,CYCS,SLC39A9,NDUFA4L2,RTN4,ATG101,CALML4	48/391
4_Member	KEGG Pathway	hsa05014	Amyotrophic lateral sclerosis	-10.4718	-8.14965	71,317,506,515,516,637,847,2475,2891,2903,3800,4217,4697,4704,4706,4707,4712,4741,4744,4747,4842,5217,5530,5532,5534,5606,5608,5690,6300,6647,7416,8878,9782,10280,10383,23064,23435,27089,54205,55860,56901,60673,80208,81929	ACTG1,APAF1,ATP5F1B,ATP5PB,ATP5MC1,BID,CAT,MTOR,GRIA2,GRIN2A,KIF5C,MAP3K5,NDUFA4,NDUFA9,NDUFAB1,NDUFB1,NDUFB6,NEFM,NEFH,NEFL,NOS1,PFN2,PPP3CA,PPP3CB,PPP3R1,MAP2K3,MAP2K6,PSMB2,MAPK12,SOD1,VDAC1,SQSTM1,MATR3,SIGMAR1,TUBB4B,SETX,TARDBP,UQCRQ,CYCS,ACTR10,NDUFA4L2,ATG101,SPG11,SEH1L	44/371
4_Member	WikiPathways	WP5124	Alzheimer 39 s disease	-9.82312	-7.5767	291,317,324,355,488,637,801,841,2475,2776,2903,3416,3553,3709,3800,4217,4842,5291,5295,5530,5532,5534,5604,5609,5690,7416,7474,8851,10000,10383,23236,54205,57142,60673,91860	SLC25A4,APAF1,APC,FAS,ATP2A2,BID,CALM1,CASP8,MTOR,GNAQ,GRIN2A,IDE,IL1B,ITPR2,KIF5C,MAP3K5,NOS1,PIK3CB,PIK3R1,PPP3CA,PPP3CB,PPP3R1,MAP2K1,MAP2K7,PSMB2,VDAC1,WNT5A,CDK5R1,AKT3,TUBB4B,PLCB1,CYCS,RTN4,ATG101,CALML4	35/263
4_Member	WikiPathways	WP2059	Alzheimer 39 s disease and miRNA effects	-9.59641	-7.38342	291,317,324,355,488,637,801,841,2475,2776,2903,3416,3553,3709,3800,4217,4842,5291,5295,5530,5532,5534,5604,5609,5690,7416,7474,8851,10000,10383,23236,54205,57142,60673,91860	SLC25A4,APAF1,APC,FAS,ATP2A2,BID,CALM1,CASP8,MTOR,GNAQ,GRIN2A,IDE,IL1B,ITPR2,KIF5C,MAP3K5,NOS1,PIK3CB,PIK3R1,PPP3CA,PPP3CB,PPP3R1,MAP2K1,MAP2K7,PSMB2,VDAC1,WNT5A,CDK5R1,AKT3,TUBB4B,PLCB1,CYCS,RTN4,ATG101,CALML4	35/268
4_Member	KEGG Pathway	hsa05415	Diabetic cardiomyopathy	-8.87658	-6.78367	291,488,506,515,516,815,816,1277,1376,2475,4088,4697,4704,4706,4707,4712,5160,5291,5295,5579,5728,6300,6513,7040,7416,10000,23236,27089,56901	SLC25A4,ATP2A2,ATP5F1B,ATP5PB,ATP5MC1,CAMK2A,CAMK2B,COL1A1,CPT2,MTOR,SMAD3,NDUFA4,NDUFA9,NDUFAB1,NDUFB1,NDUFB6,PDHA1,PIK3CB,PIK3R1,PRKCB,PTEN,MAPK12,SLC2A1,TGFB1,VDAC1,AKT3,PLCB1,UQCRQ,NDUFA4L2	29/205
4_Member	KEGG Pathway	hsa05020	Prion disease	-8.03134	-6.06459	291,317,506,515,516,1385,2903,3312,3553,3709,3800,3915,4697,4704,4706,4707,4712,5291,5295,5530,5532,5534,5567,5621,5690,6300,6647,7416,9586,10383,27089,54205,56901	SLC25A4,APAF1,ATP5F1B,ATP5PB,ATP5MC1,CREB1,GRIN2A,HSPA8,IL1B,ITPR2,KIF5C,LAMC1,NDUFA4,NDUFA9,NDUFAB1,NDUFB1,NDUFB6,PIK3CB,PIK3R1,PPP3CA,PPP3CB,PPP3R1,PRKACB,PRNP,PSMB2,MAPK12,SOD1,VDAC1,CREB5,TUBB4B,UQCRQ,CYCS,NDUFA4L2	33/278
4_Member	KEGG Pathway	hsa05208	Chemical carcinogenesis - reactive oxygen species	-7.85045	-5.91366	291,506,515,516,847,1544,2947,3082,4217,4233,4697,4704,4706,4707,4712,4780,5291,5295,5604,5609,5728,6300,6416,6647,7416,10000,25865,27089,56901	SLC25A4,ATP5F1B,ATP5PB,ATP5MC1,CAT,CYP1A2,GSTM3,HGF,MAP3K5,MET,NDUFA4,NDUFA9,NDUFAB1,NDUFB1,NDUFB6,NFE2L2,PIK3CB,PIK3R1,MAP2K1,MAP2K7,PTEN,MAPK12,MAP2K4,SOD1,VDAC1,AKT3,PRKD2,UQCRQ,NDUFA4L2	29/227
4_Member	KEGG Pathway	hsa05017	Spinocerebellar ataxia	-7.50824	-5.6289	291,488,2475,2776,2891,2892,2903,3709,4217,4800,5291,5295,5579,5690,7222,7416,7436,10000,23236,54205,60673,92552	SLC25A4,ATP2A2,MTOR,GNAQ,GRIA2,GRIA3,GRIN2A,ITPR2,MAP3K5,NFYA,PIK3CB,PIK3R1,PRKCB,PSMB2,TRPC3,VDAC1,VLDLR,AKT3,PLCB1,CYCS,ATG101,ATXN3L	22/144
4_Member	KEGG Pathway	hsa05016	Huntington disease	-7.35694	-5.49934	291,317,506,515,516,841,1212,1385,2475,2776,2891,2892,2893,2915,3800,4217,4697,4704,4706,4707,4712,5432,5609,5690,6647,7416,9586,10383,23236,27089,54205,55860,56901,60673	SLC25A4,APAF1,ATP5F1B,ATP5PB,ATP5MC1,CASP8,CLTB,CREB1,MTOR,GNAQ,GRIA2,GRIA3,GRIA4,GRM5,KIF5C,MAP3K5,NDUFA4,NDUFA9,NDUFAB1,NDUFB1,NDUFB6,POLR2C,MAP2K7,PSMB2,SOD1,VDAC1,CREB5,TUBB4B,PLCB1,UQCRQ,CYCS,ACTR10,NDUFA4L2,ATG101	34/311
4_Member	KEGG Pathway	hsa05012	Parkinson disease	-7.21324	-5.3696	291,317,506,515,516,801,815,816,2770,2778,3709,3800,4217,4697,4704,4706,4707,4712,4780,5567,5690,6647,7345,7416,10383,27089,27173,54205,55334,56901,91860	SLC25A4,APAF1,ATP5F1B,ATP5PB,ATP5MC1,CALM1,CAMK2A,CAMK2B,GNAI1,GNAS,ITPR2,KIF5C,MAP3K5,NDUFA4,NDUFA9,NDUFAB1,NDUFB1,NDUFB6,NFE2L2,PRKACB,PSMB2,SOD1,UCHL1,VDAC1,TUBB4B,UQCRQ,SLC39A1,CYCS,SLC39A9,NDUFA4L2,CALML4	31/271
4_Member	WikiPathways	WP4396	Nonalcoholic fatty liver disease	-6.34208	-4.61785	355,578,637,841,998,3553,4217,4697,4704,4706,4707,4712,5291,5295,5313,6256,7040,10000,27089,54205,56901	FAS,BAK1,BID,CASP8,CDC42,IL1B,MAP3K5,NDUFA4,NDUFA9,NDUFAB1,NDUFB1,NDUFB6,PIK3CB,PIK3R1,PKLR,RXRA,TGFB1,AKT3,UQCRQ,CYCS,NDUFA4L2	21/154
4_Member	KEGG Pathway	hsa04932	Non-alcoholic fatty liver disease	-6.20083	-4.49655	355,637,841,998,3553,4217,4697,4704,4706,4707,4712,5291,5295,5313,6256,6300,7040,10000,27089,54205,56901	FAS,BID,CASP8,CDC42,IL1B,MAP3K5,NDUFA4,NDUFA9,NDUFAB1,NDUFB1,NDUFB6,PIK3CB,PIK3R1,PKLR,RXRA,MAPK12,TGFB1,AKT3,UQCRQ,CYCS,NDUFA4L2	21/157
5_Summary	GO Biological Processes	GO:0061024	membrane organization	-17.4446	-13.8794	288,291,481,488,545,578,617,637,662,664,815,998,1759,2054,2055,2139,2348,3099,3308,3312,3313,3320,3745,4363,4905,5048,5366,5579,5728,5788,5830,5877,6616,6647,6812,6843,6844,6855,7329,7357,7485,8301,8615,8724,8773,8774,8867,8976,9145,9378,9379,9694,9788,9892,10342,10490,10959,22872,23136,23204,23250,23265,23435,23607,23760,26047,27032,51479,51761,55014,55161,55207,55353,55763,57142,64112,64398,650…	ANK3,SLC25A4,ATP1B1,ATP2A2,ATR,BAK1,BCS1L,BID,BNIP1,BNIP3,CAMK2A,CDC42,DNM1,STX2,CLN8,EYA2,FOLR1,HK2,HSPA4,HSPA8,HSPA9,HSP90AA1,KCNB1,ABCC1,NSF,PAFAH1B1,PMAIP1,PRKCB,PTEN,PTPRC,PEX5,RABIF,SNAP25,SOD1,STXBP1,VAMP1,VAMP2,SYP,UBE2I,UGCG,GET1,PICALM,USO1,SNX3,SNAP23,NAPG,SYNJ1,WASL,SYNGR1,NRXN1,NRXN2,EMC2,MTSS1,SNAP91,TFG,VTI1B,TMED2,SEC31A,EPB41L3,ARL6IP1,ATP11A,EXOC7,TARDBP,CD2AP,PITPNB,CNTNAP2,ATP…	106/-
5_Member	GO Biological Processes	GO:0061024	membrane organization	-17.4446	-13.8794	288,291,481,488,545,578,617,637,662,664,815,998,1759,2054,2055,2139,2348,3099,3308,3312,3313,3320,3745,4363,4905,5048,5366,5579,5728,5788,5830,5877,6616,6647,6812,6843,6844,6855,7329,7357,7485,8301,8615,8724,8773,8774,8867,8976,9145,9378,9379,9694,9788,9892,10342,10490,10959,22872,23136,23204,23250,23265,23435,23607,23760,26047,27032,51479,51761,55014,55161,55207,55353,55763,57142,64112,64398,650…	ANK3,SLC25A4,ATP1B1,ATP2A2,ATR,BAK1,BCS1L,BID,BNIP1,BNIP3,CAMK2A,CDC42,DNM1,STX2,CLN8,EYA2,FOLR1,HK2,HSPA4,HSPA8,HSPA9,HSP90AA1,KCNB1,ABCC1,NSF,PAFAH1B1,PMAIP1,PRKCB,PTEN,PTPRC,PEX5,RABIF,SNAP25,SOD1,STXBP1,VAMP1,VAMP2,SYP,UBE2I,UGCG,GET1,PICALM,USO1,SNX3,SNAP23,NAPG,SYNJ1,WASL,SYNGR1,NRXN1,NRXN2,EMC2,MTSS1,SNAP91,TFG,VTI1B,TMED2,SEC31A,EPB41L3,ARL6IP1,ATP11A,EXOC7,TARDBP,CD2AP,PITPNB,CNTNAP2,ATP…	84/764
5_Member	GO Biological Processes	GO:0010256	endomembrane system organization	-11.7507	-9.25246	288,488,523,533,545,662,998,1174,1385,1759,2054,2348,4905,5048,5579,5728,5788,5830,5862,6252,6616,6647,6855,7329,7357,7485,7534,8615,8724,8773,8878,9145,9694,9788,10159,10490,10564,10565,10959,11234,22872,23136,23204,23423,23435,51014,51382,55014,55151,55161,55207,55353,55666,57142,64398,65055,79895,89853,162427,375056	ANK3,ATP2A2,ATP6V1A,ATP6V0B,ATR,BNIP1,CDC42,AP1S1,CREB1,DNM1,STX2,FOLR1,NSF,PAFAH1B1,PRKCB,PTEN,PTPRC,PEX5,RAB2A,RTN1,SNAP25,SOD1,SYP,UBE2I,UGCG,GET1,YWHAZ,USO1,SNX3,SNAP23,SQSTM1,SYNGR1,EMC2,MTSS1,ATP6AP2,VTI1B,ARFGEF2,ARFGEF1,TMED2,HPS5,SEC31A,EPB41L3,ARL6IP1,TMED3,TARDBP,TMED7,ATP6V1D,STX17,TMEM38B,TMEM33,ARL8B,LAPTM4B,NPLOC4,RTN4,PALS1,REEP1,ATP8B4,MVB12B,RETREG3,MIA3	60/571
5_Member	GO Biological Processes	GO:0016050	vesicle organization	-8.02741	-6.06248	523,528,529,533,1174,1385,1759,2054,2060,5048,6616,6812,6843,6844,6855,8301,8615,8724,8773,8878,8976,9550,9892,10159,10342,10490,10564,10959,11234,22872,51382,51479,55014,55207,55353,80208,89853,375056	ATP6V1A,ATP6V1C1,ATP6V1E1,ATP6V0B,AP1S1,CREB1,DNM1,STX2,EPS15,PAFAH1B1,SNAP25,STXBP1,VAMP1,VAMP2,SYP,PICALM,USO1,SNX3,SNAP23,SQSTM1,WASL,ATP6V1G1,SNAP91,ATP6AP2,TFG,VTI1B,ARFGEF2,TMED2,HPS5,SEC31A,ATP6V1D,ANKFY1,STX17,ARL8B,LAPTM4B,SPG11,MVB12B,MIA3	38/351
6_Summary	Reactome Gene Sets	R-HSA-8953897	Cellular responses to stimuli	-17.1381	-13.6399	440,472,523,528,529,533,545,782,801,815,847,1027,1029,1032,1385,1783,2475,2767,2776,2778,2785,3043,3281,3301,3308,3312,3313,3320,3326,3490,3688,3690,4097,4189,4193,4209,4217,4363,4697,4780,5291,5393,5573,5690,6134,6146,6155,6164,6167,6175,6188,6189,6256,6416,6647,6745,7184,7353,7709,8360,8878,8992,9349,9448,9550,10000,10370,10383,10954,11340,22824,22872,22894,23410,23521,27000,51360,51382,54386,5…	ASNS,ATM,ATP6V1A,ATP6V1C1,ATP6V1E1,ATP6V0B,ATR,CACNB1,CALM1,CAMK2A,CAT,CDKN1B,CDKN2A,CDKN2D,CREB1,DYNC1LI2,MTOR,GNA11,GNAQ,GNAS,GNG3,HBB,HSBP1,DNAJA1,HSPA4,HSPA8,HSPA9,HSP90AA1,HSP90AB1,IGFBP7,ITGB1,ITGB3,MAFG,DNAJB9,MDM2,MEF2D,MAP3K5,ABCC1,NDUFA4,NFE2L2,PIK3CB,EXOSC9,PRKAR1A,PSMB2,RPL10,RPL22,RPL27,RPL34,RPL37,RPLP0,RPS3,RPS3A,RXRA,MAP2K4,SOD1,SSR1,HSP90B1,UFD1,ZBTB17,H4C4,SQSTM1,ATP6V0E1,RPL23,…	85/-
6_Member	Reactome Gene Sets	R-HSA-8953897	Cellular responses to stimuli	-17.1381	-13.6399	440,472,523,528,529,533,545,782,801,815,847,1027,1029,1032,1385,1783,2475,2767,2776,2778,2785,3043,3281,3301,3308,3312,3313,3320,3326,3490,3688,3690,4097,4189,4193,4209,4217,4363,4697,4780,5291,5393,5573,5690,6134,6146,6155,6164,6167,6175,6188,6189,6256,6416,6647,6745,7184,7353,7709,8360,8878,8992,9349,9448,9550,10000,10370,10383,10954,11340,22824,22872,22894,23410,23521,27000,51360,51382,54386,5…	ASNS,ATM,ATP6V1A,ATP6V1C1,ATP6V1E1,ATP6V0B,ATR,CACNB1,CALM1,CAMK2A,CAT,CDKN1B,CDKN2A,CDKN2D,CREB1,DYNC1LI2,MTOR,GNA11,GNAQ,GNAS,GNG3,HBB,HSBP1,DNAJA1,HSPA4,HSPA8,HSPA9,HSP90AA1,HSP90AB1,IGFBP7,ITGB1,ITGB3,MAFG,DNAJB9,MDM2,MEF2D,MAP3K5,ABCC1,NDUFA4,NFE2L2,PIK3CB,EXOSC9,PRKAR1A,PSMB2,RPL10,RPL22,RPL27,RPL34,RPL37,RPLP0,RPS3,RPS3A,RXRA,MAP2K4,SOD1,SSR1,HSP90B1,UFD1,ZBTB17,H4C4,SQSTM1,ATP6V0E1,RPL23,…	85/788
6_Member	Reactome Gene Sets	R-HSA-2262752	Cellular responses to stress	-15.3461	-12.3038	440,472,523,528,529,533,545,815,847,1027,1029,1032,1385,1783,2475,3043,3281,3301,3308,3312,3313,3320,3326,3490,4097,4189,4193,4209,4217,4363,4697,4780,5393,5690,6134,6146,6155,6164,6167,6175,6188,6189,6256,6416,6647,6745,7184,7353,7709,8360,8878,8992,9349,9448,9550,10000,10370,10383,10954,11340,22824,22872,22894,23410,23521,27000,51360,51382,54386,55666,55860,81929,94239,116138,116832	ASNS,ATM,ATP6V1A,ATP6V1C1,ATP6V1E1,ATP6V0B,ATR,CAMK2A,CAT,CDKN1B,CDKN2A,CDKN2D,CREB1,DYNC1LI2,MTOR,HBB,HSBP1,DNAJA1,HSPA4,HSPA8,HSPA9,HSP90AA1,HSP90AB1,IGFBP7,MAFG,DNAJB9,MDM2,MEF2D,MAP3K5,ABCC1,NDUFA4,NFE2L2,EXOSC9,PSMB2,RPL10,RPL22,RPL27,RPL34,RPL37,RPLP0,RPS3,RPS3A,RXRA,MAP2K4,SOD1,SSR1,HSP90B1,UFD1,ZBTB17,H4C4,SQSTM1,ATP6V0E1,RPL23,MAP4K4,ATP6V1G1,AKT3,CITED2,TUBB4B,PDIA5,EXOSC8,HSPA4L,SEC31A…	75/690
7_Summary	GO Biological Processes	GO:0033365	protein localization to organelle	-16.9369	-13.5402	378,545,617,637,867,868,1029,1277,1736,2254,2646,2737,3098,3099,3301,3308,3312,3320,3356,3836,3842,3916,3920,4121,4193,4281,4763,4869,4884,5080,5295,5530,5534,5830,5870,5910,6135,6500,6653,6788,7072,7485,8239,8360,8504,8829,8878,9049,9201,9211,9349,9694,9913,10073,10134,10204,10368,10369,10615,10938,10959,11014,11021,22924,23177,23230,23534,23613,23633,24141,51141,51304,51382,51555,54386,54546,55…	ARF4,ATR,BCS1L,BID,CBL,CBLB,CDKN2A,COL1A1,DKC1,FGF9,GCKR,GLI3,HK1,HK2,DNAJA1,HSPA4,HSPA8,HSP90AA1,HTR2A,KPNA1,TNPO1,LAMP1,LAMP2,MAN1A1,MDM2,MID1,NF1,NPM1,NPTX1,PAX6,PIK3R1,PPP3CA,PPP3R1,PEX5,RAB6A,RAP1GDS1,RPL11,SKP1,SORL1,STK3,TIA1,GET1,USP9X,H4C4,PEX3,NRP1,SQSTM1,AIP,DCLK1,LGI1,RPL23,EMC2,SUPT7L,SNUPN,BCAP31,NUTF2,CACNG3,CACNG2,SPAG5,EHD1,TMED2,KDELR2,RAB35,MAPRE3,CEP68,VPS13A,TNPO3,ZMYND8,KPNA…	124/-
7_Member	GO Biological Processes	GO:0033365	protein localization to organelle	-16.9369	-13.5402	378,545,617,637,867,868,1029,1277,1736,2254,2646,2737,3098,3099,3301,3308,3312,3320,3356,3836,3842,3916,3920,4121,4193,4281,4763,4869,4884,5080,5295,5530,5534,5830,5870,5910,6135,6500,6653,6788,7072,7485,8239,8360,8504,8829,8878,9049,9201,9211,9349,9694,9913,10073,10134,10204,10368,10369,10615,10938,10959,11014,11021,22924,23177,23230,23534,23613,23633,24141,51141,51304,51382,51555,54386,54546,55…	ARF4,ATR,BCS1L,BID,CBL,CBLB,CDKN2A,COL1A1,DKC1,FGF9,GCKR,GLI3,HK1,HK2,DNAJA1,HSPA4,HSPA8,HSP90AA1,HTR2A,KPNA1,TNPO1,LAMP1,LAMP2,MAN1A1,MDM2,MID1,NF1,NPM1,NPTX1,PAX6,PIK3R1,PPP3CA,PPP3R1,PEX5,RAB6A,RAP1GDS1,RPL11,SKP1,SORL1,STK3,TIA1,GET1,USP9X,H4C4,PEX3,NRP1,SQSTM1,AIP,DCLK1,LGI1,RPL23,EMC2,SUPT7L,SNUPN,BCAP31,NUTF2,CACNG3,CACNG2,SPAG5,EHD1,TMED2,KDELR2,RAB35,MAPRE3,CEP68,VPS13A,TNPO3,ZMYND8,KPNA…	85/794
7_Member	GO Biological Processes	GO:0006886	intracellular protein transport	-16.712	-13.41	320,373,378,481,868,1174,1212,2017,2054,2254,2646,2670,2737,3308,3312,3313,3320,3800,3836,3842,3920,4763,4869,4905,5295,5530,5534,5830,5870,5878,6653,6788,6812,7040,7184,7353,7533,8239,8504,8615,8774,8878,9349,9874,9912,10073,10134,10204,10368,10369,10490,10938,10959,11020,23230,23423,23534,23633,27065,51014,51226,51555,55014,55187,55666,80208,81609,89853,285282	APBA1,TRIM23,ARF4,ATP1B1,CBLB,AP1S1,CLTB,CTTN,STX2,FGF9,GCKR,GFAP,GLI3,HSPA4,HSPA8,HSPA9,HSP90AA1,KIF5C,KPNA1,TNPO1,LAMP2,NF1,NPM1,NSF,PIK3R1,PPP3CA,PPP3R1,PEX5,RAB6A,RAB5C,SORL1,STK3,STXBP1,TGFB1,HSP90B1,UFD1,YWHAH,USP9X,PEX3,USO1,NAPG,SQSTM1,RPL23,TLK1,ARHGAP44,SNUPN,BCAP31,NUTF2,CACNG3,CACNG2,VTI1B,EHD1,TMED2,IFT27,VPS13A,TMED3,TNPO3,KPNA6,NSG1,TMED7,COPZ2,PEX5L,STX17,VPS13D,NPLOC4,SPG11,SNX27…	69/566
7_Member	GO Biological Processes	GO:0072594	establishment of protein localization to organelle	-10.7472	-8.38617	617,637,867,868,2254,2646,2737,3098,3099,3308,3312,3320,3836,3842,3916,3920,4121,4763,4869,5295,5530,5534,5830,6653,6788,8239,8504,8878,9049,9349,10073,10134,10204,10368,10369,23230,23534,23633,24141,51555,55187,64112,80208,89853	BCS1L,BID,CBL,CBLB,FGF9,GCKR,GLI3,HK1,HK2,HSPA4,HSPA8,HSP90AA1,KPNA1,TNPO1,LAMP1,LAMP2,MAN1A1,NF1,NPM1,PIK3R1,PPP3CA,PPP3R1,PEX5,SORL1,STK3,USP9X,PEX3,SQSTM1,AIP,RPL23,SNUPN,BCAP31,NUTF2,CACNG3,CACNG2,VPS13A,TNPO3,KPNA6,LAMP5,PEX5L,VPS13D,MOAP1,SPG11,MVB12B	44/364
7_Member	GO Biological Processes	GO:0034504	protein localization to nucleus	-9.13191	-7.00606	868,1029,1277,1736,2254,2646,2737,3836,3842,4193,4763,4869,5295,5530,5534,5910,6135,6500,6788,8878,9201,9349,9913,10073,10204,23534,23633,80208,114882	CBLB,CDKN2A,COL1A1,DKC1,FGF9,GCKR,GLI3,KPNA1,TNPO1,MDM2,NF1,NPM1,PIK3R1,PPP3CA,PPP3R1,RAP1GDS1,RPL11,SKP1,STK3,SQSTM1,DCLK1,RPL23,SUPT7L,SNUPN,NUTF2,TNPO3,KPNA6,SPG11,OSBPL8	29/200
7_Member	GO Biological Processes	GO:0051170	import into nucleus	-7.40993	-5.54082	868,2254,2646,2737,3836,3842,4763,4869,5295,5530,5534,6788,8878,9349,10073,10204,10553,23534,23633,80208	CBLB,FGF9,GCKR,GLI3,KPNA1,TNPO1,NF1,NPM1,PIK3R1,PPP3CA,PPP3R1,STK3,SQSTM1,RPL23,SNUPN,NUTF2,HTATIP2,TNPO3,KPNA6,SPG11	20/122
7_Member	GO Biological Processes	GO:0006606	protein import into nucleus	-7.00507	-5.17894	868,2254,2646,2737,3836,3842,4763,4869,5295,5530,5534,6788,8878,9349,10073,10204,23534,23633,80208	CBLB,FGF9,GCKR,GLI3,KPNA1,TNPO1,NF1,NPM1,PIK3R1,PPP3CA,PPP3R1,STK3,SQSTM1,RPL23,SNUPN,NUTF2,TNPO3,KPNA6,SPG11	19/117
7_Member	GO Biological Processes	GO:0006913	nucleocytoplasmic transport	-6.95975	-5.13886	868,1027,2254,2646,2737,3313,3836,3842,4763,4869,5295,5530,5534,6788,7040,7329,8878,8888,9349,10073,10204,10553,10892,23534,23633,56943,80208,81929,84934	CBLB,CDKN1B,FGF9,GCKR,GLI3,HSPA9,KPNA1,TNPO1,NF1,NPM1,PIK3R1,PPP3CA,PPP3R1,STK3,TGFB1,UBE2I,SQSTM1,MCM3AP,RPL23,SNUPN,NUTF2,HTATIP2,MALT1,TNPO3,KPNA6,ENY2,SPG11,SEH1L,RITA1	29/249
7_Member	GO Biological Processes	GO:0051169	nuclear transport	-6.92206	-5.10765	868,1027,2254,2646,2737,3313,3836,3842,4763,4869,5295,5530,5534,6788,7040,7329,8878,8888,9349,10073,10204,10553,10892,23534,23633,56943,80208,81929,84934	CBLB,CDKN1B,FGF9,GCKR,GLI3,HSPA9,KPNA1,TNPO1,NF1,NPM1,PIK3R1,PPP3CA,PPP3R1,STK3,TGFB1,UBE2I,SQSTM1,MCM3AP,RPL23,SNUPN,NUTF2,HTATIP2,MALT1,TNPO3,KPNA6,ENY2,SPG11,SEH1L,RITA1	29/250
8_Summary	KEGG Pathway	hsa05200	Pathways in cancer	-16.9293	-13.5402	317,324,355,578,637,801,815,816,841,867,998,1027,1029,1285,1398,1902,2100,2122,2254,2475,2737,2767,2770,2776,2778,2782,2785,2947,3082,3280,3320,3326,3452,3458,3597,3688,3915,4088,4193,4233,4780,4914,5156,5291,5295,5366,5567,5579,5604,5728,6256,6257,6500,6513,6934,7040,7170,7184,7474,7709,7849,10000,10161,10342,23236,54205,91860,472,523,528,529,533,545,1277,1385,3690,3696,5934,7060,7337,8992,9550,…	APAF1,APC,FAS,BAK1,BID,CALM1,CAMK2A,CAMK2B,CASP8,CBL,CDC42,CDKN1B,CDKN2A,COL4A3,CRK,LPAR1,ESR2,MECOM,FGF9,MTOR,GLI3,GNA11,GNAI1,GNAQ,GNAS,GNB1,GNG3,GSTM3,HGF,HES1,HSP90AA1,HSP90AB1,IFNA21,IFNG,IL13RA1,ITGB1,LAMC1,SMAD3,MDM2,MET,NFE2L2,NTRK1,PDGFRA,PIK3CB,PIK3R1,PMAIP1,PRKACB,PRKCB,MAP2K1,PTEN,RXRA,RXRB,SKP1,SLC2A1,TCF7L2,TGFB1,TPM3,HSP90B1,WNT5A,ZBTB17,PAX8,AKT3,LPAR6,TFG,PLCB1,CYCS,CALML4,ATM,AT…	96/-
8_Member	KEGG Pathway	hsa05200	Pathways in cancer	-16.9293	-13.5402	317,324,355,578,637,801,815,816,841,867,998,1027,1029,1285,1398,1902,2100,2122,2254,2475,2737,2767,2770,2776,2778,2782,2785,2947,3082,3280,3320,3326,3452,3458,3597,3688,3915,4088,4193,4233,4780,4914,5156,5291,5295,5366,5567,5579,5604,5728,6256,6257,6500,6513,6934,7040,7170,7184,7474,7709,7849,10000,10161,10342,23236,54205,91860	APAF1,APC,FAS,BAK1,BID,CALM1,CAMK2A,CAMK2B,CASP8,CBL,CDC42,CDKN1B,CDKN2A,COL4A3,CRK,LPAR1,ESR2,MECOM,FGF9,MTOR,GLI3,GNA11,GNAI1,GNAQ,GNAS,GNB1,GNG3,GSTM3,HGF,HES1,HSP90AA1,HSP90AB1,IFNA21,IFNG,IL13RA1,ITGB1,LAMC1,SMAD3,MDM2,MET,NFE2L2,NTRK1,PDGFRA,PIK3CB,PIK3R1,PMAIP1,PRKACB,PRKCB,MAP2K1,PTEN,RXRA,RXRB,SKP1,SLC2A1,TCF7L2,TGFB1,TPM3,HSP90B1,WNT5A,ZBTB17,PAX8,AKT3,LPAR6,TFG,PLCB1,CYCS,CALML4	67/533
8_Member	WikiPathways	WP5434	Cancer pathways	-16.1992	-13.032	317,324,355,578,637,815,816,841,867,1027,1029,1285,1398,1902,2100,2122,2475,2737,2767,2770,2776,2778,2782,2785,2947,3082,3280,3320,3326,3452,3458,3597,3688,3915,4088,4193,4233,4780,4914,5156,5291,5295,5366,5567,5579,5604,5728,6256,6257,6500,6513,6934,7040,7170,7184,7474,7709,7849,10000,10161,10342,23236,54205,91860	APAF1,APC,FAS,BAK1,BID,CAMK2A,CAMK2B,CASP8,CBL,CDKN1B,CDKN2A,COL4A3,CRK,LPAR1,ESR2,MECOM,MTOR,GLI3,GNA11,GNAI1,GNAQ,GNAS,GNB1,GNG3,GSTM3,HGF,HES1,HSP90AA1,HSP90AB1,IFNA21,IFNG,IL13RA1,ITGB1,LAMC1,SMAD3,MDM2,MET,NFE2L2,NTRK1,PDGFRA,PIK3CB,PIK3R1,PMAIP1,PRKACB,PRKCB,MAP2K1,PTEN,RXRA,RXRB,SKP1,SLC2A1,TCF7L2,TGFB1,TPM3,HSP90B1,WNT5A,ZBTB17,PAX8,AKT3,LPAR6,TFG,PLCB1,CYCS,CALML4	64/509
8_Member	KEGG Pathway	hsa05165	Human papillomavirus infection	-10.3097	-7.99291	324,355,472,523,528,529,533,545,578,841,998,1027,1277,1285,1385,2475,2778,3280,3452,3688,3690,3696,3915,4193,5291,5295,5567,5604,5728,5934,6934,7060,7337,7474,8992,9550,9586,10000,10134,51382,64398	APC,FAS,ATM,ATP6V1A,ATP6V1C1,ATP6V1E1,ATP6V0B,ATR,BAK1,CASP8,CDC42,CDKN1B,COL1A1,COL4A3,CREB1,MTOR,GNAS,HES1,IFNA21,ITGB1,ITGB3,ITGB8,LAMC1,MDM2,PIK3CB,PIK3R1,PRKACB,MAP2K1,PTEN,RBL2,TCF7L2,THBS4,UBE3A,WNT5A,ATP6V0E1,ATP6V1G1,CREB5,AKT3,BCAP31,ATP6V1D,PALS1	41/333
8_Member	KEGG Pathway	hsa04151	PI3K-Akt signaling pathway	-8.16177	-6.16284	1027,1277,1285,1385,1902,2254,2475,2782,2785,3082,3320,3326,3452,3688,3690,3696,3915,4170,4193,4233,4914,4915,5156,5291,5294,5295,5604,5728,5934,6256,7060,7184,7529,7533,7534,9586,10000,10161,57818	CDKN1B,COL1A1,COL4A3,CREB1,LPAR1,FGF9,MTOR,GNB1,GNG3,HGF,HSP90AA1,HSP90AB1,IFNA21,ITGB1,ITGB3,ITGB8,LAMC1,MCL1,MDM2,MET,NTRK1,NTRK2,PDGFRA,PIK3CB,PIK3CG,PIK3R1,MAP2K1,PTEN,RBL2,RXRA,THBS4,HSP90B1,YWHAB,YWHAH,YWHAZ,CREB5,AKT3,LPAR6,G6PC2	39/362
8_Member	WikiPathways	WP4172	PI3K Akt signaling	-6.93544	-5.11845	1027,1277,1285,1385,1902,2254,2475,2782,2785,3082,3320,3326,3452,3688,3690,3696,3915,4170,4193,4233,4914,4915,5156,5291,5294,5295,5604,5728,5934,7060,7184,9586,10000,10161,57818	CDKN1B,COL1A1,COL4A3,CREB1,LPAR1,FGF9,MTOR,GNB1,GNG3,HGF,HSP90AA1,HSP90AB1,IFNA21,ITGB1,ITGB3,ITGB8,LAMC1,MCL1,MDM2,MET,NTRK1,NTRK2,PDGFRA,PIK3CB,PIK3CG,PIK3R1,MAP2K1,PTEN,RBL2,THBS4,HSP90B1,CREB5,AKT3,LPAR6,G6PC2	35/339
8_Member	WikiPathways	WP3932	Focal adhesion PI3K Akt mTOR signaling	-6.61994	-4.84948	1027,1277,1385,1902,2254,2475,2782,2785,3082,3320,3326,3688,3690,3696,3915,4193,4233,4842,5156,5291,5294,5295,5604,5728,5862,6513,6515,7060,7184,9586,10000,10161	CDKN1B,COL1A1,CREB1,LPAR1,FGF9,MTOR,GNB1,GNG3,HGF,HSP90AA1,HSP90AB1,ITGB1,ITGB3,ITGB8,LAMC1,MDM2,MET,NOS1,PDGFRA,PIK3CB,PIK3CG,PIK3R1,MAP2K1,PTEN,RAB2A,SLC2A1,SLC2A3,THBS4,HSP90B1,CREB5,AKT3,LPAR6	32/303
8_Member	KEGG Pathway	hsa05215	Prostate cancer	-5.33554	-3.77683	1027,1385,2475,3320,3326,4193,5156,5291,5295,5604,5728,6934,7184,9586,10000	CDKN1B,CREB1,MTOR,HSP90AA1,HSP90AB1,MDM2,PDGFRA,PIK3CB,PIK3R1,MAP2K1,PTEN,TCF7L2,HSP90B1,CREB5,AKT3	15/98
9_Summary	GO Biological Processes	GO:0007610	behavior	-16.8315	-13.4882	41,320,378,577,793,885,1136,1385,1602,2055,2115,2354,2475,2558,2737,2744,2903,2915,3350,3356,3358,3398,3688,4097,4297,4763,4885,4887,4914,4915,5048,5080,5179,5457,5532,5621,5641,5728,6326,6414,6566,6616,6647,6722,7060,7068,7162,7337,7345,7416,7436,7543,7545,8301,8554,8867,9369,9378,9379,9607,22876,23230,23236,26047,26050,28996,51761,54112,55450,55585,65009,80208,89797,92552,2778	ASIC1,APBA1,ARF4,ADGRB3,CALB1,CCK,CHRNA3,CREB1,DACH1,CLN8,ETV1,FOSB,MTOR,GABRA5,GLI3,GLS,GRIN2A,GRM5,HTR1A,HTR2A,HTR2C,ID2,ITGB1,MAFG,KMT2A,NF1,NPTX2,NPY2R,NTRK1,NTRK2,PAFAH1B1,PAX6,PENK,POU4F1,PPP3CB,PRNP,LGMN,PTEN,SCN2A,SELENOP,SLC16A1,SNAP25,SOD1,SRF,THBS4,THRB,TPBG,UBE3A,UCHL1,VDAC1,VLDLR,ZFX,ZIC1,PICALM,PIAS1,SYNJ1,NRXN3,NRXN1,NRXN2,CARTPT,INPP5F,VPS13A,PLCB1,CNTNAP2,SLITRK5,HIPK2,ATP8A2,GPR…	75/-
9_Member	GO Biological Processes	GO:0007610	behavior	-16.8315	-13.4882	41,320,378,577,793,885,1136,1385,1602,2055,2115,2354,2475,2558,2737,2744,2903,2915,3350,3356,3358,3398,3688,4097,4297,4763,4885,4887,4914,4915,5048,5080,5179,5457,5532,5621,5641,5728,6326,6414,6566,6616,6647,6722,7060,7068,7162,7337,7345,7416,7436,7543,7545,8301,8554,8867,9369,9378,9379,9607,22876,23230,23236,26047,26050,28996,51761,54112,55450,55585,65009,80208,89797,92552	ASIC1,APBA1,ARF4,ADGRB3,CALB1,CCK,CHRNA3,CREB1,DACH1,CLN8,ETV1,FOSB,MTOR,GABRA5,GLI3,GLS,GRIN2A,GRM5,HTR1A,HTR2A,HTR2C,ID2,ITGB1,MAFG,KMT2A,NF1,NPTX2,NPY2R,NTRK1,NTRK2,PAFAH1B1,PAX6,PENK,POU4F1,PPP3CB,PRNP,LGMN,PTEN,SCN2A,SELENOP,SLC16A1,SNAP25,SOD1,SRF,THBS4,THRB,TPBG,UBE3A,UCHL1,VDAC1,VLDLR,ZFX,ZIC1,PICALM,PIAS1,SYNJ1,NRXN3,NRXN1,NRXN2,CARTPT,INPP5F,VPS13A,PLCB1,CNTNAP2,SLITRK5,HIPK2,ATP8A2,GPR…	74/634
9_Member	GO Biological Processes	GO:0007611	learning or memory	-12.6685	-10.096	41,378,577,793,1385,2055,2558,2903,2915,3356,3688,4297,4763,4885,4914,4915,5048,5080,5532,5621,5641,5728,6326,6616,6722,7162,7337,7416,7436,8301,8554,8867,9369,9378,9379,23236,26047,54112,55450,65009,80208	ASIC1,ARF4,ADGRB3,CALB1,CREB1,CLN8,GABRA5,GRIN2A,GRM5,HTR2A,ITGB1,KMT2A,NF1,NPTX2,NTRK1,NTRK2,PAFAH1B1,PAX6,PPP3CB,PRNP,LGMN,PTEN,SCN2A,SNAP25,SRF,TPBG,UBE3A,VDAC1,VLDLR,PICALM,PIAS1,SYNJ1,NRXN3,NRXN1,NRXN2,PLCB1,CNTNAP2,GPR88,CAMK2N1,NDRG4,SPG11	41/282
9_Member	GO Biological Processes	GO:0007612	learning	-11.5537	-9.09686	41,378,577,2055,2558,2903,2915,3356,3688,4297,4763,4885,4915,5532,5641,6616,6722,7162,7337,7416,8554,8867,9369,9378,9379,23236,26047,54112,65009	ASIC1,ARF4,ADGRB3,CLN8,GABRA5,GRIN2A,GRM5,HTR2A,ITGB1,KMT2A,NF1,NPTX2,NTRK2,PPP3CB,LGMN,SNAP25,SRF,TPBG,UBE3A,VDAC1,PIAS1,SYNJ1,NRXN3,NRXN1,NRXN2,PLCB1,CNTNAP2,GPR88,NDRG4	29/160
9_Member	GO Biological Processes	GO:0050890	cognition	-11.0556	-8.65673	41,378,577,793,1385,2055,2558,2778,2903,2915,3356,3688,4297,4763,4885,4914,4915,5048,5080,5532,5621,5641,5728,6326,6616,6722,7162,7337,7416,7436,8301,8554,8867,9369,9378,9379,23236,26047,54112,55450,65009,80208	ASIC1,ARF4,ADGRB3,CALB1,CREB1,CLN8,GABRA5,GNAS,GRIN2A,GRM5,HTR2A,ITGB1,KMT2A,NF1,NPTX2,NTRK1,NTRK2,PAFAH1B1,PAX6,PPP3CB,PRNP,LGMN,PTEN,SCN2A,SNAP25,SRF,TPBG,UBE3A,VDAC1,VLDLR,PICALM,PIAS1,SYNJ1,NRXN3,NRXN1,NRXN2,PLCB1,CNTNAP2,GPR88,CAMK2N1,NDRG4,SPG11	42/329
9_Member	GO Biological Processes	GO:0008306	associative learning	-5.04746	-3.54235	41,2055,2558,2903,3688,4297,4763,4885,5641,6616,6722,7162,8554,65009	ASIC1,CLN8,GABRA5,GRIN2A,ITGB1,KMT2A,NF1,NPTX2,LGMN,SNAP25,SRF,TPBG,PIAS1,NDRG4	14/91
9_Member	GO Biological Processes	GO:0007613	memory	-3.90026	-2.59076	41,793,1385,2903,3356,5532,5621,5641,6326,6616,6722,7436,23236,55450,80208	ASIC1,CALB1,CREB1,GRIN2A,HTR2A,PPP3CB,PRNP,LGMN,SCN2A,SNAP25,SRF,VLDLR,PLCB1,CAMK2N1,SPG11	15/129
10_Summary	Reactome Gene Sets	R-HSA-5653656	Vesicle-mediated transport	-16.5158	-13.2517	71,157,273,378,662,685,801,867,949,1212,1277,1601,1759,1783,2017,2153,2348,2495,2664,2701,2800,2803,3043,3312,3320,3797,3835,4121,4905,5048,5878,6456,6709,6844,7184,7474,7533,7534,8398,8615,8773,8774,8867,8976,9827,9829,10000,10093,10096,10244,10342,10383,10920,10959,11014,11021,22872,22920,23423,23433,26119,50618,51014,51226,55014,55291,55763,55860,57148,89853,3098,6185,8869,10206,22845,55907,81…	ACTG1,GRK3,AMPH,ARF4,BNIP1,BTC,CALM1,CBL,SCARB1,CLTB,COL1A1,DAB2,DNM1,DYNC1LI2,CTTN,F5,FOLR1,FTH1,GDI1,GJA4,GOLGA1,GOLGA4,HBB,HSPA8,HSP90AA1,KIF3C,KIF22,MAN1A1,NSF,PAFAH1B1,RAB5C,SH3GL2,SPTAN1,VAMP2,HSP90B1,WNT5A,YWHAH,YWHAZ,PLA2G6,USO1,SNAP23,NAPG,SYNJ1,WASL,RGP1,DNAJC6,AKT3,ARPC4,ACTR3,RABEPK,TFG,TUBB4B,COPS8,TMED2,KDELR2,RAB35,SEC31A,KIFAP3,TMED3,RHOQ,LDLRAP1,ITSN2,TMED7,COPZ2,STX17,PPP6R3,EXO…	77/-
10_Member	Reactome Gene Sets	R-HSA-5653656	Vesicle-mediated transport	-16.5158	-13.2517	71,157,273,378,662,685,801,867,949,1212,1277,1601,1759,1783,2017,2153,2348,2495,2664,2701,2800,2803,3043,3312,3320,3797,3835,4121,4905,5048,5878,6456,6709,6844,7184,7474,7533,7534,8398,8615,8773,8774,8867,8976,9827,9829,10000,10093,10096,10244,10342,10383,10920,10959,11014,11021,22872,22920,23423,23433,26119,50618,51014,51226,55014,55291,55763,55860,57148,89853	ACTG1,GRK3,AMPH,ARF4,BNIP1,BTC,CALM1,CBL,SCARB1,CLTB,COL1A1,DAB2,DNM1,DYNC1LI2,CTTN,F5,FOLR1,FTH1,GDI1,GJA4,GOLGA1,GOLGA4,HBB,HSPA8,HSP90AA1,KIF3C,KIF22,MAN1A1,NSF,PAFAH1B1,RAB5C,SH3GL2,SPTAN1,VAMP2,HSP90B1,WNT5A,YWHAH,YWHAZ,PLA2G6,USO1,SNAP23,NAPG,SYNJ1,WASL,RGP1,DNAJC6,AKT3,ARPC4,ACTR3,RABEPK,TFG,TUBB4B,COPS8,TMED2,KDELR2,RAB35,SEC31A,KIFAP3,TMED3,RHOQ,LDLRAP1,ITSN2,TMED7,COPZ2,STX17,PPP6R3,EXO…	70/585
10_Member	Reactome Gene Sets	R-HSA-199991	Membrane Trafficking	-14.9906	-12.0453	71,157,273,378,662,685,801,867,1212,1601,1759,1783,2017,2153,2348,2495,2664,2701,2800,2803,3312,3797,3835,4121,4905,5048,5878,6456,6709,6844,7474,7533,7534,8398,8615,8773,8774,8867,8976,9827,9829,10000,10093,10096,10244,10342,10383,10920,10959,11014,11021,22872,22920,23423,23433,26119,50618,51014,51226,55014,55291,55763,55860,57148,89853	ACTG1,GRK3,AMPH,ARF4,BNIP1,BTC,CALM1,CBL,CLTB,DAB2,DNM1,DYNC1LI2,CTTN,F5,FOLR1,FTH1,GDI1,GJA4,GOLGA1,GOLGA4,HSPA8,KIF3C,KIF22,MAN1A1,NSF,PAFAH1B1,RAB5C,SH3GL2,SPTAN1,VAMP2,WNT5A,YWHAH,YWHAZ,PLA2G6,USO1,SNAP23,NAPG,SYNJ1,WASL,RGP1,DNAJC6,AKT3,ARPC4,ACTR3,RABEPK,TFG,TUBB4B,COPS8,TMED2,KDELR2,RAB35,SEC31A,KIFAP3,TMED3,RHOQ,LDLRAP1,ITSN2,TMED7,COPZ2,STX17,PPP6R3,EXOC1,ACTR10,RALGAPB,MVB12B	65/553
10_Member	Reactome Gene Sets	R-HSA-199977	ER to Golgi Anterograde Transport	-5.81632	-4.17196	378,1783,2153,2348,4905,6709,8615,8774,10342,10383,10959,11014,22872,23423,51014,51226,55014,55291,55860	ARF4,DYNC1LI2,F5,FOLR1,NSF,SPTAN1,USO1,NAPG,TFG,TUBB4B,TMED2,KDELR2,SEC31A,TMED3,TMED7,COPZ2,STX17,PPP6R3,ACTR10	19/139
10_Member	Reactome Gene Sets	R-HSA-6811442	Intra-Golgi and retrograde Golgi-to-ER traffic	-5.66886	-4.05389	378,662,1783,2800,2803,3797,3835,4121,4905,5048,8398,8774,9827,10244,10383,10959,11014,22920,23423,51014,51226,55860	ARF4,BNIP1,DYNC1LI2,GOLGA1,GOLGA4,KIF3C,KIF22,MAN1A1,NSF,PAFAH1B1,PLA2G6,NAPG,RGP1,RABEPK,TUBB4B,TMED2,KDELR2,KIFAP3,TMED3,TMED7,COPZ2,ACTR10	22/183
10_Member	Reactome Gene Sets	R-HSA-8856688	Golgi-to-ER retrograde transport	-5.33778	-3.77836	378,662,1783,3797,3835,4905,5048,8398,8774,10383,10959,11014,22920,23423,51014,51226,55860	ARF4,BNIP1,DYNC1LI2,KIF3C,KIF22,NSF,PAFAH1B1,PLA2G6,NAPG,TUBB4B,TMED2,KDELR2,KIFAP3,TMED3,TMED7,COPZ2,ACTR10	17/123
10_Member	Reactome Gene Sets	R-HSA-948021	Transport to the Golgi and subsequent modification	-5.07006	-3.55668	378,1783,2153,2348,4121,4905,6709,8615,8774,10342,10383,10959,11014,22872,23423,51014,51226,55014,55291,55860	ARF4,DYNC1LI2,F5,FOLR1,MAN1A1,NSF,SPTAN1,USO1,NAPG,TFG,TUBB4B,TMED2,KDELR2,SEC31A,TMED3,TMED7,COPZ2,STX17,PPP6R3,ACTR10	20/170
10_Member	Reactome Gene Sets	R-HSA-446203	Asparagine N-linked glycosylation	-4.98002	-3.48055	378,1783,2153,2348,3098,4121,4905,6185,6709,8615,8774,8869,10206,10342,10383,10959,11014,22845,22872,23423,51014,51226,55014,55291,55860,55907,81849	ARF4,DYNC1LI2,F5,FOLR1,HK1,MAN1A1,NSF,RPN2,SPTAN1,USO1,NAPG,ST3GAL5,TRIM13,TFG,TUBB4B,TMED2,KDELR2,DOLK,SEC31A,TMED3,TMED7,COPZ2,STX17,PPP6R3,ACTR10,CMAS,ST6GALNAC5	27/279
10_Member	Reactome Gene Sets	R-HSA-6807878	COPI-mediated anterograde transport	-4.88102	-3.39922	378,1783,2348,4905,6709,8615,8774,10383,10959,11014,23423,51014,51226,55860	ARF4,DYNC1LI2,FOLR1,NSF,SPTAN1,USO1,NAPG,TUBB4B,TMED2,KDELR2,TMED3,TMED7,COPZ2,ACTR10	14/94
10_Member	Reactome Gene Sets	R-HSA-6811434	COPI-dependent Golgi-to-ER retrograde traffic	-4.27866	-2.90661	378,662,3797,3835,4905,8774,10383,10959,11014,22920,23423,51014,51226	ARF4,BNIP1,KIF3C,KIF22,NSF,NAPG,TUBB4B,TMED2,KDELR2,KIFAP3,TMED3,TMED7,COPZ2	13/93
10_Member	Reactome Gene Sets	R-HSA-204005	COPII-mediated vesicle transport	-4.0733	-2.73984	2153,2348,4905,8615,8774,10342,10959,22872,55014,55291	F5,FOLR1,NSF,USO1,NAPG,TFG,TMED2,SEC31A,STX17,PPP6R3	10/60
11_Summary	GO Biological Processes	GO:0019725	cellular homeostasis	-16.449	-13.2196	444,476,481,488,491,506,523,528,529,533,578,664,793,797,958,1277,1318,1581,2495,2626,2646,2744,2915,3077,3098,3099,3356,3358,3416,3745,3759,3916,3920,3932,4088,4170,4534,4682,4753,4780,4842,4884,5080,5167,5291,5295,5530,5579,5621,5910,6647,6722,7036,7040,7184,7222,7301,7337,7474,7776,8301,8992,9550,9607,10159,25932,26059,27032,51022,51382,55177,55334,57142,57419,64428,80762,221154,729230,41,291,5…	ASPH,ATP1A1,ATP1B1,ATP2A2,ATP2B2,ATP5F1B,ATP6V1A,ATP6V1C1,ATP6V1E1,ATP6V0B,BAK1,BNIP3,CALB1,CALCB,CD40,COL1A1,SLC31A2,CYP7A1,FTH1,GATA4,GCKR,GLS,GRM5,HFE,HK1,HK2,HTR2A,HTR2C,IDE,KCNB1,KCNJ2,LAMP1,LAMP2,LCK,SMAD3,MCL1,MTM1,NUBP1,NELL2,NFE2L2,NOS1,NPTX1,PAX6,ENPP1,PIK3CB,PIK3R1,PPP3CA,PRKCB,PRNP,RAP1GDS1,SOD1,SRF,TFR2,TGFB1,HSP90B1,TRPC3,TYRO3,UBE3A,WNT5A,ZNF236,PICALM,ATP6V0E1,ATP6V1G1,CARTPT,ATP6…	127/-
11_Member	GO Biological Processes	GO:0019725	cellular homeostasis	-16.449	-13.2196	444,476,481,488,491,506,523,528,529,533,578,664,793,797,958,1277,1318,1581,2495,2626,2646,2744,2915,3077,3098,3099,3356,3358,3416,3745,3759,3916,3920,3932,4088,4170,4534,4682,4753,4780,4842,4884,5080,5167,5291,5295,5530,5579,5621,5910,6647,6722,7036,7040,7184,7222,7301,7337,7474,7776,8301,8992,9550,9607,10159,25932,26059,27032,51022,51382,55177,55334,57142,57419,64428,80762,221154,729230	ASPH,ATP1A1,ATP1B1,ATP2A2,ATP2B2,ATP5F1B,ATP6V1A,ATP6V1C1,ATP6V1E1,ATP6V0B,BAK1,BNIP3,CALB1,CALCB,CD40,COL1A1,SLC31A2,CYP7A1,FTH1,GATA4,GCKR,GLS,GRM5,HFE,HK1,HK2,HTR2A,HTR2C,IDE,KCNB1,KCNJ2,LAMP1,LAMP2,LCK,SMAD3,MCL1,MTM1,NUBP1,NELL2,NFE2L2,NOS1,NPTX1,PAX6,ENPP1,PIK3CB,PIK3R1,PPP3CA,PRKCB,PRNP,RAP1GDS1,SOD1,SRF,TFR2,TGFB1,HSP90B1,TRPC3,TYRO3,UBE3A,WNT5A,ZNF236,PICALM,ATP6V0E1,ATP6V1G1,CARTPT,ATP6…	78/703
11_Member	GO Biological Processes	GO:0055082	intracellular chemical homeostasis	-15.1142	-12.1133	444,476,481,488,491,506,523,533,578,664,793,797,958,1277,1318,1581,2495,2626,2646,2744,2915,3077,3098,3099,3356,3358,3745,3759,3916,3920,3932,4088,4682,4884,5080,5167,5291,5295,5530,5579,5621,5910,6647,6722,7036,7040,7184,7222,7337,7474,7776,8301,8992,9550,9607,10159,25932,26059,27032,51382,55177,55334,57142,57419,64428,80762,221154,729230	ASPH,ATP1A1,ATP1B1,ATP2A2,ATP2B2,ATP5F1B,ATP6V1A,ATP6V0B,BAK1,BNIP3,CALB1,CALCB,CD40,COL1A1,SLC31A2,CYP7A1,FTH1,GATA4,GCKR,GLS,GRM5,HFE,HK1,HK2,HTR2A,HTR2C,KCNB1,KCNJ2,LAMP1,LAMP2,LCK,SMAD3,NUBP1,NPTX1,PAX6,ENPP1,PIK3CB,PIK3R1,PPP3CA,PRKCB,PRNP,RAP1GDS1,SOD1,SRF,TFR2,TGFB1,HSP90B1,TRPC3,UBE3A,WNT5A,ZNF236,PICALM,ATP6V0E1,ATP6V1G1,CARTPT,ATP6AP2,CLIC4,ERC2,ATP2C1,ATP6V1D,RMDN3,SLC39A9,RTN4,SLC24A3…	68/593
11_Member	GO Biological Processes	GO:0030003	intracellular monoatomic cation homeostasis	-10.8454	-8.47055	444,476,481,488,491,506,523,533,578,664,793,797,958,1318,2495,2915,3077,3356,3358,3759,3916,3920,3932,4682,5291,5579,5621,5910,6647,7036,7040,7184,7222,7337,7474,8301,8992,9550,10159,25932,26059,27032,51382,55177,55334,57419,80762,221154,729230	ASPH,ATP1A1,ATP1B1,ATP2A2,ATP2B2,ATP5F1B,ATP6V1A,ATP6V0B,BAK1,BNIP3,CALB1,CALCB,CD40,SLC31A2,FTH1,GRM5,HFE,HTR2A,HTR2C,KCNJ2,LAMP1,LAMP2,LCK,NUBP1,PIK3CB,PRKCB,PRNP,RAP1GDS1,SOD1,TFR2,TGFB1,HSP90B1,TRPC3,UBE3A,WNT5A,PICALM,ATP6V0E1,ATP6V1G1,ATP6AP2,CLIC4,ERC2,ATP2C1,ATP6V1D,RMDN3,SLC39A9,SLC24A3,NDFIP1,MICU2,CCR2	49/433
11_Member	GO Biological Processes	GO:0006873	intracellular monoatomic ion homeostasis	-10.5253	-8.18626	444,476,481,488,491,506,523,533,578,664,793,797,958,1318,2495,2915,3077,3356,3358,3759,3916,3920,3932,4682,5291,5579,5621,5910,6647,7036,7040,7184,7222,7337,7474,8301,8992,9550,10159,25932,26059,27032,51382,55177,55334,57419,80762,221154,729230	ASPH,ATP1A1,ATP1B1,ATP2A2,ATP2B2,ATP5F1B,ATP6V1A,ATP6V0B,BAK1,BNIP3,CALB1,CALCB,CD40,SLC31A2,FTH1,GRM5,HFE,HTR2A,HTR2C,KCNJ2,LAMP1,LAMP2,LCK,NUBP1,PIK3CB,PRKCB,PRNP,RAP1GDS1,SOD1,TFR2,TGFB1,HSP90B1,TRPC3,UBE3A,WNT5A,PICALM,ATP6V0E1,ATP6V1G1,ATP6AP2,CLIC4,ERC2,ATP2C1,ATP6V1D,RMDN3,SLC39A9,SLC24A3,NDFIP1,MICU2,CCR2	49/442
11_Member	GO Biological Processes	GO:0098655	monoatomic cation transmembrane transport	-9.43054	-7.23334	41,291,444,476,481,488,491,506,515,516,523,528,529,533,578,782,1318,2280,2891,2903,3313,3356,3358,3709,3736,3745,3755,3759,3779,3932,4697,4704,4707,4712,5788,6326,6539,6566,6616,6834,7222,7416,8992,9550,9551,10159,10368,10369,23007,23017,23236,27032,27109,27173,51312,51382,55002,55151,55334,55799,57030,57419,221154	ASIC1,SLC25A4,ASPH,ATP1A1,ATP1B1,ATP2A2,ATP2B2,ATP5F1B,ATP5PB,ATP5MC1,ATP6V1A,ATP6V1C1,ATP6V1E1,ATP6V0B,BAK1,CACNB1,SLC31A2,FKBP1A,GRIA2,GRIN2A,HSPA9,HTR2A,HTR2C,ITPR2,KCNA1,KCNB1,KCNG1,KCNJ2,KCNMB1,LCK,NDUFA4,NDUFA9,NDUFB1,NDUFB6,PTPRC,SCN2A,SLC6A12,SLC16A1,SNAP25,SURF1,TRPC3,VDAC1,ATP6V0E1,ATP6V1G1,ATP5MF,ATP6AP2,CACNG3,CACNG2,PLCH1,FAIM2,PLCB1,ATP2C1,DMAC2L,SLC39A1,SLC25A37,ATP6V1D,TMCO3,TMEM3…	63/701
11_Member	GO Biological Processes	GO:0098662	inorganic cation transmembrane transport	-9.38706	-7.19602	41,291,444,476,481,488,491,506,515,516,523,528,529,533,578,782,1318,2280,2903,3313,3356,3358,3709,3736,3745,3755,3759,3779,3932,4697,4704,4707,4712,5788,6326,6539,6566,6616,6834,7222,7416,8992,9550,9551,10159,10368,10369,23007,23017,23236,27032,27109,27173,51312,51382,55002,55151,55334,55799,57030,57419,221154	ASIC1,SLC25A4,ASPH,ATP1A1,ATP1B1,ATP2A2,ATP2B2,ATP5F1B,ATP5PB,ATP5MC1,ATP6V1A,ATP6V1C1,ATP6V1E1,ATP6V0B,BAK1,CACNB1,SLC31A2,FKBP1A,GRIN2A,HSPA9,HTR2A,HTR2C,ITPR2,KCNA1,KCNB1,KCNG1,KCNJ2,KCNMB1,LCK,NDUFA4,NDUFA9,NDUFB1,NDUFB6,PTPRC,SCN2A,SLC6A12,SLC16A1,SNAP25,SURF1,TRPC3,VDAC1,ATP6V0E1,ATP6V1G1,ATP5MF,ATP6AP2,CACNG3,CACNG2,PLCH1,FAIM2,PLCB1,ATP2C1,DMAC2L,SLC39A1,SLC25A37,ATP6V1D,TMCO3,TMEM38B,SLC…	62/686
11_Member	GO Biological Processes	GO:0055080	monoatomic cation homeostasis	-9.25667	-7.09232	288,444,476,481,488,491,506,523,533,578,664,793,797,958,1318,2495,2915,3077,3356,3358,3736,3759,3916,3920,3932,4682,5291,5579,5621,5910,6647,7036,7040,7184,7222,7337,7474,8301,8992,9550,10159,25932,26059,27032,51382,55177,55334,57419,80762,221154,729230	ANK3,ASPH,ATP1A1,ATP1B1,ATP2A2,ATP2B2,ATP5F1B,ATP6V1A,ATP6V0B,BAK1,BNIP3,CALB1,CALCB,CD40,SLC31A2,FTH1,GRM5,HFE,HTR2A,HTR2C,KCNA1,KCNJ2,LAMP1,LAMP2,LCK,NUBP1,PIK3CB,PRKCB,PRNP,RAP1GDS1,SOD1,TFR2,TGFB1,HSP90B1,TRPC3,UBE3A,WNT5A,PICALM,ATP6V0E1,ATP6V1G1,ATP6AP2,CLIC4,ERC2,ATP2C1,ATP6V1D,RMDN3,SLC39A9,SLC24A3,NDFIP1,MICU2,CCR2	51/512
11_Member	GO Biological Processes	GO:0050801	monoatomic ion homeostasis	-8.96566	-6.85785	288,444,476,481,488,491,506,523,533,578,664,793,797,958,1318,2495,2915,3077,3356,3358,3736,3759,3916,3920,3932,4682,5291,5579,5621,5910,6647,7036,7040,7184,7222,7337,7474,8301,8992,9550,10159,25932,26059,27032,51382,55177,55334,57419,80762,221154,729230	ANK3,ASPH,ATP1A1,ATP1B1,ATP2A2,ATP2B2,ATP5F1B,ATP6V1A,ATP6V0B,BAK1,BNIP3,CALB1,CALCB,CD40,SLC31A2,FTH1,GRM5,HFE,HTR2A,HTR2C,KCNA1,KCNJ2,LAMP1,LAMP2,LCK,NUBP1,PIK3CB,PRKCB,PRNP,RAP1GDS1,SOD1,TFR2,TGFB1,HSP90B1,TRPC3,UBE3A,WNT5A,PICALM,ATP6V0E1,ATP6V1G1,ATP6AP2,CLIC4,ERC2,ATP2C1,ATP6V1D,RMDN3,SLC39A9,SLC24A3,NDFIP1,MICU2,CCR2	51/522
11_Member	GO Biological Processes	GO:0098660	inorganic ion transmembrane transport	-8.77354	-6.69028	41,291,444,476,481,488,491,506,515,516,523,528,529,533,578,782,1183,1318,2280,2558,2562,2903,3313,3356,3358,3709,3736,3745,3755,3759,3779,3932,4697,4704,4707,4712,5788,6326,6539,6566,6616,6834,7222,7416,8992,9550,9551,10159,10368,10369,23007,23017,23236,25932,27032,27109,27173,51312,51382,55002,55151,55334,55799,57030,57419,221154	ASIC1,SLC25A4,ASPH,ATP1A1,ATP1B1,ATP2A2,ATP2B2,ATP5F1B,ATP5PB,ATP5MC1,ATP6V1A,ATP6V1C1,ATP6V1E1,ATP6V0B,BAK1,CACNB1,CLCN4,SLC31A2,FKBP1A,GABRA5,GABRB3,GRIN2A,HSPA9,HTR2A,HTR2C,ITPR2,KCNA1,KCNB1,KCNG1,KCNJ2,KCNMB1,LCK,NDUFA4,NDUFA9,NDUFB1,NDUFB6,PTPRC,SCN2A,SLC6A12,SLC16A1,SNAP25,SURF1,TRPC3,VDAC1,ATP6V0E1,ATP6V1G1,ATP5MF,ATP6AP2,CACNG3,CACNG2,PLCH1,FAIM2,PLCB1,CLIC4,ATP2C1,DMAC2L,SLC39A1,SLC25A37…	66/780
11_Member	GO Biological Processes	GO:0098771	inorganic ion homeostasis	-8.06657	-6.09246	288,444,476,481,488,491,523,578,664,793,797,958,1318,2495,2915,3077,3356,3358,3736,3759,3932,4682,5167,5291,5579,5621,5910,6647,7036,7040,7184,7222,7474,8301,9550,26059,27032,55177,55334,57030,57419,80762,221154,729230	ANK3,ASPH,ATP1A1,ATP1B1,ATP2A2,ATP2B2,ATP6V1A,BAK1,BNIP3,CALB1,CALCB,CD40,SLC31A2,FTH1,GRM5,HFE,HTR2A,HTR2C,KCNA1,KCNJ2,LCK,NUBP1,ENPP1,PIK3CB,PRKCB,PRNP,RAP1GDS1,SOD1,TFR2,TGFB1,HSP90B1,TRPC3,WNT5A,PICALM,ATP6V1G1,ERC2,ATP2C1,RMDN3,SLC39A9,SLC17A7,SLC24A3,NDFIP1,MICU2,CCR2	44/442
11_Member	GO Biological Processes	GO:0030001	metal ion transport	-8.06279	-6.09052	41,392,444,476,481,488,491,578,782,815,1027,1318,1447,2280,2495,2701,2903,3077,3313,3356,3358,3709,3736,3745,3755,3759,3779,3932,4704,4905,5530,5579,5788,6326,6539,6616,7036,7222,7416,10368,10369,23007,23017,23236,27032,27173,51312,51669,53822,55002,55151,55334,55799,57030,57419,80762,221154	ASIC1,ARHGAP1,ASPH,ATP1A1,ATP1B1,ATP2A2,ATP2B2,BAK1,CACNB1,CAMK2A,CDKN1B,SLC31A2,CSN2,FKBP1A,FTH1,GJA4,GRIN2A,HFE,HSPA9,HTR2A,HTR2C,ITPR2,KCNA1,KCNB1,KCNG1,KCNJ2,KCNMB1,LCK,NDUFA9,NSF,PPP3CA,PRKCB,PTPRC,SCN2A,SLC6A12,SNAP25,TFR2,TRPC3,VDAC1,CACNG3,CACNG2,PLCH1,FAIM2,PLCB1,ATP2C1,SLC39A1,SLC25A37,SARAF,FXYD7,TMCO3,TMEM38B,SLC39A9,CACNA2D3,SLC17A7,SLC24A3,NDFIP1,MICU2	57/656
11_Member	GO Biological Processes	GO:0006816	calcium ion transport	-7.71489	-5.81247	41,444,488,491,578,782,815,1447,2280,2701,2903,3313,3356,3358,3709,3932,5530,5579,5788,7222,7416,10368,10369,23007,23017,23236,27032,51669,55151,55799,57419,221154	ASIC1,ASPH,ATP2A2,ATP2B2,BAK1,CACNB1,CAMK2A,CSN2,FKBP1A,GJA4,GRIN2A,HSPA9,HTR2A,HTR2C,ITPR2,LCK,PPP3CA,PRKCB,PTPRC,TRPC3,VDAC1,CACNG3,CACNG2,PLCH1,FAIM2,PLCB1,ATP2C1,SARAF,TMEM38B,CACNA2D3,SLC24A3,MICU2	32/272
11_Member	GO Biological Processes	GO:0006874	intracellular calcium ion homeostasis	-6.51102	-4.75987	444,481,488,491,578,664,793,797,958,2915,3356,3358,5291,5579,5910,7040,7184,7222,7474,26059,27032,55177,57419,221154,729230	ASPH,ATP1B1,ATP2A2,ATP2B2,BAK1,BNIP3,CALB1,CALCB,CD40,GRM5,HTR2A,HTR2C,PIK3CB,PRKCB,RAP1GDS1,TGFB1,HSP90B1,TRPC3,WNT5A,ERC2,ATP2C1,RMDN3,SLC24A3,MICU2,CCR2	25/204
11_Member	GO Biological Processes	GO:0070588	calcium ion transmembrane transport	-6.39459	-4.66184	41,444,488,491,578,782,2280,2903,3313,3356,3358,3709,3932,5788,7222,7416,10368,10369,23007,23017,23236,27032,55151,55799,57419,221154	ASIC1,ASPH,ATP2A2,ATP2B2,BAK1,CACNB1,FKBP1A,GRIN2A,HSPA9,HTR2A,HTR2C,ITPR2,LCK,PTPRC,TRPC3,VDAC1,CACNG3,CACNG2,PLCH1,FAIM2,PLCB1,ATP2C1,TMEM38B,CACNA2D3,SLC24A3,MICU2	26/221
11_Member	GO Biological Processes	GO:0055074	calcium ion homeostasis	-5.47296	-3.89156	444,481,488,491,578,664,793,797,958,2915,3356,3358,5291,5579,5910,7040,7184,7222,7474,26059,27032,55177,57419,221154,729230	ASPH,ATP1B1,ATP2A2,ATP2B2,BAK1,BNIP3,CALB1,CALCB,CD40,GRM5,HTR2A,HTR2C,PIK3CB,PRKCB,RAP1GDS1,TGFB1,HSP90B1,TRPC3,WNT5A,ERC2,ATP2C1,RMDN3,SLC24A3,MICU2,CCR2	25/232
12_Summary	KEGG Pathway	hsa05170	Human immunodeficiency virus 1 infection	-16.2346	-13.0374	355,472,545,578,637,801,841,995,1174,1398,1642,2475,2767,2770,2776,2782,2785,3452,3709,3984,4772,5291,5295,5530,5532,5534,5579,5604,5606,5608,5609,6300,6500,8450,8737,10000,23291,54205,60489,91860,1029,1385,2778,3553,3690,4193,5156,5567,9586,11214,23236,317,815,816,958,998,3308,3312,3320,3326,4217,4780,5452,6256,6257,6416,7184,7436,8795,71,1780,1783,3800,3836,5217,5294,5788,5878,6188,6934,6990,89…	FAS,ATM,ATR,BAK1,BID,CALM1,CASP8,CDC25C,AP1S1,CRK,DDB1,MTOR,GNA11,GNAI1,GNAQ,GNB1,GNG3,IFNA21,ITPR2,LIMK1,NFATC1,PIK3CB,PIK3R1,PPP3CA,PPP3CB,PPP3R1,PRKCB,MAP2K1,MAP2K3,MAP2K6,MAP2K7,MAPK12,SKP1,CUL4B,RIPK1,AKT3,FBXW11,CYCS,APOBEC3G,CALML4,CDKN2A,CREB1,GNAS,IL1B,ITGB3,MDM2,PDGFRA,PRKACB,CREB5,AKAP13,PLCB1,APAF1,CAMK2A,CAMK2B,CD40,CDC42,HSPA4,HSPA8,HSP90AA1,HSP90AB1,MAP3K5,NFE2L2,POU2F2,RXRA,RXRB,M…	108/-
12_Member	KEGG Pathway	hsa05170	Human immunodeficiency virus 1 infection	-16.2346	-13.0374	355,472,545,578,637,801,841,995,1174,1398,1642,2475,2767,2770,2776,2782,2785,3452,3709,3984,4772,5291,5295,5530,5532,5534,5579,5604,5606,5608,5609,6300,6500,8450,8737,10000,23291,54205,60489,91860	FAS,ATM,ATR,BAK1,BID,CALM1,CASP8,CDC25C,AP1S1,CRK,DDB1,MTOR,GNA11,GNAI1,GNAQ,GNB1,GNG3,IFNA21,ITPR2,LIMK1,NFATC1,PIK3CB,PIK3R1,PPP3CA,PPP3CB,PPP3R1,PRKCB,MAP2K1,MAP2K3,MAP2K6,MAP2K7,MAPK12,SKP1,CUL4B,RIPK1,AKT3,FBXW11,CYCS,APOBEC3G,CALML4	40/213
12_Member	KEGG Pathway	hsa05163	Human cytomegalovirus infection	-14.5625	-11.6963	355,578,637,801,841,1029,1385,1398,2475,2767,2770,2776,2778,2782,2785,3452,3553,3690,3709,4193,4772,5156,5291,5295,5530,5532,5534,5567,5579,5604,5608,6300,8737,9586,10000,11214,23236,54205,91860	FAS,BAK1,BID,CALM1,CASP8,CDKN2A,CREB1,CRK,MTOR,GNA11,GNAI1,GNAQ,GNAS,GNB1,GNG3,IFNA21,IL1B,ITGB3,ITPR2,MDM2,NFATC1,PDGFRA,PIK3CB,PIK3R1,PPP3CA,PPP3CB,PPP3R1,PRKACB,PRKCB,MAP2K1,MAP2K6,MAPK12,RIPK1,CREB5,AKT3,AKAP13,PLCB1,CYCS,CALML4	39/226
12_Member	KEGG Pathway	hsa05417	Lipid and atherosclerosis	-14.4879	-11.6631	317,355,637,801,815,816,841,958,998,3308,3312,3320,3326,3452,3553,4217,4772,4780,5291,5295,5452,5530,5532,5534,5606,5608,5609,6256,6257,6300,6416,7184,7436,8795,10000,23236,54205,91860	APAF1,FAS,BID,CALM1,CAMK2A,CAMK2B,CASP8,CD40,CDC42,HSPA4,HSPA8,HSP90AA1,HSP90AB1,IFNA21,IL1B,MAP3K5,NFATC1,NFE2L2,PIK3CB,PIK3R1,POU2F2,PPP3CA,PPP3CB,PPP3R1,MAP2K3,MAP2K6,MAP2K7,RXRA,RXRB,MAPK12,MAP2K4,HSP90B1,VLDLR,TNFRSF10B,AKT3,PLCB1,CYCS,CALML4	38/216
12_Member	KEGG Pathway	hsa05132	Salmonella infection	-14.4214	-11.6221	71,578,841,998,1780,1783,3320,3326,3553,3800,3836,5217,5291,5294,5604,5606,5608,5609,5788,5878,6188,6300,6416,6500,6934,6990,7184,8737,8795,8976,10000,10093,10096,10383,10398,10787,23265,54205,55207,55860,79792	ACTG1,BAK1,CASP8,CDC42,DYNC1I1,DYNC1LI2,HSP90AA1,HSP90AB1,IL1B,KIF5C,KPNA1,PFN2,PIK3CB,PIK3CG,MAP2K1,MAP2K3,MAP2K6,MAP2K7,PTPRC,RAB5C,RPS3,MAPK12,MAP2K4,SKP1,TCF7L2,DYNLT3,HSP90B1,RIPK1,TNFRSF10B,WASL,AKT3,ARPC4,ACTR3,TUBB4B,MYL9,NCKAP1,EXOC7,CYCS,ARL8B,ACTR10,GSDMD	41/251
12_Member	WikiPathways	WP3611	Photodynamic therapy induced AP 1 survival signaling	-9.36448	-7.18252	355,578,637,1029,3320,3458,4170,4217,4780,5156,5606,5608,5609,6300,6416	FAS,BAK1,BID,CDKN2A,HSP90AA1,IFNG,MCL1,MAP3K5,NFE2L2,PDGFRA,MAP2K3,MAP2K6,MAP2K7,MAPK12,MAP2K4	15/51
12_Member	WikiPathways	WP4666	Hepatitis B infection	-9.18681	-7.04761	317,355,637,841,1385,1642,3452,4088,4214,4772,5291,5295,5579,5604,5606,5608,5609,6300,6416,7040,7529,7534,9586,10000,54205	APAF1,FAS,BID,CASP8,CREB1,DDB1,IFNA21,SMAD3,MAP3K1,NFATC1,PIK3CB,PIK3R1,PRKCB,MAP2K1,MAP2K3,MAP2K6,MAP2K7,MAPK12,MAP2K4,TGFB1,YWHAB,YWHAZ,CREB5,AKT3,CYCS	25/151
12_Member	KEGG Pathway	hsa05167	Kaposi sarcoma-associated herpesvirus infection	-8.69167	-6.6248	355,578,637,801,841,1385,2475,2782,2785,3452,3709,4772,5291,5294,5295,5530,5532,5534,5604,5608,5609,6300,6416,6934,9261,10000,54205,91860	FAS,BAK1,BID,CALM1,CASP8,CREB1,MTOR,GNB1,GNG3,IFNA21,ITPR2,NFATC1,PIK3CB,PIK3CG,PIK3R1,PPP3CA,PPP3CB,PPP3R1,MAP2K1,MAP2K6,MAP2K7,MAPK12,MAP2K4,TCF7L2,MAPKAPK2,AKT3,CYCS,CALML4	28/196
12_Member	KEGG Pathway	hsa05161	Hepatitis B	-8.47555	-6.44185	317,355,637,841,1385,1642,3452,4088,4214,4772,5291,5295,5579,5604,5606,5608,5609,6300,6416,7040,7529,7534,9586,10000,54205	APAF1,FAS,BID,CASP8,CREB1,DDB1,IFNA21,SMAD3,MAP3K1,NFATC1,PIK3CB,PIK3R1,PRKCB,MAP2K1,MAP2K3,MAP2K6,MAP2K7,MAPK12,MAP2K4,TGFB1,YWHAB,YWHAZ,CREB5,AKT3,CYCS	25/163
12_Member	KEGG Pathway	hsa05418	Fluid shear stress and atherosclerosis	-6.34965	-4.62332	71,801,2947,3320,3326,3458,3553,3690,4217,4780,5291,5295,5608,5609,6300,6416,7184,8878,10000,91860	ACTG1,CALM1,GSTM3,HSP90AA1,HSP90AB1,IFNG,IL1B,ITGB3,MAP3K5,NFE2L2,PIK3CB,PIK3R1,MAP2K6,MAP2K7,MAPK12,MAP2K4,HSP90B1,SQSTM1,AKT3,CALML4	20/141
12_Member	KEGG Pathway	hsa05169	Epstein-Barr virus infection	-5.41643	-3.84395	317,355,578,637,841,958,960,1027,3109,3280,3452,4193,5291,5295,5606,5608,5609,6300,6416,8737,8819,10000,54205	APAF1,FAS,BAK1,BID,CASP8,CD40,CD44,CDKN1B,HLA-DMB,HES1,IFNA21,MDM2,PIK3CB,PIK3R1,MAP2K3,MAP2K6,MAP2K7,MAPK12,MAP2K4,RIPK1,SAP30,AKT3,CYCS	23/204
12_Member	KEGG Pathway	hsa04668	TNF signaling pathway	-4.90602	-3.42002	355,841,1385,3553,4217,5291,5295,5604,5606,5608,5609,6300,6416,8737,9586,10000	FAS,CASP8,CREB1,IL1B,MAP3K5,PIK3CB,PIK3R1,MAP2K1,MAP2K3,MAP2K6,MAP2K7,MAPK12,MAP2K4,RIPK1,CREB5,AKT3	16/119
12_Member	KEGG Pathway	hsa04620	Toll-like receptor signaling pathway	-4.14753	-2.8042	841,958,3452,3553,5291,5295,5604,5606,5608,5609,6300,6416,8737,10000	CASP8,CD40,IFNA21,IL1B,PIK3CB,PIK3R1,MAP2K1,MAP2K3,MAP2K6,MAP2K7,MAPK12,MAP2K4,RIPK1,AKT3	14/109
12_Member	WikiPathways	WP75	Toll like receptor signaling	-3.57037	-2.32981	841,958,3452,3553,5604,5606,5608,5609,6300,6416,8737,10000	CASP8,CD40,IFNA21,IL1B,MAP2K1,MAP2K3,MAP2K6,MAP2K7,MAPK12,MAP2K4,RIPK1,AKT3	12/95
12_Member	KEGG Pathway	hsa04936	Alcoholic liver disease	-3.37411	-2.1675	128,219,355,841,3452,3553,4217,5606,5608,5609,6300,6416,6934,8737,10000	ADH5,ALDH1B1,FAS,CASP8,IFNA21,IL1B,MAP3K5,MAP2K3,MAP2K6,MAP2K7,MAPK12,MAP2K4,TCF7L2,RIPK1,AKT3	15/144
13_Summary	GO Biological Processes	GO:0009611	response to wounding	-15.9063	-12.7934	71,140,634,664,678,725,949,958,960,1265,1809,2022,2153,2192,2348,2596,2624,2626,2696,2776,2778,2903,3043,3688,3690,3745,3932,4088,4747,4763,4772,4914,5080,5156,5291,5294,5530,5609,5638,5639,6416,6647,6657,6722,6812,7035,7040,7301,7474,8526,8829,10398,11234,22846,23607,55207,58529,375056,729230,6407,231,685,1385,1447,1952,3099,3291,4780,5567,5592,1266,1828,3384,3553,3696,5788,6404,7060,7070,8851,9…	ACTG1,ADORA3,CEACAM1,BNIP3,ZFP36L2,C4BPB,SCARB1,CD40,CD44,CNN2,DPYSL3,ENG,F5,FBLN1,FOLR1,GAP43,GATA2,GATA4,GIPR,GNAQ,GNAS,GRIN2A,HBB,ITGB1,ITGB3,KCNB1,LCK,SMAD3,NEFL,NF1,NFATC1,NTRK1,PAX6,PDGFRA,PIK3CB,PIK3CG,PPP3CA,MAP2K7,PRRG1,PRRG2,MAP2K4,SOD1,SOX2,SRF,STXBP1,TFPI,TGFB1,TYRO3,WNT5A,DGKE,NRP1,MYL9,HPS5,VASH1,CD2AP,ARL8B,MYOZ1,MIA3,CCR2,SEMG2,AKR1B1,BTC,CREB1,CSN2,CELSR2,HK2,HSD11B2,NFE2L2,PRKAC…	91/-
13_Member	GO Biological Processes	GO:0009611	response to wounding	-15.9063	-12.7934	71,140,634,664,678,725,949,958,960,1265,1809,2022,2153,2192,2348,2596,2624,2626,2696,2776,2778,2903,3043,3688,3690,3745,3932,4088,4747,4763,4772,4914,5080,5156,5291,5294,5530,5609,5638,5639,6416,6647,6657,6722,6812,7035,7040,7301,7474,8526,8829,10398,11234,22846,23607,55207,58529,375056,729230	ACTG1,ADORA3,CEACAM1,BNIP3,ZFP36L2,C4BPB,SCARB1,CD40,CD44,CNN2,DPYSL3,ENG,F5,FBLN1,FOLR1,GAP43,GATA2,GATA4,GIPR,GNAQ,GNAS,GRIN2A,HBB,ITGB1,ITGB3,KCNB1,LCK,SMAD3,NEFL,NF1,NFATC1,NTRK1,PAX6,PDGFRA,PIK3CB,PIK3CG,PPP3CA,MAP2K7,PRRG1,PRRG2,MAP2K4,SOD1,SOX2,SRF,STXBP1,TFPI,TGFB1,TYRO3,WNT5A,DGKE,NRP1,MYL9,HPS5,VASH1,CD2AP,ARL8B,MYOZ1,MIA3,CCR2	59/448
13_Member	GO Biological Processes	GO:0042060	wound healing	-9.12169	-6.99847	71,634,725,949,958,960,1265,2022,2153,2192,2624,2626,2776,2778,3043,3688,3690,3932,4088,4763,4772,5156,5291,5294,5530,5638,5639,6722,6812,7035,7040,7301,7474,8526,10398,11234,55207,58529,375056	ACTG1,CEACAM1,C4BPB,SCARB1,CD40,CD44,CNN2,ENG,F5,FBLN1,GATA2,GATA4,GNAQ,GNAS,HBB,ITGB1,ITGB3,LCK,SMAD3,NF1,NFATC1,PDGFRA,PIK3CB,PIK3CG,PPP3CA,PRRG1,PRRG2,SRF,STXBP1,TFPI,TGFB1,TYRO3,WNT5A,DGKE,MYL9,HPS5,ARL8B,MYOZ1,MIA3	39/335
13_Member	GO Biological Processes	GO:0050817	coagulation	-5.90934	-4.24544	71,725,958,2153,2192,2776,2778,3043,3690,3932,5156,5291,5294,5638,5639,6407,6722,6812,7035,7301,8526,10398,11234	ACTG1,C4BPB,CD40,F5,FBLN1,GNAQ,GNAS,HBB,ITGB3,LCK,PDGFRA,PIK3CB,PIK3CG,PRRG1,PRRG2,SEMG2,SRF,STXBP1,TFPI,TYRO3,DGKE,MYL9,HPS5	23/191
13_Member	GO Biological Processes	GO:0050878	regulation of body fluid levels	-5.59564	-3.99554	71,231,634,685,725,958,1385,1447,1952,2153,2192,2776,2778,3043,3099,3291,3690,3932,4780,5156,5291,5294,5530,5567,5592,5638,5639,6722,6812,7035,7301,8526,10398,11234	ACTG1,AKR1B1,CEACAM1,BTC,C4BPB,CD40,CREB1,CSN2,CELSR2,F5,FBLN1,GNAQ,GNAS,HBB,HK2,HSD11B2,ITGB3,LCK,NFE2L2,PDGFRA,PIK3CB,PIK3CG,PPP3CA,PRKACB,PRKG1,PRRG1,PRRG2,SRF,STXBP1,TFPI,TYRO3,DGKE,MYL9,HPS5	34/370
13_Member	GO Biological Processes	GO:0007596	blood coagulation	-5.43599	-3.85908	71,725,958,2153,2192,2776,2778,3043,3690,3932,5156,5291,5294,5638,5639,6722,6812,7035,7301,8526,10398,11234	ACTG1,C4BPB,CD40,F5,FBLN1,GNAQ,GNAS,HBB,ITGB3,LCK,PDGFRA,PIK3CB,PIK3CG,PRRG1,PRRG2,SRF,STXBP1,TFPI,TYRO3,DGKE,MYL9,HPS5	22/189
13_Member	GO Biological Processes	GO:0007599	hemostasis	-5.21392	-3.67404	71,725,958,2153,2192,2776,2778,3043,3690,3932,5156,5291,5294,5638,5639,6722,6812,7035,7301,8526,10398,11234	ACTG1,C4BPB,CD40,F5,FBLN1,GNAQ,GNAS,HBB,ITGB3,LCK,PDGFRA,PIK3CB,PIK3CG,PRRG1,PRRG2,SRF,STXBP1,TFPI,TYRO3,DGKE,MYL9,HPS5	22/195
13_Member	GO Biological Processes	GO:0070527	platelet aggregation	-4.95479	-3.45965	71,2778,3043,3690,5156,5291,5294,6812,7301,10398	ACTG1,GNAS,HBB,ITGB3,PDGFRA,PIK3CB,PIK3CG,STXBP1,TYRO3,MYL9	10/48
13_Member	GO Biological Processes	GO:0030168	platelet activation	-4.47096	-3.06213	71,958,2778,3043,3690,3932,5156,5291,5294,6722,6812,7301,8526,10398	ACTG1,CD40,GNAS,HBB,ITGB3,LCK,PDGFRA,PIK3CB,PIK3CG,SRF,STXBP1,TYRO3,DGKE,MYL9	14/102
13_Member	GO Biological Processes	GO:0034109	homotypic cell-cell adhesion	-3.71621	-2.44476	71,2778,3043,3690,5156,5291,5294,6812,7301,10398	ACTG1,GNAS,HBB,ITGB3,PDGFRA,PIK3CB,PIK3CG,STXBP1,TYRO3,MYL9	10/66
13_Member	GO Biological Processes	GO:0098609	cell-cell adhesion	-3.42813	-2.21449	71,634,960,1266,1828,1952,2778,3043,3384,3553,3688,3690,3696,5156,5291,5294,5788,6404,6722,6812,7060,7070,7301,8851,9231,9369,9378,9379,9746,10398,10611,23607,26050,27032,55243,92211,199731,729230	ACTG1,CEACAM1,CD44,CNN3,DSG1,CELSR2,GNAS,HBB,ICAM2,IL1B,ITGB1,ITGB3,ITGB8,PDGFRA,PIK3CB,PIK3CG,PTPRC,SELPLG,SRF,STXBP1,THBS4,THY1,TYRO3,CDK5R1,DLG5,NRXN3,NRXN1,NRXN2,CLSTN3,MYL9,PDLIM5,CD2AP,SLITRK5,ATP2C1,KIRREL1,CDHR1,CADM4,CCR2	38/551
14_Summary	GO Biological Processes	GO:0042325	regulation of phosphorylation	-15.7233	-12.6352	324,355,634,801,993,995,1027,1029,1032,1136,1464,1601,2022,2192,2475,2547,2646,2776,2887,3280,3301,3356,3458,3553,3690,4176,4217,4869,4914,4915,5167,5217,5294,5604,5606,5609,5621,5728,5783,5788,5911,5934,6188,6456,7040,7060,7070,7345,7474,7786,8543,8737,8795,8829,8851,8941,9079,9088,9607,9693,10253,10408,10457,10920,11116,22843,22876,22924,22974,23435,23531,23560,25937,29883,54386,199731,958,960,…	APC,FAS,CEACAM1,CALM1,CDC25A,CDC25C,CDKN1B,CDKN2A,CDKN2D,CHRNA3,CSPG4,DAB2,ENG,FBLN1,MTOR,XRCC6,GCKR,GNAQ,GRB10,HES1,DNAJA1,HTR2A,IFNG,IL1B,ITGB3,MCM7,MAP3K5,NPM1,NTRK1,NTRK2,ENPP1,PFN2,PIK3CG,MAP2K1,MAP2K3,MAP2K7,PRNP,PTEN,PTPN13,PTPRC,RAP2A,RBL2,RPS3,SH3GL2,TGFB1,THBS4,THY1,UCHL1,WNT5A,MAP3K12,LMO4,RIPK1,TNFRSF10B,NRP1,CDK5R1,CDK5R2,LDB2,PKMYT1,CARTPT,RAPGEF2,SPRY2,MYCNOS,GPNMB,COPS8,CEP43,PPM1…	133/-
14_Member	GO Biological Processes	GO:0042325	regulation of phosphorylation	-15.7233	-12.6352	324,355,634,801,993,995,1027,1029,1032,1136,1464,1601,2022,2192,2475,2547,2646,2776,2887,3280,3301,3356,3458,3553,3690,4176,4217,4869,4914,4915,5167,5217,5294,5604,5606,5609,5621,5728,5783,5788,5911,5934,6188,6456,7040,7060,7070,7345,7474,7786,8543,8737,8795,8829,8851,8941,9079,9088,9607,9693,10253,10408,10457,10920,11116,22843,22876,22924,22974,23435,23531,23560,25937,29883,54386,199731	APC,FAS,CEACAM1,CALM1,CDC25A,CDC25C,CDKN1B,CDKN2A,CDKN2D,CHRNA3,CSPG4,DAB2,ENG,FBLN1,MTOR,XRCC6,GCKR,GNAQ,GRB10,HES1,DNAJA1,HTR2A,IFNG,IL1B,ITGB3,MCM7,MAP3K5,NPM1,NTRK1,NTRK2,ENPP1,PFN2,PIK3CG,MAP2K1,MAP2K3,MAP2K7,PRNP,PTEN,PTPN13,PTPRC,RAP2A,RBL2,RPS3,SH3GL2,TGFB1,THBS4,THY1,UCHL1,WNT5A,MAP3K12,LMO4,RIPK1,TNFRSF10B,NRP1,CDK5R1,CDK5R2,LDB2,PKMYT1,CARTPT,RAPGEF2,SPRY2,MYCNOS,GPNMB,COPS8,CEP43,PPM1…	76/694
14_Member	GO Biological Processes	GO:0001932	regulation of protein phosphorylation	-13.3458	-10.6153	324,355,634,801,993,995,1027,1029,1032,1136,1464,1601,2192,2475,2547,2776,3280,3301,3356,3458,3553,3690,4217,4869,4914,4915,5167,5217,5294,5604,5606,5609,5621,5728,5783,5788,5911,6188,6456,7040,7060,7070,7345,7474,7786,8737,8795,8829,8851,8941,9088,9607,9693,10253,10457,10920,11116,22843,22876,22924,22974,23435,23531,23560,25937,29883,54386,199731	APC,FAS,CEACAM1,CALM1,CDC25A,CDC25C,CDKN1B,CDKN2A,CDKN2D,CHRNA3,CSPG4,DAB2,FBLN1,MTOR,XRCC6,GNAQ,HES1,DNAJA1,HTR2A,IFNG,IL1B,ITGB3,MAP3K5,NPM1,NTRK1,NTRK2,ENPP1,PFN2,PIK3CG,MAP2K1,MAP2K3,MAP2K7,PRNP,PTEN,PTPN13,PTPRC,RAP2A,RPS3,SH3GL2,TGFB1,THBS4,THY1,UCHL1,WNT5A,MAP3K12,RIPK1,TNFRSF10B,NRP1,CDK5R1,CDK5R2,PKMYT1,CARTPT,RAPGEF2,SPRY2,GPNMB,COPS8,CEP43,PPM1E,INPP5F,MAPRE3,TPX2,TARDBP,MMD,GTPBP4,WWT…	68/644
14_Member	GO Biological Processes	GO:0043408	regulation of MAPK cascade	-13.26	-10.5599	355,634,958,960,998,1398,1464,1601,1846,1850,1902,2122,2192,2254,2915,3082,3301,3356,3358,3553,3690,4217,4281,4763,4771,4914,4915,5048,5151,5156,5291,5294,5604,5606,5608,5609,5788,5910,5911,6188,6416,6647,6657,6788,7040,7162,7345,7474,7534,7786,8737,8829,9258,9378,9448,9607,9693,10159,10253,10457,10979,23005,23236,23410,25865,28996,55885,57608,65009	FAS,CEACAM1,CD40,CD44,CDC42,CRK,CSPG4,DAB2,DUSP4,DUSP8,LPAR1,MECOM,FBLN1,FGF9,GRM5,HGF,DNAJA1,HTR2A,HTR2C,IL1B,ITGB3,MAP3K5,MID1,NF1,NF2,NTRK1,NTRK2,PAFAH1B1,PDE8A,PDGFRA,PIK3CB,PIK3CG,MAP2K1,MAP2K3,MAP2K6,MAP2K7,PTPRC,RAP1GDS1,RAP2A,RPS3,MAP2K4,SOD1,SOX2,STK3,TGFB1,TPBG,UCHL1,WNT5A,YWHAZ,MAP3K12,RIPK1,NRP1,MFHAS1,NRXN1,MAP4K4,CARTPT,RAPGEF2,ATP6AP2,SPRY2,GPNMB,FERMT2,MAPKBP1,PLCB1,SIRT3,PRKD2,HI…	69/662
14_Member	GO Biological Processes	GO:0051338	regulation of transferase activity	-12.3754	-9.81735	324,634,801,993,995,1027,1029,1032,1136,2547,2646,2776,3301,3458,3553,3690,3984,4217,4869,5294,5604,5606,5609,5728,5788,5934,5983,6135,6188,6500,7070,7329,7345,7474,7786,8543,8555,8795,8851,8941,9079,9088,9349,9607,9693,10408,10920,11116,22843,22924,22974,23531,23560,25937	APC,CEACAM1,CALM1,CDC25A,CDC25C,CDKN1B,CDKN2A,CDKN2D,CHRNA3,XRCC6,GCKR,GNAQ,DNAJA1,IFNG,IL1B,ITGB3,LIMK1,MAP3K5,NPM1,PIK3CG,MAP2K1,MAP2K3,MAP2K7,PTEN,PTPRC,RBL2,RFC3,RPL11,RPS3,SKP1,THY1,UBE2I,UCHL1,WNT5A,MAP3K12,LMO4,CDC14B,TNFRSF10B,CDK5R1,CDK5R2,LDB2,PKMYT1,RPL23,CARTPT,RAPGEF2,MYCNOS,COPS8,CEP43,PPM1E,MAPRE3,TPX2,MMD,GTPBP4,WWTR1	54/464
14_Member	GO Biological Processes	GO:0043549	regulation of kinase activity	-11.1141	-8.6951	324,634,801,993,995,1027,1029,1032,1136,2547,2646,2776,3301,3458,3553,3690,4217,4869,5294,5604,5606,5609,5728,5788,5934,6188,7070,7345,7474,7786,8543,8795,8851,8941,9079,9088,9607,9693,10408,10920,11116,22843,22924,22974,23531,23560,25937	APC,CEACAM1,CALM1,CDC25A,CDC25C,CDKN1B,CDKN2A,CDKN2D,CHRNA3,XRCC6,GCKR,GNAQ,DNAJA1,IFNG,IL1B,ITGB3,MAP3K5,NPM1,PIK3CG,MAP2K1,MAP2K3,MAP2K7,PTEN,PTPRC,RBL2,RPS3,THY1,UCHL1,WNT5A,MAP3K12,LMO4,TNFRSF10B,CDK5R1,CDK5R2,LDB2,PKMYT1,CARTPT,RAPGEF2,MYCNOS,COPS8,CEP43,PPM1E,MAPRE3,TPX2,MMD,GTPBP4,WWTR1	47/397
14_Member	GO Biological Processes	GO:0043410	positive regulation of MAPK cascade	-9.7836	-7.54408	958,960,998,1398,1464,1902,2254,2915,3082,3356,3358,3553,3690,4217,4281,4914,4915,5151,5156,5294,5604,5606,5608,5609,5788,6188,6416,6647,6657,6788,7040,7162,7474,7786,8737,8829,9258,9378,9607,9693,10253,10457,10979,23005,23236,25865,28996,57608,65009	CD40,CD44,CDC42,CRK,CSPG4,LPAR1,FGF9,GRM5,HGF,HTR2A,HTR2C,IL1B,ITGB3,MAP3K5,MID1,NTRK1,NTRK2,PDE8A,PDGFRA,PIK3CG,MAP2K1,MAP2K3,MAP2K6,MAP2K7,PTPRC,RPS3,MAP2K4,SOD1,SOX2,STK3,TGFB1,TPBG,WNT5A,MAP3K12,RIPK1,NRP1,MFHAS1,NRXN1,CARTPT,RAPGEF2,SPRY2,GPNMB,FERMT2,MAPKBP1,PLCB1,PRKD2,HIPK2,JCAD,NDRG4	49/464
14_Member	GO Biological Processes	GO:0045859	regulation of protein kinase activity	-9.46684	-7.26653	324,634,801,993,995,1027,1029,1032,1136,2547,2776,3301,3458,3553,3690,4217,4869,5294,5604,5606,5609,5728,5788,6188,7070,7345,7474,7786,8795,8851,8941,9088,9607,9693,10920,11116,22843,22924,22974,23531,23560,25937	APC,CEACAM1,CALM1,CDC25A,CDC25C,CDKN1B,CDKN2A,CDKN2D,CHRNA3,XRCC6,GNAQ,DNAJA1,IFNG,IL1B,ITGB3,MAP3K5,NPM1,PIK3CG,MAP2K1,MAP2K3,MAP2K7,PTEN,PTPRC,RPS3,THY1,UCHL1,WNT5A,MAP3K12,TNFRSF10B,CDK5R1,CDK5R2,PKMYT1,CARTPT,RAPGEF2,COPS8,CEP43,PPM1E,MAPRE3,TPX2,MMD,GTPBP4,WWTR1	42/369
14_Member	GO Biological Processes	GO:0031401	positive regulation of protein modification process	-8.0056	-6.04788	355,801,868,1029,1136,1464,1601,2475,2547,3280,3356,3458,3553,3690,4217,4837,4914,4915,5217,5294,5604,5606,5609,5621,5728,5788,5911,6188,6500,7040,7060,7334,7337,7474,7786,7965,8554,8555,8737,8795,8829,9607,9693,10253,10457,10892,10920,22924,22974,23531,29954,80762	FAS,CALM1,CBLB,CDKN2A,CHRNA3,CSPG4,DAB2,MTOR,XRCC6,HES1,HTR2A,IFNG,IL1B,ITGB3,MAP3K5,NNMT,NTRK1,NTRK2,PFN2,PIK3CG,MAP2K1,MAP2K3,MAP2K7,PRNP,PTEN,PTPRC,RAP2A,RPS3,SKP1,TGFB1,THBS4,UBE2N,UBE3A,WNT5A,MAP3K12,AIMP2,PIAS1,CDC14B,RIPK1,TNFRSF10B,NRP1,CARTPT,RAPGEF2,SPRY2,GPNMB,MALT1,COPS8,MAPRE3,TPX2,MMD,POMT2,NDFIP1	52/574
14_Member	GO Biological Processes	GO:0042327	positive regulation of phosphorylation	-6.85407	-5.04981	355,801,1136,1464,1601,2475,2547,2887,3280,3356,3458,3553,3690,4217,4914,4915,5217,5294,5604,5606,5609,5621,5788,5911,6188,7040,7060,7474,7786,8543,8737,8795,8829,9607,9693,10253,10457,10920,22924,22974,23531	FAS,CALM1,CHRNA3,CSPG4,DAB2,MTOR,XRCC6,GRB10,HES1,HTR2A,IFNG,IL1B,ITGB3,MAP3K5,NTRK1,NTRK2,PFN2,PIK3CG,MAP2K1,MAP2K3,MAP2K7,PRNP,PTPRC,RAP2A,RPS3,TGFB1,THBS4,WNT5A,MAP3K12,LMO4,RIPK1,TNFRSF10B,NRP1,CARTPT,RAPGEF2,SPRY2,GPNMB,COPS8,MAPRE3,TPX2,MMD	41/437
14_Member	GO Biological Processes	GO:0010562	positive regulation of phosphorus metabolic process	-6.69059	-4.90955	355,801,1136,1464,1601,2170,2475,2547,2887,3280,3356,3358,3458,3553,3690,4217,4914,4915,5217,5294,5604,5606,5609,5621,5788,5911,6188,7040,7060,7345,7474,7786,8543,8737,8795,8829,9607,9693,10253,10457,10920,22924,22974,23531	FAS,CALM1,CHRNA3,CSPG4,DAB2,FABP3,MTOR,XRCC6,GRB10,HES1,HTR2A,HTR2C,IFNG,IL1B,ITGB3,MAP3K5,NTRK1,NTRK2,PFN2,PIK3CG,MAP2K1,MAP2K3,MAP2K7,PRNP,PTPRC,RAP2A,RPS3,TGFB1,THBS4,UCHL1,WNT5A,MAP3K12,LMO4,RIPK1,TNFRSF10B,NRP1,CARTPT,RAPGEF2,SPRY2,GPNMB,COPS8,MAPRE3,TPX2,MMD	44/493
14_Member	GO Biological Processes	GO:0045937	positive regulation of phosphate metabolic process	-6.69059	-4.90955	355,801,1136,1464,1601,2170,2475,2547,2887,3280,3356,3358,3458,3553,3690,4217,4914,4915,5217,5294,5604,5606,5609,5621,5788,5911,6188,7040,7060,7345,7474,7786,8543,8737,8795,8829,9607,9693,10253,10457,10920,22924,22974,23531	FAS,CALM1,CHRNA3,CSPG4,DAB2,FABP3,MTOR,XRCC6,GRB10,HES1,HTR2A,HTR2C,IFNG,IL1B,ITGB3,MAP3K5,NTRK1,NTRK2,PFN2,PIK3CG,MAP2K1,MAP2K3,MAP2K7,PRNP,PTPRC,RAP2A,RPS3,TGFB1,THBS4,UCHL1,WNT5A,MAP3K12,LMO4,RIPK1,TNFRSF10B,NRP1,CARTPT,RAPGEF2,SPRY2,GPNMB,COPS8,MAPRE3,TPX2,MMD	44/493
14_Member	GO Biological Processes	GO:0001934	positive regulation of protein phosphorylation	-6.59711	-4.83012	355,801,1136,1464,1601,2475,2547,3280,3356,3458,3553,3690,4217,4914,4915,5217,5294,5604,5606,5609,5621,5788,5911,6188,7040,7060,7474,7786,8737,8795,8829,9607,9693,10253,10457,10920,22924,22974,23531	FAS,CALM1,CHRNA3,CSPG4,DAB2,MTOR,XRCC6,HES1,HTR2A,IFNG,IL1B,ITGB3,MAP3K5,NTRK1,NTRK2,PFN2,PIK3CG,MAP2K1,MAP2K3,MAP2K7,PRNP,PTPRC,RAP2A,RPS3,TGFB1,THBS4,WNT5A,MAP3K12,RIPK1,TNFRSF10B,NRP1,CARTPT,RAPGEF2,SPRY2,GPNMB,COPS8,MAPRE3,TPX2,MMD	39/414
14_Member	GO Biological Processes	GO:0070372	regulation of ERK1 and ERK2 cascade	-6.3542	-4.62577	634,960,1601,1846,2192,3356,3358,3553,3690,4763,4914,5151,5156,5604,5609,5788,7040,7162,7534,7786,8829,9258,9378,9693,10253,10457,10979,23410,25865,55885,65009	CEACAM1,CD44,DAB2,DUSP4,FBLN1,HTR2A,HTR2C,IL1B,ITGB3,NF1,NTRK1,PDE8A,PDGFRA,MAP2K1,MAP2K7,PTPRC,TGFB1,TPBG,YWHAZ,MAP3K12,NRP1,MFHAS1,NRXN1,RAPGEF2,SPRY2,GPNMB,FERMT2,SIRT3,PRKD2,LMO3,NDRG4	31/296
14_Member	GO Biological Processes	GO:0051347	positive regulation of transferase activity	-5.91245	-4.24742	801,1136,2547,3458,3553,3690,4217,5294,5604,5606,5609,5728,5788,5983,6188,6500,7329,7474,7786,8543,8555,8795,9607,9693,10920,22924,22974,23531	CALM1,CHRNA3,XRCC6,IFNG,IL1B,ITGB3,MAP3K5,PIK3CG,MAP2K1,MAP2K3,MAP2K7,PTEN,PTPRC,RFC3,RPS3,SKP1,UBE2I,WNT5A,MAP3K12,LMO4,CDC14B,TNFRSF10B,CARTPT,RAPGEF2,COPS8,MAPRE3,TPX2,MMD	28/264
14_Member	GO Biological Processes	GO:0070374	positive regulation of ERK1 and ERK2 cascade	-5.1067	-3.58554	960,3356,3358,3690,4914,5151,5156,5604,5609,5788,7040,7162,7786,8829,9258,9378,9693,10253,10457,10979,25865,65009	CD44,HTR2A,HTR2C,ITGB3,NTRK1,PDE8A,PDGFRA,MAP2K1,MAP2K7,PTPRC,TGFB1,TPBG,MAP3K12,NRP1,MFHAS1,NRXN1,RAPGEF2,SPRY2,GPNMB,FERMT2,PRKD2,NDRG4	22/198
14_Member	GO Biological Processes	GO:0033674	positive regulation of kinase activity	-4.77601	-3.31005	801,1136,2547,3458,3553,3690,4217,5294,5604,5606,5609,5788,6188,7474,7786,8543,8795,9607,9693,10920,22924,22974,23531	CALM1,CHRNA3,XRCC6,IFNG,IL1B,ITGB3,MAP3K5,PIK3CG,MAP2K1,MAP2K3,MAP2K7,PTPRC,RPS3,WNT5A,MAP3K12,LMO4,TNFRSF10B,CARTPT,RAPGEF2,COPS8,MAPRE3,TPX2,MMD	23/223
14_Member	GO Biological Processes	GO:0045860	positive regulation of protein kinase activity	-4.70151	-3.25027	801,1136,2547,3458,3553,3690,4217,5294,5604,5606,5609,5788,6188,7474,7786,8795,9607,9693,10920,22924,22974,23531	CALM1,CHRNA3,XRCC6,IFNG,IL1B,ITGB3,MAP3K5,PIK3CG,MAP2K1,MAP2K3,MAP2K7,PTPRC,RPS3,WNT5A,MAP3K12,TNFRSF10B,CARTPT,RAPGEF2,COPS8,MAPRE3,TPX2,MMD	22/210
14_Member	GO Biological Processes	GO:0071902	positive regulation of protein serine/threonine kinase activity	-2.85255	-1.7567	801,3458,3553,4217,5294,5604,5609,6188,7474,7786,9693,22924	CALM1,IFNG,IL1B,MAP3K5,PIK3CG,MAP2K1,MAP2K7,RPS3,WNT5A,MAP3K12,RAPGEF2,MAPRE3	12/114
15_Summary	WikiPathways	WP481	Insulin signaling	-15.5941	-12.5295	867,868,1398,2475,2549,2887,2992,4214,4217,4293,5167,5291,5294,5295,5579,5596,5604,5606,5608,5609,5728,6300,6416,6513,6616,6722,6812,6844,7786,8773,9448,10938,11183,23433,355,782,998,1846,1850,2005,2122,2254,3082,3312,3553,4233,4763,4772,4914,4915,5156,5530,5532,5534,5567,6788,7040,9261,9693,10000,10368,10369,55799,1576,1581,1734,6256,7068,23265,71,324,472,578,685,960,1029,1285,1385,3688,3690,391…	CBL,CBLB,CRK,MTOR,GAB1,GRB10,GYG1,MAP3K1,MAP3K5,MAP3K9,ENPP1,PIK3CB,PIK3CG,PIK3R1,PRKCB,MAPK4,MAP2K1,MAP2K3,MAP2K6,MAP2K7,PTEN,MAPK12,MAP2K4,SLC2A1,SNAP25,SRF,STXBP1,VAMP2,MAP3K12,SNAP23,MAP4K4,EHD1,MAP4K5,RHOQ,FAS,CACNB1,CDC42,DUSP4,DUSP8,ELK4,MECOM,FGF9,HGF,HSPA8,IL1B,MET,NF1,NFATC1,NTRK1,NTRK2,PDGFRA,PPP3CA,PPP3CB,PPP3R1,PRKACB,STK3,TGFB1,MAPKAPK2,RAPGEF2,AKT3,CACNG3,CACNG2,CACNA2D3,CYP3A4,CYP…	104/-
15_Member	WikiPathways	WP481	Insulin signaling	-15.5941	-12.5295	867,868,1398,2475,2549,2887,2992,4214,4217,4293,5167,5291,5294,5295,5579,5596,5604,5606,5608,5609,5728,6300,6416,6513,6616,6722,6812,6844,7786,8773,9448,10938,11183,23433	CBL,CBLB,CRK,MTOR,GAB1,GRB10,GYG1,MAP3K1,MAP3K5,MAP3K9,ENPP1,PIK3CB,PIK3CG,PIK3R1,PRKCB,MAPK4,MAP2K1,MAP2K3,MAP2K6,MAP2K7,PTEN,MAPK12,MAP2K4,SLC2A1,SNAP25,SRF,STXBP1,VAMP2,MAP3K12,SNAP23,MAP4K4,EHD1,MAP4K5,RHOQ	34/160
15_Member	KEGG Pathway	hsa04010	MAPK signaling pathway	-13.0352	-10.4078	355,782,998,1398,1846,1850,2005,2122,2254,3082,3312,3553,4214,4217,4233,4293,4763,4772,4914,4915,5156,5530,5532,5534,5567,5579,5604,5606,5608,5609,6300,6416,6722,6788,7040,7786,9261,9448,9693,10000,10368,10369,55799	FAS,CACNB1,CDC42,CRK,DUSP4,DUSP8,ELK4,MECOM,FGF9,HGF,HSPA8,IL1B,MAP3K1,MAP3K5,MET,MAP3K9,NF1,NFATC1,NTRK1,NTRK2,PDGFRA,PPP3CA,PPP3CB,PPP3R1,PRKACB,PRKCB,MAP2K1,MAP2K3,MAP2K6,MAP2K7,MAPK12,MAP2K4,SRF,STK3,TGFB1,MAP3K12,MAPKAPK2,MAP4K4,RAPGEF2,AKT3,CACNG3,CACNG2,CACNA2D3	43/300
15_Member	WikiPathways	WP3915	Angiopoietin like protein 8 regulatory pathway	-12.9425	-10.3316	867,868,1398,1576,1581,1734,2475,4214,4217,4293,5291,5294,5295,5596,5604,5606,5608,5609,6256,6300,6416,6513,7068,7786,9448,11183,23265,23433	CBL,CBLB,CRK,CYP3A4,CYP7A1,DIO2,MTOR,MAP3K1,MAP3K5,MAP3K9,PIK3CB,PIK3CG,PIK3R1,MAPK4,MAP2K1,MAP2K3,MAP2K6,MAP2K7,RXRA,MAPK12,MAP2K4,SLC2A1,THRB,MAP3K12,MAP4K4,MAP4K5,EXOC7,RHOQ	28/132
15_Member	WikiPathways	WP382	MAPK signaling	-11.8967	-9.38589	355,782,998,1398,1846,1850,2005,2254,3312,3553,4214,4217,4763,4772,4914,4915,5530,5532,5534,5567,5604,5606,5608,5609,6300,6416,6722,6788,7040,7786,9261,9448,9693,10000,10368,10369,55799	FAS,CACNB1,CDC42,CRK,DUSP4,DUSP8,ELK4,FGF9,HSPA8,IL1B,MAP3K1,MAP3K5,NF1,NFATC1,NTRK1,NTRK2,PPP3CA,PPP3CB,PPP3R1,PRKACB,MAP2K1,MAP2K3,MAP2K6,MAP2K7,MAPK12,MAP2K4,SRF,STK3,TGFB1,MAP3K12,MAPKAPK2,MAP4K4,RAPGEF2,AKT3,CACNG3,CACNG2,CACNA2D3	37/247
15_Member	WikiPathways	WP5087	Pleural mesothelioma	-10.6309	-8.27875	71,324,472,578,685,960,1029,1285,1385,2254,2475,3082,3553,3688,3690,3915,4170,4193,4209,4214,4217,4233,4293,4771,4914,4915,5156,5291,5294,5604,5606,5608,5609,5728,6416,6513,6788,6934,7040,7474,7529,9261,9448,9510,10000,23012,25937,54205,55233	ACTG1,APC,ATM,BAK1,BTC,CD44,CDKN2A,COL4A3,CREB1,FGF9,MTOR,HGF,IL1B,ITGB1,ITGB3,LAMC1,MCL1,MDM2,MEF2D,MAP3K1,MAP3K5,MET,MAP3K9,NF2,NTRK1,NTRK2,PDGFRA,PIK3CB,PIK3CG,MAP2K1,MAP2K3,MAP2K6,MAP2K7,PTEN,MAP2K4,SLC2A1,STK3,TCF7L2,TGFB1,WNT5A,YWHAB,MAPKAPK2,MAP4K4,ADAMTS1,AKT3,STK38L,WWTR1,CYCS,MOB1A	49/439
15_Member	GO Biological Processes	GO:0000165	MAPK cascade	-9.98953	-7.7069	678,2887,3553,4088,4214,4217,4293,4763,4771,5048,5596,5604,5606,5608,5609,5788,6300,6416,6788,7474,7534,7786,8737,8820,9261,9448,9459,9693,10253,11183,11214,23607	ZFP36L2,GRB10,IL1B,SMAD3,MAP3K1,MAP3K5,MAP3K9,NF1,NF2,PAFAH1B1,MAPK4,MAP2K1,MAP2K3,MAP2K6,MAP2K7,PTPRC,MAPK12,MAP2K4,STK3,WNT5A,YWHAZ,MAP3K12,RIPK1,HESX1,MAPKAPK2,MAP4K4,ARHGEF6,RAPGEF2,SPRY2,MAP4K5,AKAP13,CD2AP	32/221
15_Member	GO Biological Processes	GO:0007254	JNK cascade	-6.57144	-4.80904	3553,4088,4217,5048,5596,5604,5606,5608,5609,6300,6416,6788,7474,7786,9459	IL1B,SMAD3,MAP3K5,PAFAH1B1,MAPK4,MAP2K1,MAP2K3,MAP2K6,MAP2K7,MAPK12,MAP2K4,STK3,WNT5A,MAP3K12,ARHGEF6	15/79
16_Summary	KEGG Pathway	hsa04218	Cellular senescence	-15.0073	-12.0453	291,472,545,678,801,993,1029,2475,2626,3709,3805,4088,4193,4772,5291,5295,5530,5532,5534,5604,5606,5608,5728,5934,6300,7040,7416,8878,9261,10000,23291,28996,91860,958,1385,2005,2224,3109,3932,4214,5567,6416,6513,6722,6929,8829,9586,488,2354,3458,3553,3690,5609,11024,841,868,10892,355,637,3384,3452,5579,6452,8795,80328,259197,3320,3326,6256,6257,998,5788,3635	SLC25A4,ATM,ATR,ZFP36L2,CALM1,CDC25A,CDKN2A,MTOR,GATA4,ITPR2,KIR2DL4,SMAD3,MDM2,NFATC1,PIK3CB,PIK3R1,PPP3CA,PPP3CB,PPP3R1,MAP2K1,MAP2K3,MAP2K6,PTEN,RBL2,MAPK12,TGFB1,VDAC1,SQSTM1,MAPKAPK2,AKT3,FBXW11,HIPK2,CALML4,CD40,CREB1,ELK4,FDPS,HLA-DMB,LCK,MAP3K1,PRKACB,MAP2K4,SLC2A1,SRF,TCF3,NRP1,CREB5,ATP2A2,FOSB,IFNG,IL1B,ITGB3,MAP2K7,LILRA1,CASP8,CBLB,MALT1,FAS,BID,ICAM2,IFNA21,PRKCB,SH3BP2,TNFRSF10B,UL…	73/-
16_Member	KEGG Pathway	hsa04218	Cellular senescence	-15.0073	-12.0453	291,472,545,678,801,993,1029,2475,2626,3709,3805,4088,4193,4772,5291,5295,5530,5532,5534,5604,5606,5608,5728,5934,6300,7040,7416,8878,9261,10000,23291,28996,91860	SLC25A4,ATM,ATR,ZFP36L2,CALM1,CDC25A,CDKN2A,MTOR,GATA4,ITPR2,KIR2DL4,SMAD3,MDM2,NFATC1,PIK3CB,PIK3R1,PPP3CA,PPP3CB,PPP3R1,MAP2K1,MAP2K3,MAP2K6,PTEN,RBL2,MAPK12,TGFB1,VDAC1,SQSTM1,MAPKAPK2,AKT3,FBXW11,HIPK2,CALML4	33/157
16_Member	KEGG Pathway	hsa05166	Human T-cell leukemia virus 1 infection	-8.58331	-6.53223	291,472,545,958,1029,1385,2005,2224,3109,3932,4088,4214,4772,5291,5295,5530,5532,5534,5567,5604,5728,6416,6513,6722,6929,7040,7416,8829,9586,10000	SLC25A4,ATM,ATR,CD40,CDKN2A,CREB1,ELK4,FDPS,HLA-DMB,LCK,SMAD3,MAP3K1,NFATC1,PIK3CB,PIK3R1,PPP3CA,PPP3CB,PPP3R1,PRKACB,MAP2K1,PTEN,MAP2K4,SLC2A1,SRF,TCF3,TGFB1,VDAC1,NRP1,CREB5,AKT3	30/224
16_Member	KEGG Pathway	hsa04380	Osteoclast differentiation	-7.56449	-5.67294	488,1385,2354,3458,3553,3690,3709,3932,4772,5291,5295,5530,5532,5534,5604,5608,5609,6300,7040,8878,10000,11024	ATP2A2,CREB1,FOSB,IFNG,IL1B,ITGB3,ITPR2,LCK,NFATC1,PIK3CB,PIK3R1,PPP3CA,PPP3CB,PPP3R1,MAP2K1,MAP2K6,MAP2K7,MAPK12,TGFB1,SQSTM1,AKT3,LILRA1	22/143
16_Member	KEGG Pathway	hsa04625	C-type lectin receptor signaling pathway	-6.31706	-4.59595	801,841,868,3553,3709,4193,4772,5291,5295,5530,5532,5534,6300,9261,10000,10892,91860	CALM1,CASP8,CBLB,IL1B,ITPR2,MDM2,NFATC1,PIK3CB,PIK3R1,PPP3CA,PPP3CB,PPP3R1,MAPK12,MAPKAPK2,AKT3,MALT1,CALML4	17/105
16_Member	KEGG Pathway	hsa04650	Natural killer cell mediated cytotoxicity	-6.06235	-4.37703	355,637,3384,3452,3458,3805,3932,4772,5291,5295,5530,5532,5534,5579,5604,6452,8795,80328,259197	FAS,BID,ICAM2,IFNA21,IFNG,KIR2DL4,LCK,NFATC1,PIK3CB,PIK3R1,PPP3CA,PPP3CB,PPP3R1,PRKCB,MAP2K1,SH3BP2,TNFRSF10B,ULBP2,NCR3	19/134
16_Member	KEGG Pathway	hsa05235	PD-L1 expression and PD-1 checkpoint pathway in cancer	-5.81275	-4.17098	2475,3458,3932,4772,5291,5295,5530,5532,5534,5604,5606,5608,5728,6300,10000	MTOR,IFNG,LCK,NFATC1,PIK3CB,PIK3R1,PPP3CA,PPP3CB,PPP3R1,MAP2K1,MAP2K3,MAP2K6,PTEN,MAPK12,AKT3	15/90
16_Member	KEGG Pathway	hsa04659	Th17 cell differentiation	-5.40524	-3.83496	2475,3109,3320,3326,3458,3553,3932,4088,4772,5530,5532,5534,6256,6257,6300,7040	MTOR,HLA-DMB,HSP90AA1,HSP90AB1,IFNG,IL1B,LCK,SMAD3,NFATC1,PPP3CA,PPP3CB,PPP3R1,RXRA,RXRB,MAPK12,TGFB1	16/109
16_Member	KEGG Pathway	hsa04370	VEGF signaling pathway	-4.82882	-3.35355	998,5291,5295,5530,5532,5534,5579,5604,6300,9261,10000	CDC42,PIK3CB,PIK3R1,PPP3CA,PPP3CB,PPP3R1,PRKCB,MAP2K1,MAPK12,MAPKAPK2,AKT3	11/60
16_Member	KEGG Pathway	hsa04660	T cell receptor signaling pathway	-4.76765	-3.30399	868,998,3458,3932,4772,5291,5295,5530,5532,5534,5604,5609,5788,6300,10000,10892	CBLB,CDC42,IFNG,LCK,NFATC1,PIK3CB,PIK3R1,PPP3CA,PPP3CB,PPP3R1,MAP2K1,MAP2K7,PTPRC,MAPK12,AKT3,MALT1	16/122
16_Member	KEGG Pathway	hsa04662	B cell receptor signaling pathway	-3.74845	-2.47405	3635,4772,5291,5295,5530,5532,5534,5579,5604,10000,10892,11024	INPP5D,NFATC1,PIK3CB,PIK3R1,PPP3CA,PPP3CB,PPP3R1,PRKCB,MAP2K1,AKT3,MALT1,LILRA1	12/91
16_Member	Canonical Pathways	M8626	SIG BCR SIGNALING PATHWAY	-3.4983	-2.26991	3635,3709,4772,5295,5530,5532,5788,10000	INPP5D,ITPR2,NFATC1,PIK3R1,PPP3CA,PPP3CB,PTPRC,AKT3	8/46
16_Member	Canonical Pathways	M54	PID IL12 2PATHWAY	-3.25832	-2.07756	2475,3458,3553,3932,5530,5532,5534,5606,5608	MTOR,IFNG,IL1B,LCK,PPP3CA,PPP3CB,PPP3R1,MAP2K3,MAP2K6	9/62
16_Member	WikiPathways	WP5130	Th17 cell differentiation pathway	-2.87036	-1.77006	2475,3320,3458,3553,3932,4772,5530,6256,7040	MTOR,HSP90AA1,IFNG,IL1B,LCK,NFATC1,PPP3CA,RXRA,TGFB1	9/70
17_Summary	GO Biological Processes	GO:0008285	negative regulation of cell population proliferation	-14.9273	-12.0153	140,324,444,472,578,634,868,1027,1029,1032,1285,1601,1602,2022,2170,2192,2495,2622,2624,2737,3280,3458,3490,3553,3635,3640,4088,4297,4763,4771,4869,4914,5080,5573,5592,5604,5621,5728,5909,5988,6657,6664,6722,6788,7040,7041,7162,7474,7709,7965,8935,9231,9510,9693,9705,9788,10181,10253,10370,10457,10658,10766,10920,22846,22920,23047,23240,23560,23641,25959,26038,29883,51761,55193,60673,65009,79084,…	ADORA3,APC,ASPH,ATM,BAK1,CEACAM1,CBLB,CDKN1B,CDKN2A,CDKN2D,COL4A3,DAB2,DACH1,ENG,FABP3,FBLN1,FTH1,GAS8,GATA2,GLI3,HES1,IFNG,IGFBP7,IL1B,INPP5D,INSL3,SMAD3,KMT2A,NF1,NF2,NPM1,NTRK1,PAX6,PRKAR1A,PRKG1,MAP2K1,PRNP,PTEN,RAP1GAP,RFPL1,SOX2,SOX11,SRF,STK3,TGFB1,TGFB1I1,TPBG,WNT5A,ZBTB17,AIMP2,SKAP2,DLG5,ADAMTS1,RAPGEF2,ST18,MTSS1,RBM5,SPRY2,CITED2,GPNMB,CELF1,TOB2,COPS8,VASH1,KIFAP3,PDS5B,TMEM131L,GTPB…	81/-
17_Member	GO Biological Processes	GO:0008285	negative regulation of cell population proliferation	-14.9273	-12.0153	140,324,444,472,578,634,868,1027,1029,1032,1285,1601,1602,2022,2170,2192,2495,2622,2624,2737,3280,3458,3490,3553,3635,3640,4088,4297,4763,4771,4869,4914,5080,5573,5592,5604,5621,5728,5909,5988,6657,6664,6722,6788,7040,7041,7162,7474,7709,7965,8935,9231,9510,9693,9705,9788,10181,10253,10370,10457,10658,10766,10920,22846,22920,23047,23240,23560,23641,25959,26038,29883,51761,55193,60673,65009,79084,…	ADORA3,APC,ASPH,ATM,BAK1,CEACAM1,CBLB,CDKN1B,CDKN2A,CDKN2D,COL4A3,DAB2,DACH1,ENG,FABP3,FBLN1,FTH1,GAS8,GATA2,GLI3,HES1,IFNG,IGFBP7,IL1B,INPP5D,INSL3,SMAD3,KMT2A,NF1,NF2,NPM1,NTRK1,PAX6,PRKAR1A,PRKG1,MAP2K1,PRNP,PTEN,RAP1GAP,RFPL1,SOX2,SOX11,SRF,STK3,TGFB1,TGFB1I1,TPBG,WNT5A,ZBTB17,AIMP2,SKAP2,DLG5,ADAMTS1,RAPGEF2,ST18,MTSS1,RBM5,SPRY2,CITED2,GPNMB,CELF1,TOB2,COPS8,VASH1,KIFAP3,PDS5B,TMEM131L,GTPB…	81/795
18_Summary	GO Biological Processes	GO:0060627	regulation of vesicle-mediated transport	-14.6722	-11.7909	71,341,392,396,488,634,867,868,949,998,1265,1601,1902,2219,2624,3077,3208,3458,3690,3745,3916,4193,4638,4771,4905,5217,5291,5530,5532,5534,5579,5604,5788,6647,6653,6812,6844,6853,7036,7040,7474,8301,8547,8618,8724,8829,8851,8941,8976,9581,9829,9892,9912,10938,22876,23154,26059,26119,27032,51479,55680,57030,65009,729230	ACTG1,APOC1,ARHGAP1,ARHGDIA,ATP2A2,CEACAM1,CBL,CBLB,SCARB1,CDC42,CNN2,DAB2,LPAR1,FCN1,GATA2,HFE,HPCA,IFNG,ITGB3,KCNB1,LAMP1,MDM2,MYLK,NF2,NSF,PFN2,PIK3CB,PPP3CA,PPP3CB,PPP3R1,PRKCB,MAP2K1,PTPRC,SOD1,SORL1,STXBP1,VAMP2,SYN1,TFR2,TGFB1,WNT5A,PICALM,FCN3,CADPS,SNX3,NRP1,CDK5R1,CDK5R2,WASL,PREPL,DNAJC6,SNAP91,ARHGAP44,EHD1,INPP5F,NCDN,ERC2,LDLRAP1,ATP2C1,ANKFY1,RUFY2,SLC17A7,NDRG4,CCR2	64/-
18_Member	GO Biological Processes	GO:0060627	regulation of vesicle-mediated transport	-14.6722	-11.7909	71,341,392,396,488,634,867,868,949,998,1265,1601,1902,2219,2624,3077,3208,3458,3690,3745,3916,4193,4638,4771,4905,5217,5291,5530,5532,5534,5579,5604,5788,6647,6653,6812,6844,6853,7036,7040,7474,8301,8547,8618,8724,8829,8851,8941,8976,9581,9829,9892,9912,10938,22876,23154,26059,26119,27032,51479,55680,57030,65009,729230	ACTG1,APOC1,ARHGAP1,ARHGDIA,ATP2A2,CEACAM1,CBL,CBLB,SCARB1,CDC42,CNN2,DAB2,LPAR1,FCN1,GATA2,HFE,HPCA,IFNG,ITGB3,KCNB1,LAMP1,MDM2,MYLK,NF2,NSF,PFN2,PIK3CB,PPP3CA,PPP3CB,PPP3R1,PRKCB,MAP2K1,PTPRC,SOD1,SORL1,STXBP1,VAMP2,SYN1,TFR2,TGFB1,WNT5A,PICALM,FCN3,CADPS,SNX3,NRP1,CDK5R1,CDK5R2,WASL,PREPL,DNAJC6,SNAP91,ARHGAP44,EHD1,INPP5F,NCDN,ERC2,LDLRAP1,ATP2C1,ANKFY1,RUFY2,SLC17A7,NDRG4,CCR2	64/547
18_Member	GO Biological Processes	GO:0030100	regulation of endocytosis	-9.02829	-6.91285	71,341,867,868,949,998,1265,1601,1902,2219,2624,3077,3208,3458,3690,4193,4638,5291,5530,5532,5534,5788,6647,7036,7040,7474,8301,8547,8724,8976,9829,9892,23154,26119,51479,55680,57030	ACTG1,APOC1,CBL,CBLB,SCARB1,CDC42,CNN2,DAB2,LPAR1,FCN1,GATA2,HFE,HPCA,IFNG,ITGB3,MDM2,MYLK,PIK3CB,PPP3CA,PPP3CB,PPP3R1,PTPRC,SOD1,TFR2,TGFB1,WNT5A,PICALM,FCN3,SNX3,WASL,DNAJC6,SNAP91,NCDN,LDLRAP1,ANKFY1,RUFY2,SLC17A7	37/309
18_Member	GO Biological Processes	GO:0048259	regulation of receptor-mediated endocytosis	-5.10072	-3.58152	341,867,868,1601,1902,3077,3208,3690,4193,5291,5534,8301,8976,9829,9892,23154,26119	APOC1,CBL,CBLB,DAB2,LPAR1,HFE,HPCA,ITGB3,MDM2,PIK3CB,PPP3R1,PICALM,WASL,DNAJC6,SNAP91,NCDN,LDLRAP1	17/128
18_Member	GO Biological Processes	GO:0099149	regulation of postsynaptic neurotransmitter receptor internalization	-4.3922	-2.99483	868,1902,3208,3690,4193,5534,23154	CBLB,LPAR1,HPCA,ITGB3,MDM2,PPP3R1,NCDN	7/26
18_Member	GO Biological Processes	GO:0045807	positive regulation of endocytosis	-3.39019	-2.18122	867,998,1601,2219,2624,3077,3458,5530,5788,6647,7036,7474,8547,8976,26119,51479	CBL,CDC42,DAB2,FCN1,GATA2,HFE,IFNG,PPP3CA,PTPRC,SOD1,TFR2,WNT5A,FCN3,WASL,LDLRAP1,ANKFY1	16/159
19_Summary	GO Biological Processes	GO:0051129	negative regulation of cellular component organization	-14.5303	-11.6902	291,324,341,472,578,664,998,1265,1601,1809,1902,2475,2664,2670,3082,3280,3312,3553,3690,3920,4133,4193,4233,4281,4297,4534,4682,4869,5048,5204,5217,5295,5530,5621,5728,5783,5830,5909,6018,6653,6709,6812,6904,7025,7040,7070,7337,7474,7533,8301,8500,8543,8724,8829,8976,9378,9693,9746,9912,10253,10565,11013,11075,22876,22902,22974,23271,23521,25802,25959,26278,54386,56155,57142,79822,89927,378,577,8…	SLC25A4,APC,APOC1,ATM,BAK1,BNIP3,CDC42,CNN2,DAB2,DPYSL3,LPAR1,MTOR,GDI1,GFAP,HGF,HES1,HSPA8,IL1B,ITGB3,LAMP2,MAP2,MDM2,MET,MID1,KMT2A,MTM1,NUBP1,NPM1,PAFAH1B1,PFDN5,PFN2,PIK3R1,PPP3CA,PRNP,PTEN,PTPN13,PEX5,RAP1GAP,RLF,SORL1,SPTAN1,STXBP1,TBCD,NR2F1,TGFB1,THY1,UBE3A,WNT5A,YWHAH,PICALM,PPFIA1,LMO4,SNX3,NRP1,WASL,NRXN1,RAPGEF2,CLSTN3,ARHGAP44,SPRY2,ARFGEF1,TMSB15A,STMN2,INPP5F,RUFY3,TPX2,CAMSAP2,RPL…	112/-
19_Member	GO Biological Processes	GO:0051129	negative regulation of cellular component organization	-14.5303	-11.6902	291,324,341,472,578,664,998,1265,1601,1809,1902,2475,2664,2670,3082,3280,3312,3553,3690,3920,4133,4193,4233,4281,4297,4534,4682,4869,5048,5204,5217,5295,5530,5621,5728,5783,5830,5909,6018,6653,6709,6812,6904,7025,7040,7070,7337,7474,7533,8301,8500,8543,8724,8829,8976,9378,9693,9746,9912,10253,10565,11013,11075,22876,22902,22974,23271,23521,25802,25959,26278,54386,56155,57142,79822,89927	SLC25A4,APC,APOC1,ATM,BAK1,BNIP3,CDC42,CNN2,DAB2,DPYSL3,LPAR1,MTOR,GDI1,GFAP,HGF,HES1,HSPA8,IL1B,ITGB3,LAMP2,MAP2,MDM2,MET,MID1,KMT2A,MTM1,NUBP1,NPM1,PAFAH1B1,PFDN5,PFN2,PIK3R1,PPP3CA,PRNP,PTEN,PTPN13,PEX5,RAP1GAP,RLF,SORL1,SPTAN1,STXBP1,TBCD,NR2F1,TGFB1,THY1,UBE3A,WNT5A,YWHAH,PICALM,PPFIA1,LMO4,SNX3,NRP1,WASL,NRXN1,RAPGEF2,CLSTN3,ARHGAP44,SPRY2,ARFGEF1,TMSB15A,STMN2,INPP5F,RUFY3,TPX2,CAMSAP2,RPL…	76/730
19_Member	GO Biological Processes	GO:0120035	regulation of plasma membrane bounded cell projection organization	-14.1511	-11.3875	324,378,577,816,960,998,1136,1398,1601,1809,1902,2475,2596,2664,2670,2803,3280,3320,3984,4133,4139,4193,4747,4780,4914,4915,5048,5080,5217,5295,5530,5604,5621,5728,5909,5911,6616,6722,7025,7070,7337,7436,7474,7533,7804,8724,8829,8851,8976,9378,9662,9693,9912,10083,10084,10096,10611,10787,10938,11075,22876,22902,23064,23271,23433,23613,51761,57142,65009,162427	APC,ARF4,ADGRB3,CAMK2B,CD44,CDC42,CHRNA3,CRK,DAB2,DPYSL3,LPAR1,MTOR,GAP43,GDI1,GFAP,GOLGA4,HES1,HSP90AA1,LIMK1,MAP2,MARK1,MDM2,NEFL,NFE2L2,NTRK1,NTRK2,PAFAH1B1,PAX6,PFN2,PIK3R1,PPP3CA,MAP2K1,PRNP,PTEN,RAP1GAP,RAP2A,SNAP25,SRF,NR2F1,THY1,UBE3A,VLDLR,WNT5A,YWHAH,LRP8,SNX3,NRP1,CDK5R1,WASL,NRXN1,CEP135,RAPGEF2,ARHGAP44,USH1C,PQBP1,ACTR3,PDLIM5,NCKAP1,EHD1,STMN2,INPP5F,RUFY3,SETX,CAMSAP2,RHOQ,ZMYND8,…	70/650
19_Member	GO Biological Processes	GO:0031344	regulation of cell projection organization	-14.0898	-11.3375	324,378,577,816,960,998,1136,1398,1601,1809,1902,2475,2596,2664,2670,2803,3280,3320,3984,4133,4139,4193,4747,4780,4914,4915,5048,5080,5217,5295,5530,5604,5621,5728,5909,5911,6616,6722,7025,7070,7337,7436,7474,7533,7804,8724,8829,8851,8976,9378,9662,9693,9912,10083,10084,10096,10253,10611,10787,10938,11075,22876,22902,23064,23271,23433,23613,51761,57142,65009,162427	APC,ARF4,ADGRB3,CAMK2B,CD44,CDC42,CHRNA3,CRK,DAB2,DPYSL3,LPAR1,MTOR,GAP43,GDI1,GFAP,GOLGA4,HES1,HSP90AA1,LIMK1,MAP2,MARK1,MDM2,NEFL,NFE2L2,NTRK1,NTRK2,PAFAH1B1,PAX6,PFN2,PIK3R1,PPP3CA,MAP2K1,PRNP,PTEN,RAP1GAP,RAP2A,SNAP25,SRF,NR2F1,THY1,UBE3A,VLDLR,WNT5A,YWHAH,LRP8,SNX3,NRP1,CDK5R1,WASL,NRXN1,CEP135,RAPGEF2,ARHGAP44,USH1C,PQBP1,ACTR3,SPRY2,PDLIM5,NCKAP1,EHD1,STMN2,INPP5F,RUFY3,SETX,CAMSAP2,RHOQ,Z…	71/667
19_Member	GO Biological Processes	GO:0010975	regulation of neuron projection development	-11.3594	-8.91913	577,816,1136,1398,1601,1809,1902,2664,2670,2803,3280,3984,4133,4139,4193,4747,4780,4914,4915,5048,5080,5530,5604,5728,5911,6616,6722,7025,7070,7337,7436,7474,7533,7804,8724,8829,8851,9693,9912,10084,10611,10938,11075,22876,22902,23064,23271,51761,57142,65009,162427	ADGRB3,CAMK2B,CHRNA3,CRK,DAB2,DPYSL3,LPAR1,GDI1,GFAP,GOLGA4,HES1,LIMK1,MAP2,MARK1,MDM2,NEFL,NFE2L2,NTRK1,NTRK2,PAFAH1B1,PAX6,PPP3CA,MAP2K1,PTEN,RAP2A,SNAP25,SRF,NR2F1,THY1,UBE3A,VLDLR,WNT5A,YWHAH,LRP8,SNX3,NRP1,CDK5R1,RAPGEF2,ARHGAP44,PQBP1,PDLIM5,EHD1,STMN2,INPP5F,RUFY3,SETX,CAMSAP2,ATP8A2,RTN4,NDRG4,RETREG3	51/448
19_Member	GO Biological Processes	GO:0031345	negative regulation of cell projection organization	-9.11089	-6.99287	1601,1809,1902,2664,2670,3280,4133,4193,5048,5217,5530,5621,5728,5909,7025,7070,7337,7474,7533,8829,9378,9693,9912,10253,11075,22876,22902,57142	DAB2,DPYSL3,LPAR1,GDI1,GFAP,HES1,MAP2,MDM2,PAFAH1B1,PFN2,PPP3CA,PRNP,PTEN,RAP1GAP,NR2F1,THY1,UBE3A,WNT5A,YWHAH,NRP1,NRXN1,RAPGEF2,ARHGAP44,SPRY2,STMN2,INPP5F,RUFY3,RTN4	28/188
19_Member	GO Biological Processes	GO:0031346	positive regulation of cell projection organization	-6.76883	-4.97817	324,816,998,1809,2475,2664,2803,3320,3984,4747,4780,4914,4915,5048,5295,5604,6722,7436,7474,7804,8724,8829,8976,9662,9693,10096,10787,10938,11075,22902,23064,23433,23613,51761,65009,162427	APC,CAMK2B,CDC42,DPYSL3,MTOR,GDI1,GOLGA4,HSP90AA1,LIMK1,NEFL,NFE2L2,NTRK1,NTRK2,PAFAH1B1,PIK3R1,MAP2K1,SRF,VLDLR,WNT5A,LRP8,SNX3,NRP1,WASL,CEP135,RAPGEF2,ACTR3,NCKAP1,EHD1,STMN2,RUFY3,SETX,RHOQ,ZMYND8,ATP8A2,NDRG4,RETREG3	36/360
19_Member	GO Biological Processes	GO:0010977	negative regulation of neuron projection development	-6.21625	-4.50841	1601,1809,1902,2664,2670,3280,4133,4193,5048,5728,7025,7070,7337,7474,8829,11075,22876,22902,57142	DAB2,DPYSL3,LPAR1,GDI1,GFAP,HES1,MAP2,MDM2,PAFAH1B1,PTEN,NR2F1,THY1,UBE3A,WNT5A,NRP1,STMN2,INPP5F,RUFY3,RTN4	19/131
19_Member	GO Biological Processes	GO:0010976	positive regulation of neuron projection development	-3.68709	-2.41894	816,1809,4780,4914,4915,5048,7436,7474,7804,8724,9693,10938,11075,23064,51761,65009,162427	CAMK2B,DPYSL3,NFE2L2,NTRK1,NTRK2,PAFAH1B1,VLDLR,WNT5A,LRP8,SNX3,RAPGEF2,EHD1,STMN2,SETX,ATP8A2,NDRG4,RETREG3	17/165
20_Summary	GO Biological Processes	GO:0006897	endocytosis	-14.5283	-11.6902	157,273,634,801,867,949,998,1174,1212,1265,1601,1759,2017,2060,2219,2348,2624,3458,3688,3690,3984,5291,5294,5878,6453,6456,6653,6844,6855,7036,7301,7337,7436,7804,8301,8394,8398,8547,8867,8936,9107,9261,9522,9829,9892,10244,10368,10369,10938,22876,23102,23433,26119,29967,30845,50618,51479,55207,55681,80208,729230,476,481,2055,2670,3759,6513,6515,6539,6616,23507	GRK3,AMPH,CEACAM1,CALM1,CBL,SCARB1,CDC42,AP1S1,CLTB,CNN2,DAB2,DNM1,CTTN,EPS15,FCN1,FOLR1,GATA2,IFNG,ITGB1,ITGB3,LIMK1,PIK3CB,PIK3CG,RAB5C,ITSN1,SH3GL2,SORL1,VAMP2,SYP,TFR2,TYRO3,UBE3A,VLDLR,LRP8,PICALM,PIP5K1A,PLA2G6,FCN3,SYNJ1,WASF1,MTMR6,MAPKAPK2,SCAMP1,DNAJC6,SNAP91,RABEPK,CACNG3,CACNG2,EHD1,INPP5F,TBC1D2B,RHOQ,LDLRAP1,LRP12,EHD3,ITSN2,ANKFY1,ARL8B,SCYL2,SPG11,CCR2,ATP1A1,ATP1B1,CLN8,GFAP,KCNJ…	71/-
20_Member	GO Biological Processes	GO:0006897	endocytosis	-14.5283	-11.6902	157,273,634,801,867,949,998,1174,1212,1265,1601,1759,2017,2060,2219,2348,2624,3458,3688,3690,3984,5291,5294,5878,6453,6456,6653,6844,6855,7036,7301,7337,7436,7804,8301,8394,8398,8547,8867,8936,9107,9261,9522,9829,9892,10244,10368,10369,10938,22876,23102,23433,26119,29967,30845,50618,51479,55207,55681,80208,729230	GRK3,AMPH,CEACAM1,CALM1,CBL,SCARB1,CDC42,AP1S1,CLTB,CNN2,DAB2,DNM1,CTTN,EPS15,FCN1,FOLR1,GATA2,IFNG,ITGB1,ITGB3,LIMK1,PIK3CB,PIK3CG,RAB5C,ITSN1,SH3GL2,SORL1,VAMP2,SYP,TFR2,TYRO3,UBE3A,VLDLR,LRP8,PICALM,PIP5K1A,PLA2G6,FCN3,SYNJ1,WASF1,MTMR6,MAPKAPK2,SCAMP1,DNAJC6,SNAP91,RABEPK,CACNG3,CACNG2,EHD1,INPP5F,TBC1D2B,RHOQ,LDLRAP1,LRP12,EHD3,ITSN2,ANKFY1,ARL8B,SCYL2,SPG11,CCR2	61/508
20_Member	GO Biological Processes	GO:0098657	import into cell	-13.1351	-10.473	157,273,476,481,634,801,867,949,998,1174,1212,1265,1601,1759,2017,2055,2060,2219,2348,2624,2670,3458,3688,3690,3759,3984,5291,5294,5878,6453,6456,6513,6515,6539,6616,6653,6844,6855,7036,7301,7337,7436,7804,8301,8394,8398,8547,8867,8936,9107,9261,9522,9829,9892,10244,10368,10369,10938,22876,23102,23433,23507,26119,29967,30845,50618,51479,55207,55681,80208,729230	GRK3,AMPH,ATP1A1,ATP1B1,CEACAM1,CALM1,CBL,SCARB1,CDC42,AP1S1,CLTB,CNN2,DAB2,DNM1,CTTN,CLN8,EPS15,FCN1,FOLR1,GATA2,GFAP,IFNG,ITGB1,ITGB3,KCNJ2,LIMK1,PIK3CB,PIK3CG,RAB5C,ITSN1,SH3GL2,SLC2A1,SLC2A3,SLC6A12,SNAP25,SORL1,VAMP2,SYP,TFR2,TYRO3,UBE3A,VLDLR,LRP8,PICALM,PIP5K1A,PLA2G6,FCN3,SYNJ1,WASF1,MTMR6,MAPKAPK2,SCAMP1,DNAJC6,SNAP91,RABEPK,CACNG3,CACNG2,EHD1,INPP5F,TBC1D2B,RHOQ,LRRC8B,LDLRAP1,LRP12,EHD…	71/697
20_Member	GO Biological Processes	GO:0006898	receptor-mediated endocytosis	-8.04044	-6.07002	157,634,1174,1212,1601,1759,2017,2060,2348,3688,6453,6653,7036,7436,8301,8936,9829,9892,10244,10368,10369,22876,26119,50618,55681	GRK3,CEACAM1,AP1S1,CLTB,DAB2,DNM1,CTTN,EPS15,FOLR1,ITGB1,ITSN1,SORL1,TFR2,VLDLR,PICALM,WASF1,DNAJC6,SNAP91,RABEPK,CACNG3,CACNG2,INPP5F,LDLRAP1,ITSN2,SCYL2	25/171
20_Member	GO Biological Processes	GO:0031623	receptor internalization	-3.16438	-2.00193	157,634,1759,2060,3688,8301,10368,10369,26119,55681	GRK3,CEACAM1,DNM1,EPS15,ITGB1,PICALM,CACNG3,CACNG2,LDLRAP1,SCYL2	10/77

## Sheet: AD
GroupID	Category	Term	Description	LogP	Log(q-value)	Genes	Symbols	InTerm_InList
1_Summary	GO Biological Processes	GO:0099003	vesicle-mediated transport in synapse	-20.6355	-16.2922	164,273,382,523,529,1000,1211,2054,2060,5289,5874,5906,6453,6616,6622,6844,6853,6857,6861,8224,8674,8773,8943,9378,9699,9751,9829,10159,22848,22895,26052,26059,27065,27445,28964,51382,51606,55737,57030,93664,320,409,783,1145,1392,1837,2257,2554,2558,2562,2744,2776,2782,2891,2892,2915,2917,3356,3358,3785,3836,4204,4763,4915,5579,5789,5799,6197,6560,7162,7804,8411,8572,8851,9228,9568,9607,11337,561…	AP1G1,AMPH,ARF6,ATP6V1A,ATP6V1E1,CDH2,CLTA,STX2,EPS15,PIK3C3,RAB27B,RAP1A,ITSN1,SNAP25,SNCA,VAMP2,SYN1,SYT1,SYT5,SYN3,VAMP4,SNAP23,AP3D1,NRXN1,RIMS2,SNPH,DNAJC6,ATP6AP2,AAK1,RPH3A,DNM3,ERC2,NSG1,PCLO,GIT1,ATP6V1D,ATP6V1H,VPS35,SLC17A7,CADPS2,APBA1,ARRB2,CACNB2,CHRNE,CRH,DTNA,FGF12,GABRA1,GABRA5,GABRB3,GLS,GNAQ,GNB1,GRIA2,GRIA3,GRM5,GRM7,HTR2A,HTR2C,KCNQ2,KPNA1,MECP2,NF1,NTRK2,PRKCB,PTPRD,PTPRN2,R…	113/-
1_Member	GO Biological Processes	GO:0099003	vesicle-mediated transport in synapse	-20.6355	-16.2922	164,273,382,523,529,1000,1211,2054,2060,5289,5874,5906,6453,6616,6622,6844,6853,6857,6861,8224,8674,8773,8943,9378,9699,9751,9829,10159,22848,22895,26052,26059,27065,27445,28964,51382,51606,55737,57030,93664	AP1G1,AMPH,ARF6,ATP6V1A,ATP6V1E1,CDH2,CLTA,STX2,EPS15,PIK3C3,RAB27B,RAP1A,ITSN1,SNAP25,SNCA,VAMP2,SYN1,SYT1,SYT5,SYN3,VAMP4,SNAP23,AP3D1,NRXN1,RIMS2,SNPH,DNAJC6,ATP6AP2,AAK1,RPH3A,DNM3,ERC2,NSG1,PCLO,GIT1,ATP6V1D,ATP6V1H,VPS35,SLC17A7,CADPS2	40/170
1_Member	GO Biological Processes	GO:0099504	synaptic vesicle cycle	-17.5238	-13.5862	164,273,382,523,529,1000,1211,2054,5289,5874,5906,6453,6616,6622,6844,6853,6857,6861,8224,8773,8943,9378,9699,9751,9829,10159,22895,26052,26059,27445,28964,51382,51606,57030,93664	AP1G1,AMPH,ARF6,ATP6V1A,ATP6V1E1,CDH2,CLTA,STX2,PIK3C3,RAB27B,RAP1A,ITSN1,SNAP25,SNCA,VAMP2,SYN1,SYT1,SYT5,SYN3,SNAP23,AP3D1,NRXN1,RIMS2,SNPH,DNAJC6,ATP6AP2,RPH3A,DNM3,ERC2,PCLO,GIT1,ATP6V1D,ATP6V1H,SLC17A7,CADPS2	35/155
1_Member	GO Biological Processes	GO:0099536	synaptic signaling	-15.8648	-12.5215	273,320,409,783,1145,1392,1837,2054,2257,2554,2558,2562,2744,2776,2782,2891,2892,2915,2917,3356,3358,3785,3836,4204,4763,4915,5579,5789,5799,5906,6197,6560,6616,6622,6844,6853,6857,6861,7162,7804,8224,8411,8572,8773,8851,9228,9378,9568,9607,9699,9751,11337,22895,26059,27065,27445,56123,57030,93664	AMPH,APBA1,ARRB2,CACNB2,CHRNE,CRH,DTNA,STX2,FGF12,GABRA1,GABRA5,GABRB3,GLS,GNAQ,GNB1,GRIA2,GRIA3,GRM5,GRM7,HTR2A,HTR2C,KCNQ2,KPNA1,MECP2,NF1,NTRK2,PRKCB,PTPRD,PTPRN2,RAP1A,RPS6KA3,SLC12A4,SNAP25,SNCA,VAMP2,SYN1,SYT1,SYT5,TPBG,LRP8,SYN3,EEA1,PDLIM4,SNAP23,CDK5R1,DLGAP2,NRXN1,GABBR2,CARTPT,RIMS2,SNPH,GABARAP,RPH3A,ERC2,NSG1,PCLO,PCDHB13,SLC17A7,CADPS2	59/469
1_Member	GO Biological Processes	GO:0099537	trans-synaptic signaling	-14.3647	-11.2519	273,320,409,783,1145,1392,1837,2054,2257,2554,2558,2562,2744,2891,2892,2915,2917,3356,3358,3785,4204,4763,4915,5789,5799,5906,6197,6560,6616,6622,6844,6853,6857,6861,7162,7804,8224,8411,8572,8773,9228,9378,9568,9607,9699,9751,11337,22895,26059,27065,27445,56123,57030,93664	AMPH,APBA1,ARRB2,CACNB2,CHRNE,CRH,DTNA,STX2,FGF12,GABRA1,GABRA5,GABRB3,GLS,GRIA2,GRIA3,GRM5,GRM7,HTR2A,HTR2C,KCNQ2,MECP2,NF1,NTRK2,PTPRD,PTPRN2,RAP1A,RPS6KA3,SLC12A4,SNAP25,SNCA,VAMP2,SYN1,SYT1,SYT5,TPBG,LRP8,SYN3,EEA1,PDLIM4,SNAP23,DLGAP2,NRXN1,GABBR2,CARTPT,RIMS2,SNPH,GABARAP,RPH3A,ERC2,NSG1,PCLO,PCDHB13,SLC17A7,CADPS2	54/434
1_Member	GO Biological Processes	GO:0007268	chemical synaptic transmission	-14.0222	-11.0011	273,320,409,783,1145,1392,1837,2054,2257,2554,2558,2562,2744,2891,2892,2915,2917,3356,3358,3785,4204,4763,5799,5906,6197,6560,6616,6622,6844,6853,6857,6861,7162,7804,8224,8411,8572,8773,9228,9378,9568,9607,9699,9751,11337,22895,26059,27065,27445,56123,57030,93664	AMPH,APBA1,ARRB2,CACNB2,CHRNE,CRH,DTNA,STX2,FGF12,GABRA1,GABRA5,GABRB3,GLS,GRIA2,GRIA3,GRM5,GRM7,HTR2A,HTR2C,KCNQ2,MECP2,NF1,PTPRN2,RAP1A,RPS6KA3,SLC12A4,SNAP25,SNCA,VAMP2,SYN1,SYT1,SYT5,TPBG,LRP8,SYN3,EEA1,PDLIM4,SNAP23,DLGAP2,NRXN1,GABBR2,CARTPT,RIMS2,SNPH,GABARAP,RPH3A,ERC2,NSG1,PCLO,PCDHB13,SLC17A7,CADPS2	52/414
1_Member	GO Biological Processes	GO:0098916	anterograde trans-synaptic signaling	-14.0222	-11.0011	273,320,409,783,1145,1392,1837,2054,2257,2554,2558,2562,2744,2891,2892,2915,2917,3356,3358,3785,4204,4763,5799,5906,6197,6560,6616,6622,6844,6853,6857,6861,7162,7804,8224,8411,8572,8773,9228,9378,9568,9607,9699,9751,11337,22895,26059,27065,27445,56123,57030,93664	AMPH,APBA1,ARRB2,CACNB2,CHRNE,CRH,DTNA,STX2,FGF12,GABRA1,GABRA5,GABRB3,GLS,GRIA2,GRIA3,GRM5,GRM7,HTR2A,HTR2C,KCNQ2,MECP2,NF1,PTPRN2,RAP1A,RPS6KA3,SLC12A4,SNAP25,SNCA,VAMP2,SYN1,SYT1,SYT5,TPBG,LRP8,SYN3,EEA1,PDLIM4,SNAP23,DLGAP2,NRXN1,GABBR2,CARTPT,RIMS2,SNPH,GABARAP,RPH3A,ERC2,NSG1,PCLO,PCDHB13,SLC17A7,CADPS2	52/414
1_Member	GO Biological Processes	GO:0032940	secretion by cell	-13.4345	-10.5225	164,286,320,358,379,2054,2775,3557,4204,4763,4905,4915,5046,5058,5532,5799,5874,5906,6453,6616,6622,6844,6853,6857,6861,8224,8492,8773,8938,9145,9378,9607,9699,9751,9912,10490,10959,11069,22841,22895,26059,27445,51192,55088,55207,55585,55763,79158,93664,375056,376267,399979	AP1G1,ANK1,APBA1,AQP1,ARL4D,STX2,GNAO1,IL1RN,MECP2,NF1,NSF,NTRK2,PCSK6,PAK1,PPP3CB,PTPRN2,RAB27B,RAP1A,ITSN1,SNAP25,SNCA,VAMP2,SYN1,SYT1,SYT5,SYN3,PRSS12,SNAP23,BAIAP3,SYNGR1,NRXN1,CARTPT,RIMS2,SNPH,ARHGAP44,VTI1B,TMED2,RAPGEF4,RAB11FIP2,RPH3A,ERC2,PCLO,CKLF,CCDC186,ARL8B,UBE2Q1,EXOC1,GNPTAB,CADPS2,MIA3,RAB15,SNX19	52/428
1_Member	GO Biological Processes	GO:0140352	export from cell	-12.5525	-9.75329	164,286,320,358,379,490,2054,2775,3557,4204,4763,4905,4915,5046,5058,5532,5799,5874,5906,6453,6616,6622,6844,6853,6857,6861,8224,8492,8671,8773,8938,9145,9378,9607,9699,9751,9912,10490,10959,11069,22841,22895,26059,27445,51128,51192,55088,55207,55585,55763,79158,93664,375056,376267,399979	AP1G1,ANK1,APBA1,AQP1,ARL4D,ATP2B1,STX2,GNAO1,IL1RN,MECP2,NF1,NSF,NTRK2,PCSK6,PAK1,PPP3CB,PTPRN2,RAB27B,RAP1A,ITSN1,SNAP25,SNCA,VAMP2,SYN1,SYT1,SYT5,SYN3,PRSS12,SLC4A4,SNAP23,BAIAP3,SYNGR1,NRXN1,CARTPT,RIMS2,SNPH,ARHGAP44,VTI1B,TMED2,RAPGEF4,RAB11FIP2,RPH3A,ERC2,PCLO,SAR1B,CKLF,CCDC186,ARL8B,UBE2Q1,EXOC1,GNPTAB,CADPS2,MIA3,RAB15,SNX19	55/495
1_Member	GO Biological Processes	GO:0046903	secretion	-11.2259	-8.56381	164,286,320,358,379,780,857,2054,2775,3557,4204,4763,4905,4915,5046,5058,5532,5799,5874,5906,6453,6616,6622,6844,6853,6857,6861,8224,8492,8648,8773,8938,9145,9378,9607,9699,9751,9912,10490,10959,11069,22841,22895,26059,27445,29887,51192,55088,55207,55585,55763,79158,93664,375056,376267,399979	AP1G1,ANK1,APBA1,AQP1,ARL4D,DDR1,CAV1,STX2,GNAO1,IL1RN,MECP2,NF1,NSF,NTRK2,PCSK6,PAK1,PPP3CB,PTPRN2,RAB27B,RAP1A,ITSN1,SNAP25,SNCA,VAMP2,SYN1,SYT1,SYT5,SYN3,PRSS12,NCOA1,SNAP23,BAIAP3,SYNGR1,NRXN1,CARTPT,RIMS2,SNPH,ARHGAP44,VTI1B,TMED2,RAPGEF4,RAB11FIP2,RPH3A,ERC2,PCLO,SNX10,CKLF,CCDC186,ARL8B,UBE2Q1,EXOC1,GNPTAB,CADPS2,MIA3,RAB15,SNX19	56/550
1_Member	GO Biological Processes	GO:0006887	exocytosis	-10.3276	-7.87076	286,2054,2775,4905,5058,5532,5874,5906,6453,6616,6622,6844,6857,6861,8492,8773,8938,9145,9699,9751,9912,10490,11069,22841,22895,26059,27445,55207,55763,93664,375056,376267,399979	ANK1,STX2,GNAO1,NSF,PAK1,PPP3CB,RAB27B,RAP1A,ITSN1,SNAP25,SNCA,VAMP2,SYT1,SYT5,PRSS12,SNAP23,BAIAP3,SYNGR1,RIMS2,SNPH,ARHGAP44,VTI1B,RAPGEF4,RAB11FIP2,RPH3A,ERC2,PCLO,ARL8B,EXOC1,CADPS2,MIA3,RAB15,SNX19	33/237
1_Member	GO Biological Processes	GO:0007269	neurotransmitter secretion	-9.64751	-7.29167	2054,4763,5799,5906,6616,6622,6844,6853,6857,6861,8224,8773,9378,9699,9751,22895,26059,27445,93664	STX2,NF1,PTPRN2,RAP1A,SNAP25,SNCA,VAMP2,SYN1,SYT1,SYT5,SYN3,SNAP23,NRXN1,RIMS2,SNPH,RPH3A,ERC2,PCLO,CADPS2	19/86
1_Member	GO Biological Processes	GO:0099643	signal release from synapse	-9.64751	-7.29167	2054,4763,5799,5906,6616,6622,6844,6853,6857,6861,8224,8773,9378,9699,9751,22895,26059,27445,93664	STX2,NF1,PTPRN2,RAP1A,SNAP25,SNCA,VAMP2,SYN1,SYT1,SYT5,SYN3,SNAP23,NRXN1,RIMS2,SNPH,RPH3A,ERC2,PCLO,CADPS2	19/86
1_Member	GO Biological Processes	GO:0023061	signal release	-8.77131	-6.49617	358,2054,3557,4763,5799,5906,6616,6622,6844,6853,6857,6861,8224,8773,9378,9607,9699,9751,11069,22841,22895,26059,27445,55088,55585,93664,399979	AQP1,STX2,IL1RN,NF1,PTPRN2,RAP1A,SNAP25,SNCA,VAMP2,SYN1,SYT1,SYT5,SYN3,SNAP23,NRXN1,CARTPT,RIMS2,SNPH,RAPGEF4,RAB11FIP2,RPH3A,ERC2,PCLO,CCDC186,UBE2Q1,CADPS2,SNX19	27/190
1_Member	GO Biological Processes	GO:0006836	neurotransmitter transport	-7.38612	-5.30996	2054,3382,4763,5799,5906,6616,6622,6844,6853,6857,6861,8224,8773,9378,9699,9751,22895,26059,27445,57030,93664	STX2,ICA1,NF1,PTPRN2,RAP1A,SNAP25,SNCA,VAMP2,SYN1,SYT1,SYT5,SYN3,SNAP23,NRXN1,RIMS2,SNPH,RPH3A,ERC2,PCLO,SLC17A7,CADPS2	21/140
1_Member	GO Biological Processes	GO:0016079	synaptic vesicle exocytosis	-7.22028	-5.1823	2054,5906,6616,6622,6844,6857,6861,8773,9699,9751,22895,26059,27445,93664	STX2,RAP1A,SNAP25,SNCA,VAMP2,SYT1,SYT5,SNAP23,RIMS2,SNPH,RPH3A,ERC2,PCLO,CADPS2	14/64
1_Member	GO Biological Processes	GO:0045055	regulated exocytosis	-6.10587	-4.26085	2054,5532,5906,6616,6622,6844,6857,6861,8773,9145,9699,9751,11069,22841,22895,26059,27445,55207,93664	STX2,PPP3CB,RAP1A,SNAP25,SNCA,VAMP2,SYT1,SYT5,SNAP23,SYNGR1,RIMS2,SNPH,RAPGEF4,RAB11FIP2,RPH3A,ERC2,PCLO,ARL8B,CADPS2	19/139
2_Summary	GO Biological Processes	GO:0050804	modulation of chemical synaptic transmission	-17.3705	-13.5862	107,320,409,815,1392,2670,2695,2775,2891,2892,2915,2917,3092,3156,3356,3553,3845,4131,4137,4193,4204,4297,4747,4763,4914,4915,5217,5335,5532,5534,5579,5601,5789,5906,5914,5999,6616,6622,6844,6853,6857,6861,7337,7804,8224,8938,9145,9228,9378,9581,9590,9693,9699,9912,10369,22941,23228,23732,25978,27065,27092,28964,55737,57406,79772,1996,2033,2115,2257,2258,2558,2636,2744,3251,3358,4669,4864,4887,48…	ADCY1,APBA1,ARRB2,CAMK2A,CRH,GFAP,GIP,GNAO1,GRIA2,GRIA3,GRM5,GRM7,HIP1,HMGCR,HTR2A,IL1B,KRAS,MAP1B,MAPT,MDM2,MECP2,KMT2A,NEFL,NF1,NTRK1,NTRK2,PFN2,PLCG1,PPP3CB,PPP3R1,PRKCB,MAPK9,PTPRD,RAP1A,RARA,RGS4,SNAP25,SNCA,VAMP2,SYN1,SYT1,SYT5,UBE3A,LRP8,SYN3,BAIAP3,SYNGR1,DLGAP2,NRXN1,PREPL,AKAP12,RAPGEF2,RIMS2,ARHGAP44,CACNG2,SHANK2,PLCL2,FRRS1L,CHMP2B,NSG1,CACNG4,GIT1,VPS35,ABHD6,MCTP1,ELAVL4,EP300,ETV1…	106/-
2_Member	GO Biological Processes	GO:0050804	modulation of chemical synaptic transmission	-17.3705	-13.5862	107,320,409,815,1392,2670,2695,2775,2891,2892,2915,2917,3092,3156,3356,3553,3845,4131,4137,4193,4204,4297,4747,4763,4914,4915,5217,5335,5532,5534,5579,5601,5789,5906,5914,5999,6616,6622,6844,6853,6857,6861,7337,7804,8224,8938,9145,9228,9378,9581,9590,9693,9699,9912,10369,22941,23228,23732,25978,27065,27092,28964,55737,57406,79772	ADCY1,APBA1,ARRB2,CAMK2A,CRH,GFAP,GIP,GNAO1,GRIA2,GRIA3,GRM5,GRM7,HIP1,HMGCR,HTR2A,IL1B,KRAS,MAP1B,MAPT,MDM2,MECP2,KMT2A,NEFL,NF1,NTRK1,NTRK2,PFN2,PLCG1,PPP3CB,PPP3R1,PRKCB,MAPK9,PTPRD,RAP1A,RARA,RGS4,SNAP25,SNCA,VAMP2,SYN1,SYT1,SYT5,UBE3A,LRP8,SYN3,BAIAP3,SYNGR1,DLGAP2,NRXN1,PREPL,AKAP12,RAPGEF2,RIMS2,ARHGAP44,CACNG2,SHANK2,PLCL2,FRRS1L,CHMP2B,NSG1,CACNG4,GIT1,VPS35,ABHD6,MCTP1	65/518
2_Member	GO Biological Processes	GO:0099177	regulation of trans-synaptic signaling	-17.3275	-13.5862	107,320,409,815,1392,2670,2695,2775,2891,2892,2915,2917,3092,3156,3356,3553,3845,4131,4137,4193,4204,4297,4747,4763,4914,4915,5217,5335,5532,5534,5579,5601,5789,5906,5914,5999,6616,6622,6844,6853,6857,6861,7337,7804,8224,8938,9145,9228,9378,9581,9590,9693,9699,9912,10369,22941,23228,23732,25978,27065,27092,28964,55737,57406,79772	ADCY1,APBA1,ARRB2,CAMK2A,CRH,GFAP,GIP,GNAO1,GRIA2,GRIA3,GRM5,GRM7,HIP1,HMGCR,HTR2A,IL1B,KRAS,MAP1B,MAPT,MDM2,MECP2,KMT2A,NEFL,NF1,NTRK1,NTRK2,PFN2,PLCG1,PPP3CB,PPP3R1,PRKCB,MAPK9,PTPRD,RAP1A,RARA,RGS4,SNAP25,SNCA,VAMP2,SYN1,SYT1,SYT5,UBE3A,LRP8,SYN3,BAIAP3,SYNGR1,DLGAP2,NRXN1,PREPL,AKAP12,RAPGEF2,RIMS2,ARHGAP44,CACNG2,SHANK2,PLCL2,FRRS1L,CHMP2B,NSG1,CACNG4,GIT1,VPS35,ABHD6,MCTP1	65/519
2_Member	GO Biological Processes	GO:0007610	behavior	-12.0885	-9.35794	107,320,409,1392,1996,2033,2115,2257,2258,2558,2636,2695,2744,2775,2915,3156,3251,3356,3358,3845,4137,4204,4297,4669,4763,4864,4887,4891,4914,4915,5080,5532,6310,6326,6448,6616,6622,6801,7068,7162,7337,7345,7846,8648,9369,9378,9464,9607,22876,22941,26047,26058,27286,28964,28996,51761,55079,55450,55585,57680,79784,81790,92482	ADCY1,APBA1,ARRB2,CRH,ELAVL4,EP300,ETV1,FGF12,FGF13,GABRA5,GBX1,GIP,GLS,GNAO1,GRM5,HMGCR,HPRT1,HTR2A,HTR2C,KRAS,MAPT,MECP2,KMT2A,NAGLU,NF1,NPC1,NPY2R,SLC11A2,NTRK1,NTRK2,PAX6,PPP3CB,ATXN1,SCN2A,SGSH,SNAP25,SNCA,STRN,THRB,TPBG,UBE3A,UCHL1,TUBA1A,NCOA1,NRXN3,NRXN1,HAND2,CARTPT,INPP5F,SHANK2,CNTNAP2,GIGYF2,SRPX2,GIT1,HIPK2,ATP8A2,FEZF2,CAMK2N1,UBE2Q1,CHD8,MYH14,RNF170,BBIP1	63/634
2_Member	GO Biological Processes	GO:0007611	learning or memory	-7.7943	-5.6441	107,1392,1996,2033,2258,2558,2695,2915,3156,3356,3845,4137,4204,4297,4763,4891,4914,4915,5080,5532,6310,6326,6616,7162,7337,7846,9369,9378,22941,26047,28964,55450	ADCY1,CRH,ELAVL4,EP300,FGF13,GABRA5,GIP,GRM5,HMGCR,HTR2A,KRAS,MAPT,MECP2,KMT2A,NF1,SLC11A2,NTRK1,NTRK2,PAX6,PPP3CB,ATXN1,SCN2A,SNAP25,TPBG,UBE3A,TUBA1A,NRXN3,NRXN1,SHANK2,CNTNAP2,GIT1,CAMK2N1	32/282
2_Member	GO Biological Processes	GO:0007612	learning	-7.66793	-5.54209	1392,1996,2258,2558,2915,3156,3356,3845,4204,4297,4763,4915,5532,6310,6616,7162,7337,7846,9369,9378,22941,26047,28964	CRH,ELAVL4,FGF13,GABRA5,GRM5,HMGCR,HTR2A,KRAS,MECP2,KMT2A,NF1,NTRK2,PPP3CB,ATXN1,SNAP25,TPBG,UBE3A,TUBA1A,NRXN3,NRXN1,SHANK2,CNTNAP2,GIT1	23/160
2_Member	GO Biological Processes	GO:0048167	regulation of synaptic plasticity	-7.26252	-5.20922	107,815,1392,2670,2695,2892,2915,3156,3845,4131,4137,4204,4297,4763,4915,5532,5914,6616,6622,6844,7337,9145,9693,22941,27065,57406,79772	ADCY1,CAMK2A,CRH,GFAP,GIP,GRIA3,GRM5,HMGCR,KRAS,MAP1B,MAPT,MECP2,KMT2A,NF1,NTRK2,PPP3CB,RARA,SNAP25,SNCA,VAMP2,UBE3A,SYNGR1,RAPGEF2,SHANK2,NSG1,ABHD6,MCTP1	27/223
2_Member	GO Biological Processes	GO:0050890	cognition	-7.22603	-5.1859	107,1392,1996,2033,2258,2558,2695,2915,3156,3356,3845,4137,4204,4297,4763,4891,4914,4915,5080,5532,6310,6326,6616,7162,7337,7846,9369,9378,22941,23325,25978,26047,28964,55450	ADCY1,CRH,ELAVL4,EP300,FGF13,GABRA5,GIP,GRM5,HMGCR,HTR2A,KRAS,MAPT,MECP2,KMT2A,NF1,SLC11A2,NTRK1,NTRK2,PAX6,PPP3CB,ATXN1,SCN2A,SNAP25,TPBG,UBE3A,TUBA1A,NRXN3,NRXN1,SHANK2,WASHC4,CHMP2B,CNTNAP2,GIT1,CAMK2N1	34/329
2_Member	GO Biological Processes	GO:0050806	positive regulation of synaptic transmission	-5.94273	-4.13343	107,409,1392,2670,2695,2892,3156,4204,4763,4914,4915,6616,6622,6844,6857,8938,9378,10369,22941,27092	ADCY1,ARRB2,CRH,GFAP,GIP,GRIA3,HMGCR,MECP2,NF1,NTRK1,NTRK2,SNAP25,SNCA,VAMP2,SYT1,BAIAP3,NRXN1,CACNG2,SHANK2,CACNG4	20/156
2_Member	GO Biological Processes	GO:0060291	long-term synaptic potentiation	-5.37391	-3.65176	1392,2670,2695,2892,3156,4204,4763,4915,6616,6622,6844,22941	CRH,GFAP,GIP,GRIA3,HMGCR,MECP2,NF1,NTRK2,SNAP25,SNCA,VAMP2,SHANK2	12/66
2_Member	GO Biological Processes	GO:0008306	associative learning	-3.93035	-2.45743	1392,1996,2558,3156,3845,4204,4297,4763,6616,7162,7846,22941	CRH,ELAVL4,GABRA5,HMGCR,KRAS,MECP2,KMT2A,NF1,SNAP25,TPBG,TUBA1A,SHANK2	12/91
2_Member	GO Biological Processes	GO:0007613	memory	-2.55902	-1.41736	107,2258,2695,3356,4137,4204,5532,6310,6326,6616,7846,55450	ADCY1,FGF13,GIP,HTR2A,MAPT,MECP2,PPP3CB,ATXN1,SCN2A,SNAP25,TUBA1A,CAMK2N1	12/129
3_Summary	GO Biological Processes	GO:0006897	endocytosis	-17.1982	-13.5539	157,164,273,382,409,433,857,975,998,1130,1211,1265,1601,2060,2207,2348,3092,3394,3984,4481,4643,4864,4976,5058,5289,5874,5914,6453,6622,6653,6844,7337,7804,8411,8522,8547,8578,8936,8943,9146,9610,9829,10043,10203,10369,10859,22841,22848,22876,23102,23307,23433,23616,26052,26119,27092,27131,29887,51479,51606,55207,55681,64581,85021,2670,3761,6515,6542,6560,6616,64924,829,3800,4193,5371,8976,10097,…	GRK3,AP1G1,AMPH,ARF6,ARRB2,ASGR2,CAV1,CD81,CDC42,LYST,CLTA,CNN2,DAB2,EPS15,FCER1G,FOLR1,HIP1,IRF8,LIMK1,MSR1,MYO1E,NPC1,OPA1,PAK1,PIK3C3,RAB27B,RARA,ITSN1,SNCA,SORL1,VAMP2,UBE3A,LRP8,EEA1,GAS7,FCN3,SCARF1,WASF1,AP3D1,HGS,RIN1,DNAJC6,TOM1,CALCRL,CACNG2,LILRB1,RAB11FIP2,AAK1,INPP5F,TBC1D2B,FKBP15,RHOQ,SH3BP1,DNM3,LDLRAP1,CACNG4,SNX5,SNX10,ANKFY1,ATP6V1H,ARL8B,SCYL2,CLEC7A,REPS1,GFAP,KCNJ4,SLC2A3,SL…	86/-
3_Member	GO Biological Processes	GO:0006897	endocytosis	-17.1982	-13.5539	157,164,273,382,409,433,857,975,998,1130,1211,1265,1601,2060,2207,2348,3092,3394,3984,4481,4643,4864,4976,5058,5289,5874,5914,6453,6622,6653,6844,7337,7804,8411,8522,8547,8578,8936,8943,9146,9610,9829,10043,10203,10369,10859,22841,22848,22876,23102,23307,23433,23616,26052,26119,27092,27131,29887,51479,51606,55207,55681,64581,85021	GRK3,AP1G1,AMPH,ARF6,ARRB2,ASGR2,CAV1,CD81,CDC42,LYST,CLTA,CNN2,DAB2,EPS15,FCER1G,FOLR1,HIP1,IRF8,LIMK1,MSR1,MYO1E,NPC1,OPA1,PAK1,PIK3C3,RAB27B,RARA,ITSN1,SNCA,SORL1,VAMP2,UBE3A,LRP8,EEA1,GAS7,FCN3,SCARF1,WASF1,AP3D1,HGS,RIN1,DNAJC6,TOM1,CALCRL,CACNG2,LILRB1,RAB11FIP2,AAK1,INPP5F,TBC1D2B,FKBP15,RHOQ,SH3BP1,DNM3,LDLRAP1,CACNG4,SNX5,SNX10,ANKFY1,ATP6V1H,ARL8B,SCYL2,CLEC7A,REPS1	64/508
3_Member	GO Biological Processes	GO:0098657	import into cell	-14.0994	-11.0113	157,164,273,382,409,433,857,975,998,1130,1211,1265,1601,2060,2207,2348,2670,3092,3394,3761,3984,4481,4643,4864,4976,5058,5289,5874,5914,6453,6515,6542,6560,6616,6622,6653,6844,7337,7804,8411,8522,8547,8578,8936,8943,9146,9610,9829,10043,10203,10369,10859,22841,22848,22876,23102,23307,23433,23616,26052,26119,27092,27131,29887,51479,51606,55207,55681,64581,64924,85021	GRK3,AP1G1,AMPH,ARF6,ARRB2,ASGR2,CAV1,CD81,CDC42,LYST,CLTA,CNN2,DAB2,EPS15,FCER1G,FOLR1,GFAP,HIP1,IRF8,KCNJ4,LIMK1,MSR1,MYO1E,NPC1,OPA1,PAK1,PIK3C3,RAB27B,RARA,ITSN1,SLC2A3,SLC7A2,SLC12A4,SNAP25,SNCA,SORL1,VAMP2,UBE3A,LRP8,EEA1,GAS7,FCN3,SCARF1,WASF1,AP3D1,HGS,RIN1,DNAJC6,TOM1,CALCRL,CACNG2,LILRB1,RAB11FIP2,AAK1,INPP5F,TBC1D2B,FKBP15,RHOQ,SH3BP1,DNM3,LDLRAP1,CACNG4,SNX5,SNX10,ANKFY1,ATP6V1H,ARL8B…	71/697
3_Member	GO Biological Processes	GO:0006898	receptor-mediated endocytosis	-9.11407	-6.81996	157,409,857,975,1211,1601,2060,2207,2348,4481,6453,6622,6653,8522,8578,8936,9146,9829,10203,10369,10859,22876,26052,26119,27092,55681	GRK3,ARRB2,CAV1,CD81,CLTA,DAB2,EPS15,FCER1G,FOLR1,MSR1,ITSN1,SNCA,SORL1,GAS7,SCARF1,WASF1,HGS,DNAJC6,CALCRL,CACNG2,LILRB1,INPP5F,DNM3,LDLRAP1,CACNG4,SCYL2	26/171
3_Member	KEGG Pathway	hsa04144	Endocytosis	-9.00105	-6.71842	157,273,382,409,829,857,998,1211,1601,2060,2348,3800,4193,5371,8411,8976,9146,9829,10097,10552,22841,23325,23362,23550,25978,26052,26119,27131,28964,51100,55680,55737	GRK3,AMPH,ARF6,ARRB2,CAPZA1,CAV1,CDC42,CLTA,DAB2,EPS15,FOLR1,KIF5C,MDM2,PML,EEA1,WASL,HGS,DNAJC6,ACTR2,ARPC1A,RAB11FIP2,WASHC4,PSD3,PSD4,CHMP2B,DNM3,LDLRAP1,SNX5,GIT1,SH3GLB1,RUFY2,VPS35	32/252
3_Member	GO Biological Processes	GO:0031623	receptor internalization	-6.97648	-4.98349	157,409,857,975,2060,2207,6622,9146,10203,10369,10859,26052,26119,27092,55681	GRK3,ARRB2,CAV1,CD81,EPS15,FCER1G,SNCA,HGS,CALCRL,CACNG2,LILRB1,DNM3,LDLRAP1,CACNG4,SCYL2	15/77
4_Summary	KEGG Pathway	hsa05022	Pathways of neurodegeneration - multiple diseases	-17.0763	-13.5112	324,355,506,515,516,518,522,637,815,1346,1347,1350,1965,2776,2891,2892,2915,3092,3553,3800,3845,4137,4697,4706,4707,4741,4747,4842,5289,5335,5532,5534,5579,5601,5604,5606,5608,5682,5688,5692,5704,5717,6300,6310,6392,6622,7186,7222,7280,7314,7326,7332,7345,7381,7385,7846,7976,8851,25978,27019,51164,55860,71,5217,9782,9972,23225,29978,50613,81929,1147,4891,5295,5610,8883,10000,10313,1843,4129,5567,…	APC,FAS,ATP5F1B,ATP5PB,ATP5MC1,ATP5MC3,ATP5PF,BID,CAMK2A,COX7A1,COX7A2,COX7C,EIF2S1,GNAQ,GRIA2,GRIA3,GRM5,HIP1,IL1B,KIF5C,KRAS,MAPT,NDUFA4,NDUFAB1,NDUFB1,NEFM,NEFL,NOS1,PIK3C3,PLCG1,PPP3CB,PPP3R1,PRKCB,MAPK9,MAP2K1,MAP2K3,MAP2K6,PSMA1,PSMA7,PSMB4,PSMC4,PSMD11,MAPK12,ATXN1,SDHD,SNCA,TRAF2,TRPC3,TUBB2A,UBB,UBE2G1,UBE2L3,UCHL1,UQCRB,UQCRC2,TUBA1A,FZD3,CDK5R1,CHMP2B,DNAI1,DCTN4,ACTR10,ACTG1,PFN2,MATR…	87/-
4_Member	KEGG Pathway	hsa05022	Pathways of neurodegeneration - multiple diseases	-17.0763	-13.5112	324,355,506,515,516,518,522,637,815,1346,1347,1350,1965,2776,2891,2892,2915,3092,3553,3800,3845,4137,4697,4706,4707,4741,4747,4842,5289,5335,5532,5534,5579,5601,5604,5606,5608,5682,5688,5692,5704,5717,6300,6310,6392,6622,7186,7222,7280,7314,7326,7332,7345,7381,7385,7846,7976,8851,25978,27019,51164,55860	APC,FAS,ATP5F1B,ATP5PB,ATP5MC1,ATP5MC3,ATP5PF,BID,CAMK2A,COX7A1,COX7A2,COX7C,EIF2S1,GNAQ,GRIA2,GRIA3,GRM5,HIP1,IL1B,KIF5C,KRAS,MAPT,NDUFA4,NDUFAB1,NDUFB1,NEFM,NEFL,NOS1,PIK3C3,PLCG1,PPP3CB,PPP3R1,PRKCB,MAPK9,MAP2K1,MAP2K3,MAP2K6,PSMA1,PSMA7,PSMB4,PSMC4,PSMD11,MAPK12,ATXN1,SDHD,SNCA,TRAF2,TRPC3,TUBB2A,UBB,UBE2G1,UBE2L3,UCHL1,UQCRB,UQCRC2,TUBA1A,FZD3,CDK5R1,CHMP2B,DNAI1,DCTN4,ACTR10	62/483
4_Member	KEGG Pathway	hsa05014	Amyotrophic lateral sclerosis	-12.8711	-10.0067	71,506,515,516,518,522,637,1346,1347,1350,1965,2891,3800,4697,4706,4707,4741,4747,4842,5217,5289,5532,5534,5606,5608,5682,5688,5692,5704,5717,6300,6392,7186,7280,7381,7385,7846,9782,9972,23225,25978,27019,29978,50613,51164,55860,81929	ACTG1,ATP5F1B,ATP5PB,ATP5MC1,ATP5MC3,ATP5PF,BID,COX7A1,COX7A2,COX7C,EIF2S1,GRIA2,KIF5C,NDUFA4,NDUFAB1,NDUFB1,NEFM,NEFL,NOS1,PFN2,PIK3C3,PPP3CB,PPP3R1,MAP2K3,MAP2K6,PSMA1,PSMA7,PSMB4,PSMC4,PSMD11,MAPK12,SDHD,TRAF2,TUBB2A,UQCRB,UQCRC2,TUBA1A,MATR3,NUP153,NUP210,CHMP2B,DNAI1,UBQLN2,UBQLN3,DCTN4,ACTR10,SEH1L	47/371
4_Member	KEGG Pathway	hsa05010	Alzheimer disease	-12.6165	-9.80462	324,355,506,515,516,518,522,637,1147,1346,1347,1350,1965,2776,2915,3553,3800,3845,4137,4697,4706,4707,4842,4891,5289,5295,5532,5534,5601,5604,5610,5682,5688,5692,5704,5717,6392,6622,7186,7280,7381,7385,7846,7976,8851,8883,10000,10313	APC,FAS,ATP5F1B,ATP5PB,ATP5MC1,ATP5MC3,ATP5PF,BID,CHUK,COX7A1,COX7A2,COX7C,EIF2S1,GNAQ,GRM5,IL1B,KIF5C,KRAS,MAPT,NDUFA4,NDUFAB1,NDUFB1,NOS1,SLC11A2,PIK3C3,PIK3R1,PPP3CB,PPP3R1,MAPK9,MAP2K1,EIF2AK2,PSMA1,PSMA7,PSMB4,PSMC4,PSMD11,SDHD,SNCA,TRAF2,TUBB2A,UQCRB,UQCRC2,TUBA1A,FZD3,CDK5R1,NAE1,AKT3,RTN3	48/391
4_Member	KEGG Pathway	hsa05012	Parkinson disease	-10.6052	-8.10076	506,515,516,518,522,815,1346,1347,1350,1843,1965,3800,4129,4137,4697,4706,4707,4891,5335,5567,5601,5682,5688,5692,5704,5717,6392,6622,7280,7314,7326,7332,7345,7381,7385,7846	ATP5F1B,ATP5PB,ATP5MC1,ATP5MC3,ATP5PF,CAMK2A,COX7A1,COX7A2,COX7C,DUSP1,EIF2S1,KIF5C,MAOB,MAPT,NDUFA4,NDUFAB1,NDUFB1,SLC11A2,PLCG1,PRKACB,MAPK9,PSMA1,PSMA7,PSMB4,PSMC4,PSMD11,SDHD,SNCA,TUBB2A,UBB,UBE2G1,UBE2L3,UCHL1,UQCRB,UQCRC2,TUBA1A	36/271
4_Member	KEGG Pathway	hsa05016	Huntington disease	-9.48464	-7.14564	506,515,516,518,522,1211,1346,1347,1350,2033,2776,2891,2892,2915,3092,3800,4697,4706,4707,5289,5432,5433,5601,5682,5688,5692,5704,5717,6392,7186,7280,7381,7385,7846,27019,51164,55860	ATP5F1B,ATP5PB,ATP5MC1,ATP5MC3,ATP5PF,CLTA,COX7A1,COX7A2,COX7C,EP300,GNAQ,GRIA2,GRIA3,GRM5,HIP1,KIF5C,NDUFA4,NDUFAB1,NDUFB1,PIK3C3,POLR2C,POLR2D,MAPK9,PSMA1,PSMA7,PSMB4,PSMC4,PSMD11,SDHD,TRAF2,TUBB2A,UQCRB,UQCRC2,TUBA1A,DNAI1,DCTN4,ACTR10	37/311
4_Member	KEGG Pathway	hsa05020	Prion disease	-8.50746	-6.26793	506,515,516,518,522,713,857,1346,1347,1350,1386,1965,3553,3800,4697,4706,4707,5295,5532,5534,5567,5601,5682,5688,5692,5704,5717,6300,6392,7280,7381,7385,7846	ATP5F1B,ATP5PB,ATP5MC1,ATP5MC3,ATP5PF,C1QB,CAV1,COX7A1,COX7A2,COX7C,ATF2,EIF2S1,IL1B,KIF5C,NDUFA4,NDUFAB1,NDUFB1,PIK3R1,PPP3CB,PPP3R1,PRKACB,MAPK9,PSMA1,PSMA7,PSMB4,PSMC4,PSMD11,MAPK12,SDHD,TUBB2A,UQCRB,UQCRC2,TUBA1A	33/278
4_Member	WikiPathways	WP5124	Alzheimer 39 s disease	-7.96001	-5.78103	324,355,637,1147,1965,2776,3553,3800,3845,4137,4842,5289,5295,5532,5534,5601,5604,5610,5682,5688,5692,5704,6622,7186,7280,7846,7976,8851,8883,10000,10313	APC,FAS,BID,CHUK,EIF2S1,GNAQ,IL1B,KIF5C,KRAS,MAPT,NOS1,PIK3C3,PIK3R1,PPP3CB,PPP3R1,MAPK9,MAP2K1,EIF2AK2,PSMA1,PSMA7,PSMB4,PSMC4,SNCA,TRAF2,TUBB2A,TUBA1A,FZD3,CDK5R1,NAE1,AKT3,RTN3	31/263
4_Member	WikiPathways	WP2059	Alzheimer 39 s disease and miRNA effects	-7.76674	-5.6248	324,355,637,1147,1965,2776,3553,3800,3845,4137,4842,5289,5295,5532,5534,5601,5604,5610,5682,5688,5692,5704,6622,7186,7280,7846,7976,8851,8883,10000,10313	APC,FAS,BID,CHUK,EIF2S1,GNAQ,IL1B,KIF5C,KRAS,MAPT,NOS1,PIK3C3,PIK3R1,PPP3CB,PPP3R1,MAPK9,MAP2K1,EIF2AK2,PSMA1,PSMA7,PSMB4,PSMC4,SNCA,TRAF2,TUBB2A,TUBA1A,FZD3,CDK5R1,NAE1,AKT3,RTN3	31/268
5_Summary	GO Biological Processes	GO:0120035	regulation of plasma membrane bounded cell projection organization	-16.2	-12.7018	324,382,780,857,960,998,1496,1601,1902,1996,2033,2258,2596,2664,2670,3984,4131,4137,4139,4193,4747,4914,4915,5058,5062,5063,5080,5217,5274,5295,5364,5396,5604,5770,5789,5906,5909,5911,6616,7337,7804,8507,8578,8837,8851,8976,9175,9378,9693,9762,9912,10083,10097,10611,10787,11075,11344,22876,22902,23072,23077,23271,23433,26052,27124,51761,55079,55329,55558,55737,64689,65981,10253,119,120,341,347,59…	APC,ARF6,DDR1,CAV1,CD44,CDC42,CTNNA2,DAB2,LPAR1,ELAVL4,EP300,FGF13,GAP43,GDI1,GFAP,LIMK1,MAP1B,MAPT,MARK1,MDM2,NEFL,NTRK1,NTRK2,PAK1,PAK2,PAK3,PAX6,PFN2,SERPINI1,PIK3R1,PLXNB1,PRRX1,MAP2K1,PTPN1,PTPRD,RAP1A,RAP1GAP,RAP2A,SNAP25,UBE3A,LRP8,ENC1,SCARF1,CFLAR,CDK5R1,WASL,MAP3K13,NRXN1,RAPGEF2,LZTS3,ARHGAP44,USH1C,ACTR2,PDLIM5,NCKAP1,STMN2,TWF2,INPP5F,RUFY3,HECW1,MYCBP2,CAMSAP2,RHOQ,DNM3,INPP5J,ATP8A…	110/-
5_Member	GO Biological Processes	GO:0120035	regulation of plasma membrane bounded cell projection organization	-16.2	-12.7018	324,382,780,857,960,998,1496,1601,1902,1996,2033,2258,2596,2664,2670,3984,4131,4137,4139,4193,4747,4914,4915,5058,5062,5063,5080,5217,5274,5295,5364,5396,5604,5770,5789,5906,5909,5911,6616,7337,7804,8507,8578,8837,8851,8976,9175,9378,9693,9762,9912,10083,10097,10611,10787,11075,11344,22876,22902,23072,23077,23271,23433,26052,27124,51761,55079,55329,55558,55737,64689,65981	APC,ARF6,DDR1,CAV1,CD44,CDC42,CTNNA2,DAB2,LPAR1,ELAVL4,EP300,FGF13,GAP43,GDI1,GFAP,LIMK1,MAP1B,MAPT,MARK1,MDM2,NEFL,NTRK1,NTRK2,PAK1,PAK2,PAK3,PAX6,PFN2,SERPINI1,PIK3R1,PLXNB1,PRRX1,MAP2K1,PTPN1,PTPRD,RAP1A,RAP1GAP,RAP2A,SNAP25,UBE3A,LRP8,ENC1,SCARF1,CFLAR,CDK5R1,WASL,MAP3K13,NRXN1,RAPGEF2,LZTS3,ARHGAP44,USH1C,ACTR2,PDLIM5,NCKAP1,STMN2,TWF2,INPP5F,RUFY3,HECW1,MYCBP2,CAMSAP2,RHOQ,DNM3,INPP5J,ATP8A…	72/650
5_Member	GO Biological Processes	GO:0031344	regulation of cell projection organization	-16.1361	-12.6959	324,382,780,857,960,998,1496,1601,1902,1996,2033,2258,2596,2664,2670,3984,4131,4137,4139,4193,4747,4914,4915,5058,5062,5063,5080,5217,5274,5295,5364,5396,5604,5770,5789,5906,5909,5911,6616,7337,7804,8507,8578,8837,8851,8976,9175,9378,9693,9762,9912,10083,10097,10253,10611,10787,11075,11344,22876,22902,23072,23077,23271,23433,26052,27124,51761,55079,55329,55558,55737,64689,65981	APC,ARF6,DDR1,CAV1,CD44,CDC42,CTNNA2,DAB2,LPAR1,ELAVL4,EP300,FGF13,GAP43,GDI1,GFAP,LIMK1,MAP1B,MAPT,MARK1,MDM2,NEFL,NTRK1,NTRK2,PAK1,PAK2,PAK3,PAX6,PFN2,SERPINI1,PIK3R1,PLXNB1,PRRX1,MAP2K1,PTPN1,PTPRD,RAP1A,RAP1GAP,RAP2A,SNAP25,UBE3A,LRP8,ENC1,SCARF1,CFLAR,CDK5R1,WASL,MAP3K13,NRXN1,RAPGEF2,LZTS3,ARHGAP44,USH1C,ACTR2,SPRY2,PDLIM5,NCKAP1,STMN2,TWF2,INPP5F,RUFY3,HECW1,MYCBP2,CAMSAP2,RHOQ,DNM3,INPP5J…	73/667
5_Member	GO Biological Processes	GO:0010975	regulation of neuron projection development	-14.9639	-11.7345	382,780,1496,1601,1902,1996,2033,2258,2664,2670,3984,4131,4137,4139,4193,4747,4914,4915,5058,5062,5063,5080,5274,5364,5396,5604,5770,5789,5906,5911,6616,7337,7804,8507,8578,8837,8851,9175,9693,9762,9912,10611,11075,11344,22876,22902,23072,23077,23271,26052,27124,51761,55079,55558,64689,65981	ARF6,DDR1,CTNNA2,DAB2,LPAR1,ELAVL4,EP300,FGF13,GDI1,GFAP,LIMK1,MAP1B,MAPT,MARK1,MDM2,NEFL,NTRK1,NTRK2,PAK1,PAK2,PAK3,PAX6,SERPINI1,PLXNB1,PRRX1,MAP2K1,PTPN1,PTPRD,RAP1A,RAP2A,SNAP25,UBE3A,LRP8,ENC1,SCARF1,CFLAR,CDK5R1,MAP3K13,RAPGEF2,LZTS3,ARHGAP44,PDLIM5,STMN2,TWF2,INPP5F,RUFY3,HECW1,MYCBP2,CAMSAP2,DNM3,INPP5J,ATP8A2,FEZF2,PLXNA3,GORASP1,CAPRIN2	56/448
5_Member	GO Biological Processes	GO:0051129	negative regulation of cellular component organization	-14.069	-11.0044	119,120,324,341,347,382,599,664,829,857,998,1003,1191,1265,1496,1601,1654,1902,2033,2258,2664,2670,3020,3553,4000,4131,4137,4193,4297,4976,5062,5217,5295,5371,5770,5783,5909,6622,6653,7337,8837,8976,9184,9378,9693,9912,10253,10391,10859,11075,11344,22876,22902,22974,23063,23122,23271,23370,23521,25827,26052,26060,26278,27124,29978,51763,54386,55226,55558,55737,64689,79772,89927	ADD2,ADD3,APC,APOC1,APOD,ARF6,BCL2L2,BNIP3,CAPZA1,CAV1,CDC42,CDH5,CLU,CNN2,CTNNA2,DAB2,DDX3X,LPAR1,EP300,FGF13,GDI1,GFAP,H3-3A,IL1B,LMNA,MAP1B,MAPT,MDM2,KMT2A,OPA1,PAK2,PFN2,PIK3R1,PML,PTPN1,PTPN13,RAP1GAP,SNCA,SORL1,UBE3A,CFLAR,WASL,BUB3,NRXN1,RAPGEF2,ARHGAP44,SPRY2,CORO2B,LILRB1,STMN2,TWF2,INPP5F,RUFY3,TPX2,WAPL,CLASP2,CAMSAP2,ARHGEF18,RPL13A,FBXL2,DNM3,APPL1,SACS,INPP5J,UBQLN2,INPP5K,TERF2IP,N…	73/730
5_Member	GO Biological Processes	GO:0031346	positive regulation of cell projection organization	-7.2473	-5.19993	324,382,780,998,1996,2033,2664,3984,4131,4137,4747,4914,4915,5274,5295,5364,5604,5789,5906,7804,8507,8578,8837,8976,9175,9693,10097,10787,11075,11344,22902,23433,26052,51761,55329,65981	APC,ARF6,DDR1,CDC42,ELAVL4,EP300,GDI1,LIMK1,MAP1B,MAPT,NEFL,NTRK1,NTRK2,SERPINI1,PIK3R1,PLXNB1,MAP2K1,PTPRD,RAP1A,LRP8,ENC1,SCARF1,CFLAR,WASL,MAP3K13,RAPGEF2,ACTR2,NCKAP1,STMN2,TWF2,RUFY3,RHOQ,DNM3,ATP8A2,MNS1,CAPRIN2	36/360
5_Member	GO Biological Processes	GO:0031345	negative regulation of cell projection organization	-5.78988	-4.00165	382,1601,1902,2258,2664,2670,4193,5217,5770,5909,7337,9378,9693,9912,10253,11075,22876,22902,26052,27124,55558,64689	ARF6,DAB2,LPAR1,FGF13,GDI1,GFAP,MDM2,PFN2,PTPN1,RAP1GAP,UBE3A,NRXN1,RAPGEF2,ARHGAP44,SPRY2,STMN2,INPP5F,RUFY3,DNM3,INPP5J,PLXNA3,GORASP1	22/188
5_Member	GO Biological Processes	GO:0010976	positive regulation of neuron projection development	-4.43989	-2.87442	382,780,1996,2033,4914,4915,5274,5789,5906,7804,8507,8578,8837,9693,11075,11344,51761,65981	ARF6,DDR1,ELAVL4,EP300,NTRK1,NTRK2,SERPINI1,PTPRD,RAP1A,LRP8,ENC1,SCARF1,CFLAR,RAPGEF2,STMN2,TWF2,ATP8A2,CAPRIN2	18/165
5_Member	GO Biological Processes	GO:0010977	negative regulation of neuron projection development	-4.0396	-2.53825	382,1601,1902,2258,2664,2670,4193,5770,7337,11075,22876,22902,26052,27124,55558	ARF6,DAB2,LPAR1,FGF13,GDI1,GFAP,MDM2,PTPN1,UBE3A,STMN2,INPP5F,RUFY3,DNM3,INPP5J,PLXNA3	15/131
6_Summary	WikiPathways	WP382	MAPK signaling	-16.081	-12.6919	355,409,783,998,1147,1386,1843,1848,2251,2254,2257,2258,2317,2768,3553,3554,3845,4137,4216,4763,4914,4915,5058,5062,5532,5534,5567,5601,5604,5606,5608,5906,6197,6300,7186,8822,9175,9693,10000,10369,25780,27092,374,4293,5579,71,324,960,1000,1003,1005,1013,1496,1869,3691,4170,4193,4771,4919,5063,5542,6194,6678,7529,7976,25937,57680	FAS,ARRB2,CACNB2,CDC42,CHUK,ATF2,DUSP1,DUSP6,FGF6,FGF9,FGF12,FGF13,FLNB,GNA12,IL1B,IL1R1,KRAS,MAPT,MAP3K4,NF1,NTRK1,NTRK2,PAK1,PAK2,PPP3CB,PPP3R1,PRKACB,MAPK9,MAP2K1,MAP2K3,MAP2K6,RAP1A,RPS6KA3,MAPK12,TRAF2,FGF17,MAP3K13,RAPGEF2,AKT3,CACNG2,RASGRP3,CACNG4,AREG,MAP3K9,PRKCB,ACTG1,APC,CD44,CDH2,CDH5,CDH7,CDH15,CTNNA2,E2F1,ITGB4,MCL1,MDM2,NF2,ROR1,PAK3,PRB1,RPS6,SPARC,YWHAB,FZD3,WWTR1,CHD8	67/-
6_Member	WikiPathways	WP382	MAPK signaling	-16.081	-12.6919	355,409,783,998,1147,1386,1843,1848,2251,2254,2257,2258,2317,2768,3553,3554,3845,4137,4216,4763,4914,4915,5058,5062,5532,5534,5567,5601,5604,5606,5608,5906,6197,6300,7186,8822,9175,9693,10000,10369,25780,27092	FAS,ARRB2,CACNB2,CDC42,CHUK,ATF2,DUSP1,DUSP6,FGF6,FGF9,FGF12,FGF13,FLNB,GNA12,IL1B,IL1R1,KRAS,MAPT,MAP3K4,NF1,NTRK1,NTRK2,PAK1,PAK2,PPP3CB,PPP3R1,PRKACB,MAPK9,MAP2K1,MAP2K3,MAP2K6,RAP1A,RPS6KA3,MAPK12,TRAF2,FGF17,MAP3K13,RAPGEF2,AKT3,CACNG2,RASGRP3,CACNG4	42/247
6_Member	KEGG Pathway	hsa04010	MAPK signaling pathway	-13.0434	-10.1624	355,374,409,783,998,1147,1386,1843,1848,2251,2254,2768,3553,3554,3845,4137,4216,4293,4763,4914,4915,5058,5062,5532,5534,5567,5579,5601,5604,5606,5608,5906,6197,6300,7186,8822,9175,9693,10000,10369,25780,27092	FAS,AREG,ARRB2,CACNB2,CDC42,CHUK,ATF2,DUSP1,DUSP6,FGF6,FGF9,GNA12,IL1B,IL1R1,KRAS,MAPT,MAP3K4,MAP3K9,NF1,NTRK1,NTRK2,PAK1,PAK2,PPP3CB,PPP3R1,PRKACB,PRKCB,MAPK9,MAP2K1,MAP2K3,MAP2K6,RAP1A,RPS6KA3,MAPK12,TRAF2,FGF17,MAP3K13,RAPGEF2,AKT3,CACNG2,RASGRP3,CACNG4	42/300
6_Member	WikiPathways	WP5087	Pleural mesothelioma	-8.25827	-6.03551	71,324,374,960,1000,1003,1005,1013,1386,1496,1869,2251,2254,2257,2258,3553,3691,4170,4193,4216,4293,4771,4914,4915,4919,5058,5062,5063,5542,5601,5604,5606,5608,6194,6197,6678,7186,7529,7976,8822,10000,25937,57680	ACTG1,APC,AREG,CD44,CDH2,CDH5,CDH7,CDH15,ATF2,CTNNA2,E2F1,FGF6,FGF9,FGF12,FGF13,IL1B,ITGB4,MCL1,MDM2,MAP3K4,MAP3K9,NF2,NTRK1,NTRK2,ROR1,PAK1,PAK2,PAK3,PRB1,MAPK9,MAP2K1,MAP2K3,MAP2K6,RPS6,RPS6KA3,SPARC,TRAF2,YWHAB,FZD3,FGF17,AKT3,WWTR1,CHD8	43/439
7_Summary	Reactome Gene Sets	R-HSA-5653656	Vesicle-mediated transport	-15.2814	-11.9795	71,157,164,273,374,382,409,829,1362,1601,1783,2348,2495,2512,2664,2701,2707,3092,3797,4121,4481,4905,5874,6678,6844,6857,7164,7280,7314,7534,7846,8578,8655,8773,8774,8905,8906,8976,9146,9321,9610,9829,10000,10097,10484,10552,10920,10959,11337,22836,22848,22920,23062,23433,25978,26119,27131,29978,51128,51164,51622,55763,55860,64689,83452,85021	ACTG1,GRK3,AP1G1,AMPH,AREG,ARF6,ARRB2,CAPZA1,CPD,DAB2,DYNC1LI2,FOLR1,FTH1,FTL,GDI1,GJA4,GJB3,HIP1,KIF3C,MAN1A1,MSR1,NSF,RAB27B,SPARC,VAMP2,SYT1,TPD52L1,TUBB2A,UBB,YWHAZ,TUBA1A,SCARF1,DYNLL1,SNAP23,NAPG,AP1S2,AP1G2,WASL,HGS,TRIP11,RIN1,DNAJC6,AKT3,ACTR2,SEC23A,ARPC1A,COPS8,TMED2,GABARAP,RHOBTB3,AAK1,KIFAP3,GGA2,RHOQ,CHMP2B,LDLRAP1,SNX5,UBQLN2,SAR1B,DCTN4,CCZ1,EXOC1,ACTR10,GORASP1,RAB33B,REPS1	66/-
7_Member	Reactome Gene Sets	R-HSA-5653656	Vesicle-mediated transport	-15.2814	-11.9795	71,157,164,273,374,382,409,829,1362,1601,1783,2348,2495,2512,2664,2701,2707,3092,3797,4121,4481,4905,5874,6678,6844,6857,7164,7280,7314,7534,7846,8578,8655,8773,8774,8905,8906,8976,9146,9321,9610,9829,10000,10097,10484,10552,10920,10959,11337,22836,22848,22920,23062,23433,25978,26119,27131,29978,51128,51164,51622,55763,55860,64689,83452,85021	ACTG1,GRK3,AP1G1,AMPH,AREG,ARF6,ARRB2,CAPZA1,CPD,DAB2,DYNC1LI2,FOLR1,FTH1,FTL,GDI1,GJA4,GJB3,HIP1,KIF3C,MAN1A1,MSR1,NSF,RAB27B,SPARC,VAMP2,SYT1,TPD52L1,TUBB2A,UBB,YWHAZ,TUBA1A,SCARF1,DYNLL1,SNAP23,NAPG,AP1S2,AP1G2,WASL,HGS,TRIP11,RIN1,DNAJC6,AKT3,ACTR2,SEC23A,ARPC1A,COPS8,TMED2,GABARAP,RHOBTB3,AAK1,KIFAP3,GGA2,RHOQ,CHMP2B,LDLRAP1,SNX5,UBQLN2,SAR1B,DCTN4,CCZ1,EXOC1,ACTR10,GORASP1,RAB33B,REPS1	66/585
7_Member	Reactome Gene Sets	R-HSA-199991	Membrane Trafficking	-14.81	-11.6128	71,157,164,273,374,382,409,829,1362,1601,1783,2348,2495,2512,2664,2701,2707,3092,3797,4121,4905,5874,6844,6857,7164,7280,7314,7534,7846,8655,8773,8774,8905,8906,8976,9146,9321,9610,9829,10000,10097,10484,10552,10920,10959,11337,22836,22848,22920,23062,23433,25978,26119,27131,29978,51128,51164,51622,55763,55860,64689,83452,85021	ACTG1,GRK3,AP1G1,AMPH,AREG,ARF6,ARRB2,CAPZA1,CPD,DAB2,DYNC1LI2,FOLR1,FTH1,FTL,GDI1,GJA4,GJB3,HIP1,KIF3C,MAN1A1,NSF,RAB27B,VAMP2,SYT1,TPD52L1,TUBB2A,UBB,YWHAZ,TUBA1A,DYNLL1,SNAP23,NAPG,AP1S2,AP1G2,WASL,HGS,TRIP11,RIN1,DNAJC6,AKT3,ACTR2,SEC23A,ARPC1A,COPS8,TMED2,GABARAP,RHOBTB3,AAK1,KIFAP3,GGA2,RHOQ,CHMP2B,LDLRAP1,SNX5,UBQLN2,SAR1B,DCTN4,CCZ1,EXOC1,ACTR10,GORASP1,RAB33B,REPS1	63/553
7_Member	Reactome Gene Sets	R-HSA-8856828	Clathrin-mediated endocytosis	-8.7508	-6.48301	71,157,273,374,382,409,1601,3092,6844,6857,7314,8976,9146,9829,10097,10552,10920,22848,26119,29978,85021	ACTG1,GRK3,AMPH,AREG,ARF6,ARRB2,DAB2,HIP1,VAMP2,SYT1,UBB,WASL,HGS,DNAJC6,ACTR2,ARPC1A,COPS8,AAK1,LDLRAP1,UBQLN2,REPS1	21/118
7_Member	Reactome Gene Sets	R-HSA-8856825	Cargo recognition for clathrin-mediated endocytosis	-4.79581	-3.16931	157,374,409,1601,6844,6857,7314,9146,10920,22848,26119,29978,85021	GRK3,AREG,ARRB2,DAB2,VAMP2,SYT1,UBB,HGS,COPS8,AAK1,LDLRAP1,UBQLN2,REPS1	13/87
8_Summary	GO Biological Processes	GO:0007420	brain development	-15.0958	-11.8317	347,358,473,515,522,650,664,738,998,1000,1386,1392,1496,1869,1902,1996,2020,2057,2254,2258,2736,2746,3251,3400,3845,3939,4129,4204,4669,4747,4763,4771,4915,5080,5122,5361,5604,5914,6252,6310,6326,6715,6867,7026,7280,7314,7337,7360,7804,7846,7976,8648,8655,8851,9378,9693,10000,10313,10409,10541,22884,23322,23648,26038,26047,28964,55079,55558,55681,56339,57680,79143,80264,85458,89927,317762,2033,10…	APOD,AQP1,RERE,ATP5PB,ATP5PF,BMP2,BNIP3,VPS51,CDC42,CDH2,ATF2,CRH,CTNNA2,E2F1,LPAR1,ELAVL4,EN2,EPOR,FGF9,FGF13,GLI2,GLUD1,HPRT1,ID4,KRAS,LDHA,MAOB,MECP2,NAGLU,NEFL,NF1,NF2,NTRK2,PAX6,PCSK1,PLXNA1,MAP2K1,RARA,RTN1,ATXN1,SCN2A,SRD5A1,TACC1,NR2F2,TUBB2A,UBB,UBE3A,UGP2,LRP8,TUBA1A,FZD3,NCOA1,DYNLL1,CDK5R1,NRXN1,RAPGEF2,AKT3,RTN3,BASP1,ANP32B,WDR37,RPGRIP1L,SSBP3,CHD5,CNTNAP2,GIT1,FEZF2,PLXNA3,SCYL2,M…	81/-
8_Member	GO Biological Processes	GO:0007420	brain development	-15.0958	-11.8317	347,358,473,515,522,650,664,738,998,1000,1386,1392,1496,1869,1902,1996,2020,2057,2254,2258,2736,2746,3251,3400,3845,3939,4129,4204,4669,4747,4763,4771,4915,5080,5122,5361,5604,5914,6252,6310,6326,6715,6867,7026,7280,7314,7337,7360,7804,7846,7976,8648,8655,8851,9378,9693,10000,10313,10409,10541,22884,23322,23648,26038,26047,28964,55079,55558,55681,56339,57680,79143,80264,85458,89927,317762	APOD,AQP1,RERE,ATP5PB,ATP5PF,BMP2,BNIP3,VPS51,CDC42,CDH2,ATF2,CRH,CTNNA2,E2F1,LPAR1,ELAVL4,EN2,EPOR,FGF9,FGF13,GLI2,GLUD1,HPRT1,ID4,KRAS,LDHA,MAOB,MECP2,NAGLU,NEFL,NF1,NF2,NTRK2,PAX6,PCSK1,PLXNA1,MAP2K1,RARA,RTN1,ATXN1,SCN2A,SRD5A1,TACC1,NR2F2,TUBB2A,UBB,UBE3A,UGP2,LRP8,TUBA1A,FZD3,NCOA1,DYNLL1,CDK5R1,NRXN1,RAPGEF2,AKT3,RTN3,BASP1,ANP32B,WDR37,RPGRIP1L,SSBP3,CHD5,CNTNAP2,GIT1,FEZF2,PLXNA3,SCYL2,M…	76/745
8_Member	GO Biological Processes	GO:0060322	head development	-14.5515	-11.3842	347,358,473,515,522,650,664,738,998,1000,1386,1392,1496,1869,1902,1996,2020,2033,2057,2254,2258,2736,2746,3251,3400,3845,3939,4129,4204,4669,4747,4763,4771,4915,5080,5122,5361,5604,5914,6252,6310,6326,6715,6867,7026,7280,7314,7337,7360,7804,7846,7976,8648,8655,8851,9378,9693,10000,10159,10313,10409,10541,22884,23322,23648,26038,26047,28964,55079,55558,55681,56339,57680,79143,80264,85458,89927,317…	APOD,AQP1,RERE,ATP5PB,ATP5PF,BMP2,BNIP3,VPS51,CDC42,CDH2,ATF2,CRH,CTNNA2,E2F1,LPAR1,ELAVL4,EN2,EP300,EPOR,FGF9,FGF13,GLI2,GLUD1,HPRT1,ID4,KRAS,LDHA,MAOB,MECP2,NAGLU,NEFL,NF1,NF2,NTRK2,PAX6,PCSK1,PLXNA1,MAP2K1,RARA,RTN1,ATXN1,SCN2A,SRD5A1,TACC1,NR2F2,TUBB2A,UBB,UBE3A,UGP2,LRP8,TUBA1A,FZD3,NCOA1,DYNLL1,CDK5R1,NRXN1,RAPGEF2,AKT3,ATP6AP2,RTN3,BASP1,ANP32B,WDR37,RPGRIP1L,SSBP3,CHD5,CNTNAP2,GIT1,FEZF2,…	78/795
8_Member	GO Biological Processes	GO:0030900	forebrain development	-10.1352	-7.70033	358,650,664,1000,1392,1869,1902,1996,2258,2736,3251,3400,3845,4204,4747,4763,4771,4915,5080,5122,5361,5914,6326,6715,6867,7026,7280,7314,7804,7846,8648,8851,9693,22884,23322,26038,26047,55079,55558,55681,56339,79143,85458,89927,317762	AQP1,BMP2,BNIP3,CDH2,CRH,E2F1,LPAR1,ELAVL4,FGF13,GLI2,HPRT1,ID4,KRAS,MECP2,NEFL,NF1,NF2,NTRK2,PAX6,PCSK1,PLXNA1,RARA,SCN2A,SRD5A1,TACC1,NR2F2,TUBB2A,UBB,LRP8,TUBA1A,NCOA1,CDK5R1,RAPGEF2,WDR37,RPGRIP1L,CHD5,CNTNAP2,FEZF2,PLXNA3,SCYL2,METTL3,MBOAT7,DIXDC1,BMERB1,CCDC85C	45/412
8_Member	GO Biological Processes	GO:0021543	pallium development	-7.92881	-5.75866	664,1000,2258,3400,4204,4747,4763,4771,4915,5080,5914,6326,6715,6867,7280,7804,7846,8648,8851,26047,55079,55558,79143,85458,89927,317762	BNIP3,CDH2,FGF13,ID4,MECP2,NEFL,NF1,NF2,NTRK2,PAX6,RARA,SCN2A,SRD5A1,TACC1,TUBB2A,LRP8,TUBA1A,NCOA1,CDK5R1,CNTNAP2,FEZF2,PLXNA3,MBOAT7,DIXDC1,BMERB1,CCDC85C	26/194
8_Member	GO Biological Processes	GO:0021537	telencephalon development	-7.86878	-5.70154	358,650,664,1000,1902,2258,3251,3400,4204,4747,4763,4771,4915,5080,5914,6326,6715,6867,7280,7804,7846,8648,8851,22884,23322,26047,55079,55558,79143,85458,89927,317762	AQP1,BMP2,BNIP3,CDH2,LPAR1,FGF13,HPRT1,ID4,MECP2,NEFL,NF1,NF2,NTRK2,PAX6,RARA,SCN2A,SRD5A1,TACC1,TUBB2A,LRP8,TUBA1A,NCOA1,CDK5R1,WDR37,RPGRIP1L,CNTNAP2,FEZF2,PLXNA3,MBOAT7,DIXDC1,BMERB1,CCDC85C	32/280
8_Member	GO Biological Processes	GO:0021987	cerebral cortex development	-7.2536	-5.20253	664,1000,2258,4204,4747,4763,4915,5080,6715,6867,7280,7804,7846,8648,8851,26047,79143,85458,89927,317762	BNIP3,CDH2,FGF13,MECP2,NEFL,NF1,NTRK2,PAX6,SRD5A1,TACC1,TUBB2A,LRP8,TUBA1A,NCOA1,CDK5R1,CNTNAP2,MBOAT7,DIXDC1,BMERB1,CCDC85C	20/130
8_Member	GO Biological Processes	GO:0021761	limbic system development	-6.83873	-4.86831	1392,2258,3400,4204,4747,4763,4771,5361,5914,6326,6715,7314,7804,7846,8648,8851,26047,55079,55558	CRH,FGF13,ID4,MECP2,NEFL,NF1,NF2,PLXNA1,RARA,SCN2A,SRD5A1,UBB,LRP8,TUBA1A,NCOA1,CDK5R1,CNTNAP2,FEZF2,PLXNA3	19/125
8_Member	GO Biological Processes	GO:0021766	hippocampus development	-5.10092	-3.42504	2258,3400,4204,4747,4771,5914,6326,6715,7804,7846,8648,8851,55079,55558	FGF13,ID4,MECP2,NEFL,NF2,RARA,SCN2A,SRD5A1,LRP8,TUBA1A,NCOA1,CDK5R1,FEZF2,PLXNA3	14/94
8_Member	GO Biological Processes	GO:0001764	neuron migration	-3.5472	-2.17142	2258,4131,4139,4915,5080,5361,7026,7280,7846,7976,8239,8851,9693,55079,55558	FGF13,MAP1B,MARK1,NTRK2,PAX6,PLXNA1,NR2F2,TUBB2A,TUBA1A,FZD3,USP9X,CDK5R1,RAPGEF2,FEZF2,PLXNA3	15/145
9_Summary	GO Biological Processes	GO:0060627	regulation of vesicle-mediated transport	-14.48	-11.3408	71,164,341,382,409,857,933,998,1191,1265,1601,1902,2207,3092,4193,4771,4905,5217,5532,5534,5579,5604,5770,5874,5906,6622,6653,6844,6853,6857,6861,7447,8547,8674,8851,8938,8976,9146,9581,9699,9829,9912,10859,11069,22848,22876,22895,23122,26059,26060,26119,27445,28964,29978,51479,55680,57030,64581,79772,83452,93664,376267	ACTG1,AP1G1,APOC1,ARF6,ARRB2,CAV1,CD22,CDC42,CLU,CNN2,DAB2,LPAR1,FCER1G,HIP1,MDM2,NF2,NSF,PFN2,PPP3CB,PPP3R1,PRKCB,MAP2K1,PTPN1,RAB27B,RAP1A,SNCA,SORL1,VAMP2,SYN1,SYT1,SYT5,VSNL1,FCN3,VAMP4,CDK5R1,BAIAP3,WASL,HGS,PREPL,RIMS2,DNAJC6,ARHGAP44,LILRB1,RAPGEF4,AAK1,INPP5F,RPH3A,CLASP2,ERC2,APPL1,LDLRAP1,PCLO,GIT1,UBQLN2,ANKFY1,RUFY2,SLC17A7,CLEC7A,MCTP1,RAB33B,CADPS2,RAB15	62/-
9_Member	GO Biological Processes	GO:0060627	regulation of vesicle-mediated transport	-14.48	-11.3408	71,164,341,382,409,857,933,998,1191,1265,1601,1902,2207,3092,4193,4771,4905,5217,5532,5534,5579,5604,5770,5874,5906,6622,6653,6844,6853,6857,6861,7447,8547,8674,8851,8938,8976,9146,9581,9699,9829,9912,10859,11069,22848,22876,22895,23122,26059,26060,26119,27445,28964,29978,51479,55680,57030,64581,79772,83452,93664,376267	ACTG1,AP1G1,APOC1,ARF6,ARRB2,CAV1,CD22,CDC42,CLU,CNN2,DAB2,LPAR1,FCER1G,HIP1,MDM2,NF2,NSF,PFN2,PPP3CB,PPP3R1,PRKCB,MAP2K1,PTPN1,RAB27B,RAP1A,SNCA,SORL1,VAMP2,SYN1,SYT1,SYT5,VSNL1,FCN3,VAMP4,CDK5R1,BAIAP3,WASL,HGS,PREPL,RIMS2,DNAJC6,ARHGAP44,LILRB1,RAPGEF4,AAK1,INPP5F,RPH3A,CLASP2,ERC2,APPL1,LDLRAP1,PCLO,GIT1,UBQLN2,ANKFY1,RUFY2,SLC17A7,CLEC7A,MCTP1,RAB33B,CADPS2,RAB15	62/547
9_Member	GO Biological Processes	GO:0030100	regulation of endocytosis	-6.86107	-4.88881	71,341,382,409,857,933,998,1191,1265,1601,1902,2207,3092,4193,5532,5534,5770,6622,8547,8674,8976,9829,10859,22848,26060,26119,29978,51479,55680,57030,64581,79772	ACTG1,APOC1,ARF6,ARRB2,CAV1,CD22,CDC42,CLU,CNN2,DAB2,LPAR1,FCER1G,HIP1,MDM2,PPP3CB,PPP3R1,PTPN1,SNCA,FCN3,VAMP4,WASL,DNAJC6,LILRB1,AAK1,APPL1,LDLRAP1,UBQLN2,ANKFY1,RUFY2,SLC17A7,CLEC7A,MCTP1	32/309
9_Member	GO Biological Processes	GO:0048259	regulation of receptor-mediated endocytosis	-3.59965	-2.2062	341,382,409,1191,1601,1902,3092,4193,5534,8976,9829,22848,26119,29978	APOC1,ARF6,ARRB2,CLU,DAB2,LPAR1,HIP1,MDM2,PPP3R1,WASL,DNAJC6,AAK1,LDLRAP1,UBQLN2	14/128
9_Member	GO Biological Processes	GO:2000369	regulation of clathrin-dependent endocytosis	-3.5591	-2.17671	1601,8976,9829,22848,29978	DAB2,WASL,DNAJC6,AAK1,UBQLN2	5/17
9_Member	GO Biological Processes	GO:0045807	positive regulation of endocytosis	-2.24358	-1.16948	409,998,1191,1601,2207,3092,6622,8547,8976,26060,26119,51479,64581	ARRB2,CDC42,CLU,DAB2,FCER1G,HIP1,SNCA,FCN3,WASL,APPL1,LDLRAP1,ANKFY1,CLEC7A	13/159
10_Summary	GO Biological Processes	GO:0031175	neuron projection development	-13.9745	-10.9736	71,107,288,334,347,374,473,780,815,998,1496,1947,1996,2051,2115,2348,2596,2636,2670,2736,2917,3251,3800,3984,4131,4137,4204,4747,4891,4914,5058,5062,5063,5080,5361,5364,5532,5588,5870,6616,6801,7162,7314,7345,7804,7846,7976,8239,8522,8578,8851,8936,8976,8997,9321,9369,9378,9693,10083,10787,11041,11075,23057,23077,23271,23405,26047,26128,51761,55079,55558,157922,87,1000,1003,1005,1013,1191,2033,23…	ACTG1,ADCY1,ANK3,APLP2,APOD,AREG,RERE,DDR1,CAMK2A,CDC42,CTNNA2,EFNB1,ELAVL4,EPHB6,ETV1,FOLR1,GAP43,GBX1,GFAP,GLI2,GRM7,HPRT1,KIF5C,LIMK1,MAP1B,MAPT,MECP2,NEFL,SLC11A2,NTRK1,PAK1,PAK2,PAK3,PAX6,PLXNA1,PLXNB1,PPP3CB,PRKCQ,RAB6A,SNAP25,STRN,TPBG,UBB,UCHL1,LRP8,TUBA1A,FZD3,USP9X,GAS7,SCARF1,CDK5R1,WASF1,WASL,KALRN,TRIP11,NRXN3,NRXN1,RAPGEF2,USH1C,NCKAP1,B4GAT1,STMN2,NMNAT2,MYCBP2,CAMSAP2,DICER1,CNTNA…	86/-
10_Member	GO Biological Processes	GO:0031175	neuron projection development	-13.9745	-10.9736	71,107,288,334,347,374,473,780,815,998,1496,1947,1996,2051,2115,2348,2596,2636,2670,2736,2917,3251,3800,3984,4131,4137,4204,4747,4891,4914,5058,5062,5063,5080,5361,5364,5532,5588,5870,6616,6801,7162,7314,7345,7804,7846,7976,8239,8522,8578,8851,8936,8976,8997,9321,9369,9378,9693,10083,10787,11041,11075,23057,23077,23271,23405,26047,26128,51761,55079,55558,157922	ACTG1,ADCY1,ANK3,APLP2,APOD,AREG,RERE,DDR1,CAMK2A,CDC42,CTNNA2,EFNB1,ELAVL4,EPHB6,ETV1,FOLR1,GAP43,GBX1,GFAP,GLI2,GRM7,HPRT1,KIF5C,LIMK1,MAP1B,MAPT,MECP2,NEFL,SLC11A2,NTRK1,PAK1,PAK2,PAK3,PAX6,PLXNA1,PLXNB1,PPP3CB,PRKCQ,RAB6A,SNAP25,STRN,TPBG,UBB,UCHL1,LRP8,TUBA1A,FZD3,USP9X,GAS7,SCARF1,CDK5R1,WASF1,WASL,KALRN,TRIP11,NRXN3,NRXN1,RAPGEF2,USH1C,NCKAP1,B4GAT1,STMN2,NMNAT2,MYCBP2,CAMSAP2,DICER1,CNTNA…	72/717
10_Member	GO Biological Processes	GO:0000902	cell morphogenesis	-11.8971	-9.17704	71,87,107,288,334,473,780,998,1000,1003,1005,1013,1191,1496,1947,1996,2033,2051,2115,2317,2596,2636,2736,3251,3800,3984,4131,4747,4891,4914,5058,5063,5080,5361,5364,5532,5588,6616,6768,7162,7314,7345,7804,7846,7976,8239,8522,8851,8936,8976,8985,8997,9369,9378,10083,10486,10787,11041,23077,23405,25932,26047,26128,51761,55558,55779,56339	ACTG1,ACTN1,ADCY1,ANK3,APLP2,RERE,DDR1,CDC42,CDH2,CDH5,CDH7,CDH15,CLU,CTNNA2,EFNB1,ELAVL4,EP300,EPHB6,ETV1,FLNB,GAP43,GBX1,GLI2,HPRT1,KIF5C,LIMK1,MAP1B,NEFL,SLC11A2,NTRK1,PAK1,PAK3,PAX6,PLXNA1,PLXNB1,PPP3CB,PRKCQ,SNAP25,ST14,TPBG,UBB,UCHL1,LRP8,TUBA1A,FZD3,USP9X,GAS7,CDK5R1,WASF1,WASL,PLOD3,KALRN,NRXN3,NRXN1,USH1C,CAP2,NCKAP1,B4GAT1,MYCBP2,DICER1,CLIC4,CNTNAP2,KIFBP,ATP8A2,PLXNA3,CFAP44,METTL3	67/706
10_Member	GO Biological Processes	GO:0048812	neuron projection morphogenesis	-10.8739	-8.30139	71,107,288,334,473,780,998,1496,1947,1996,2051,2115,2596,2636,2736,3251,3800,3984,4131,4747,4891,4914,5058,5063,5080,5361,5364,5532,5588,6616,7162,7314,7345,7804,7846,7976,8239,8522,8851,8936,8976,8997,9369,9378,10787,11041,23077,23405,26047,26128,51761,55558	ACTG1,ADCY1,ANK3,APLP2,RERE,DDR1,CDC42,CTNNA2,EFNB1,ELAVL4,EPHB6,ETV1,GAP43,GBX1,GLI2,HPRT1,KIF5C,LIMK1,MAP1B,NEFL,SLC11A2,NTRK1,PAK1,PAK3,PAX6,PLXNA1,PLXNB1,PPP3CB,PRKCQ,SNAP25,TPBG,UBB,UCHL1,LRP8,TUBA1A,FZD3,USP9X,GAS7,CDK5R1,WASF1,WASL,KALRN,NRXN3,NRXN1,NCKAP1,B4GAT1,MYCBP2,DICER1,CNTNAP2,KIFBP,ATP8A2,PLXNA3	52/498
10_Member	GO Biological Processes	GO:0120039	plasma membrane bounded cell projection morphogenesis	-10.712	-8.18157	71,107,288,334,473,780,998,1496,1947,1996,2051,2115,2596,2636,2736,3251,3800,3984,4131,4747,4891,4914,5058,5063,5080,5361,5364,5532,5588,6616,7162,7314,7345,7804,7846,7976,8239,8522,8851,8936,8976,8997,9369,9378,10787,11041,23077,23405,26047,26128,51761,55558	ACTG1,ADCY1,ANK3,APLP2,RERE,DDR1,CDC42,CTNNA2,EFNB1,ELAVL4,EPHB6,ETV1,GAP43,GBX1,GLI2,HPRT1,KIF5C,LIMK1,MAP1B,NEFL,SLC11A2,NTRK1,PAK1,PAK3,PAX6,PLXNA1,PLXNB1,PPP3CB,PRKCQ,SNAP25,TPBG,UBB,UCHL1,LRP8,TUBA1A,FZD3,USP9X,GAS7,CDK5R1,WASF1,WASL,KALRN,NRXN3,NRXN1,NCKAP1,B4GAT1,MYCBP2,DICER1,CNTNAP2,KIFBP,ATP8A2,PLXNA3	52/503
10_Member	GO Biological Processes	GO:0048858	cell projection morphogenesis	-10.4895	-8.00352	71,107,288,334,473,780,998,1496,1947,1996,2051,2115,2596,2636,2736,3251,3800,3984,4131,4747,4891,4914,5058,5063,5080,5361,5364,5532,5588,6616,7162,7314,7345,7804,7846,7976,8239,8522,8851,8936,8976,8997,9369,9378,10787,11041,23077,23405,26047,26128,51761,55558	ACTG1,ADCY1,ANK3,APLP2,RERE,DDR1,CDC42,CTNNA2,EFNB1,ELAVL4,EPHB6,ETV1,GAP43,GBX1,GLI2,HPRT1,KIF5C,LIMK1,MAP1B,NEFL,SLC11A2,NTRK1,PAK1,PAK3,PAX6,PLXNA1,PLXNB1,PPP3CB,PRKCQ,SNAP25,TPBG,UBB,UCHL1,LRP8,TUBA1A,FZD3,USP9X,GAS7,CDK5R1,WASF1,WASL,KALRN,NRXN3,NRXN1,NCKAP1,B4GAT1,MYCBP2,DICER1,CNTNAP2,KIFBP,ATP8A2,PLXNA3	52/510
10_Member	GO Biological Processes	GO:0061564	axon development	-7.66013	-5.53691	71,107,288,334,347,780,1496,1947,2051,2115,2348,2596,2636,2736,2917,3800,3984,4131,4137,4747,4914,5063,5080,5532,5588,6616,7345,7976,8239,8851,8997,9369,9378,11041,23057,23077,23271,26128,51761,55079,55558	ACTG1,ADCY1,ANK3,APLP2,APOD,DDR1,CTNNA2,EFNB1,EPHB6,ETV1,FOLR1,GAP43,GBX1,GLI2,GRM7,KIF5C,LIMK1,MAP1B,MAPT,NEFL,NTRK1,PAK3,PAX6,PPP3CB,PRKCQ,SNAP25,UCHL1,FZD3,USP9X,CDK5R1,KALRN,NRXN3,NRXN1,B4GAT1,NMNAT2,MYCBP2,CAMSAP2,KIFBP,ATP8A2,FEZF2,PLXNA3	41/427
10_Member	GO Biological Processes	GO:0048667	cell morphogenesis involved in neuron differentiation	-7.50686	-5.41395	71,107,288,334,473,998,1496,1947,1996,2051,2115,2596,2636,2736,3251,3800,3984,4131,4747,4891,4914,5063,5080,5532,5588,6616,7162,7345,7804,7976,8239,8851,8976,8997,9369,9378,10083,11041,23077,26128,51761,55558	ACTG1,ADCY1,ANK3,APLP2,RERE,CDC42,CTNNA2,EFNB1,ELAVL4,EPHB6,ETV1,GAP43,GBX1,GLI2,HPRT1,KIF5C,LIMK1,MAP1B,NEFL,SLC11A2,NTRK1,PAK3,PAX6,PPP3CB,PRKCQ,SNAP25,TPBG,UCHL1,LRP8,FZD3,USP9X,CDK5R1,WASL,KALRN,NRXN3,NRXN1,USH1C,B4GAT1,MYCBP2,KIFBP,ATP8A2,PLXNA3	42/449
10_Member	GO Biological Processes	GO:0007409	axonogenesis	-5.58501	-3.83385	71,107,288,334,1496,1947,2051,2115,2596,2636,2736,3800,3984,4131,4747,4914,5063,5080,5532,5588,6616,7345,7976,8239,8851,8997,9369,9378,11041,23077,26128,51761,55558	ACTG1,ADCY1,ANK3,APLP2,CTNNA2,EFNB1,EPHB6,ETV1,GAP43,GBX1,GLI2,KIF5C,LIMK1,MAP1B,NEFL,NTRK1,PAK3,PAX6,PPP3CB,PRKCQ,SNAP25,UCHL1,FZD3,USP9X,CDK5R1,KALRN,NRXN3,NRXN1,B4GAT1,MYCBP2,KIFBP,ATP8A2,PLXNA3	33/370
10_Member	GO Biological Processes	GO:0097485	neuron projection guidance	-3.09693	-1.82382	1947,2051,2115,2596,2636,2736,3800,4914,5080,5361,5588,7976,8851,8997,9369,9378,11041,23077,55558	EFNB1,EPHB6,ETV1,GAP43,GBX1,GLI2,KIF5C,NTRK1,PAX6,PLXNA1,PRKCQ,FZD3,CDK5R1,KALRN,NRXN3,NRXN1,B4GAT1,MYCBP2,PLXNA3	19/229
10_Member	GO Biological Processes	GO:0007411	axon guidance	-2.72314	-1.53877	1947,2051,2115,2596,2636,2736,3800,4914,5080,5588,7976,8851,8997,9369,9378,11041,23077,55558	EFNB1,EPHB6,ETV1,GAP43,GBX1,GLI2,KIF5C,NTRK1,PAX6,PRKCQ,FZD3,CDK5R1,KALRN,NRXN3,NRXN1,B4GAT1,MYCBP2,PLXNA3	18/228
11_Summary	GO Biological Processes	GO:0050803	regulation of synapse structure or activity	-13.9506	-10.969	382,998,1000,1496,4131,4139,4204,4747,4763,4914,4915,5063,5770,5783,5789,5911,6616,6622,6678,7162,7337,7534,7804,7846,8851,8883,8976,9040,9378,9732,9762,9912,10486,10611,22941,23077,25945,25978,26052,27286,55737,55752,57030,65981,81609,71,183,347,857,3553,5906,9693,23122,26047,84525	ARF6,CDC42,CDH2,CTNNA2,MAP1B,MARK1,MECP2,NEFL,NF1,NTRK1,NTRK2,PAK3,PTPN1,PTPN13,PTPRD,RAP2A,SNAP25,SNCA,SPARC,TPBG,UBE3A,YWHAZ,LRP8,TUBA1A,CDK5R1,NAE1,WASL,UBE2M,NRXN1,DOCK4,LZTS3,ARHGAP44,CAP2,PDLIM5,SHANK2,MYCBP2,NECTIN3,CHMP2B,DNM3,SRPX2,VPS35,SEPTIN11,SLC17A7,CAPRIN2,SNX27,ACTG1,AGT,APOD,CAV1,IL1B,RAP1A,RAPGEF2,CLASP2,CNTNAP2,HOPX	55/-
11_Member	GO Biological Processes	GO:0050803	regulation of synapse structure or activity	-13.9506	-10.969	382,998,1000,1496,4131,4139,4204,4747,4763,4914,4915,5063,5770,5783,5789,5911,6616,6622,6678,7162,7337,7534,7804,7846,8851,8883,8976,9040,9378,9732,9762,9912,10486,10611,22941,23077,25945,25978,26052,27286,55737,55752,57030,65981,81609	ARF6,CDC42,CDH2,CTNNA2,MAP1B,MARK1,MECP2,NEFL,NF1,NTRK1,NTRK2,PAK3,PTPN1,PTPN13,PTPRD,RAP2A,SNAP25,SNCA,SPARC,TPBG,UBE3A,YWHAZ,LRP8,TUBA1A,CDK5R1,NAE1,WASL,UBE2M,NRXN1,DOCK4,LZTS3,ARHGAP44,CAP2,PDLIM5,SHANK2,MYCBP2,NECTIN3,CHMP2B,DNM3,SRPX2,VPS35,SEPTIN11,SLC17A7,CAPRIN2,SNX27	45/321
11_Member	GO Biological Processes	GO:0050807	regulation of synapse organization	-13.5979	-10.6696	382,998,1000,1496,4131,4139,4204,4747,4763,4914,4915,5063,5770,5783,5789,5911,6616,6622,6678,7162,7337,7534,7804,7846,8851,8883,8976,9040,9378,9732,9762,9912,10486,10611,22941,23077,25945,25978,26052,27286,55737,55752,65981,81609	ARF6,CDC42,CDH2,CTNNA2,MAP1B,MARK1,MECP2,NEFL,NF1,NTRK1,NTRK2,PAK3,PTPN1,PTPN13,PTPRD,RAP2A,SNAP25,SNCA,SPARC,TPBG,UBE3A,YWHAZ,LRP8,TUBA1A,CDK5R1,NAE1,WASL,UBE2M,NRXN1,DOCK4,LZTS3,ARHGAP44,CAP2,PDLIM5,SHANK2,MYCBP2,NECTIN3,CHMP2B,DNM3,SRPX2,VPS35,SEPTIN11,CAPRIN2,SNX27	44/315
11_Member	GO Biological Processes	GO:0099175	regulation of postsynapse organization	-9.0444	-6.75693	998,1000,4131,4139,4763,5063,5770,5789,7337,7804,8851,8883,8976,9040,9732,9762,9912,10611,22941,25945,25978,26052,55737,65981	CDC42,CDH2,MAP1B,MARK1,NF1,PAK3,PTPN1,PTPRD,UBE3A,LRP8,CDK5R1,NAE1,WASL,UBE2M,DOCK4,LZTS3,ARHGAP44,PDLIM5,SHANK2,NECTIN3,CHMP2B,DNM3,VPS35,CAPRIN2	24/148
11_Member	GO Biological Processes	GO:1901888	regulation of cell junction assembly	-7.69092	-5.55441	71,183,347,382,857,3553,4131,4139,4914,4915,5770,5783,5789,5906,5911,6616,6622,7162,8883,9040,9378,9693,9732,10611,23077,23122,25945,26047,27286,55737,84525	ACTG1,AGT,APOD,ARF6,CAV1,IL1B,MAP1B,MARK1,NTRK1,NTRK2,PTPN1,PTPN13,PTPRD,RAP1A,RAP2A,SNAP25,SNCA,TPBG,NAE1,UBE2M,NRXN1,RAPGEF2,DOCK4,PDLIM5,MYCBP2,CLASP2,NECTIN3,CNTNAP2,SRPX2,VPS35,HOPX	31/270
11_Member	GO Biological Processes	GO:0051963	regulation of synapse assembly	-5.98135	-4.16177	382,4131,4139,4914,4915,5770,5783,5789,5911,6616,6622,7162,8883,9040,9378,9732,10611,23077,25945,27286,55737	ARF6,MAP1B,MARK1,NTRK1,NTRK2,PTPN1,PTPN13,PTPRD,RAP2A,SNAP25,SNCA,TPBG,NAE1,UBE2M,NRXN1,DOCK4,PDLIM5,MYCBP2,NECTIN3,SRPX2,VPS35	21/169
11_Member	GO Biological Processes	GO:0150052	regulation of postsynapse assembly	-3.84342	-2.39051	4131,4139,5770,8883,9040,9732,25945,55737	MAP1B,MARK1,PTPN1,NAE1,UBE2M,DOCK4,NECTIN3,VPS35	8/43
12_Summary	Reactome Gene Sets	R-HSA-9006934	Signaling by Receptor Tyrosine Kinases	-13.8145	-10.8514	71,374,382,523,529,857,1003,1290,1301,1386,1848,1961,2033,2251,2254,2554,2562,2670,3400,3726,3845,4914,4915,5046,5058,5062,5063,5289,5335,5432,5433,5579,5604,5770,5774,5906,6197,6300,6678,7314,8822,8851,8936,9146,10000,10252,10253,10608,10768,10787,51382,51606,200734,998,1147,2549,2782,2785,4763,5295,5567,5601,9462,9610,10681,25780,54979,286,288,355,815,960,1634,4193,5499,5501,6194,7976,29102,613…	ACTG1,AREG,ARF6,ATP6V1A,ATP6V1E1,CAV1,CDH5,COL5A2,COL11A1,ATF2,DUSP6,EGR4,EP300,FGF6,FGF9,GABRA1,GABRB3,GFAP,ID4,JUNB,KRAS,NTRK1,NTRK2,PCSK6,PAK1,PAK2,PAK3,PIK3C3,PLCG1,POLR2C,POLR2D,PRKCB,MAP2K1,PTPN1,PTPN3,RAP1A,RPS6KA3,MAPK12,SPARC,UBB,FGF17,CDK5R1,WASF1,HGS,AKT3,SPRY1,SPRY2,MXD4,AHCYL1,NCKAP1,ATP6V1D,ATP6V1H,SPRED2,CDC42,CHUK,GAB1,GNB1,GNG3,NF1,PIK3R1,PRKACB,MAPK9,RASAL2,RIN1,GNB5,RASGRP3,PLA…	92/-
12_Member	Reactome Gene Sets	R-HSA-9006934	Signaling by Receptor Tyrosine Kinases	-13.8145	-10.8514	71,374,382,523,529,857,1003,1290,1301,1386,1848,1961,2033,2251,2254,2554,2562,2670,3400,3726,3845,4914,4915,5046,5058,5062,5063,5289,5335,5432,5433,5579,5604,5770,5774,5906,6197,6300,6678,7314,8822,8851,8936,9146,10000,10252,10253,10608,10768,10787,51382,51606,200734	ACTG1,AREG,ARF6,ATP6V1A,ATP6V1E1,CAV1,CDH5,COL5A2,COL11A1,ATF2,DUSP6,EGR4,EP300,FGF6,FGF9,GABRA1,GABRB3,GFAP,ID4,JUNB,KRAS,NTRK1,NTRK2,PCSK6,PAK1,PAK2,PAK3,PIK3C3,PLCG1,POLR2C,POLR2D,PRKCB,MAP2K1,PTPN1,PTPN3,RAP1A,RPS6KA3,MAPK12,SPARC,UBB,FGF17,CDK5R1,WASF1,HGS,AKT3,SPRY1,SPRY2,MXD4,AHCYL1,NCKAP1,ATP6V1D,ATP6V1H,SPRED2	53/433
12_Member	KEGG Pathway	hsa04014	Ras signaling pathway	-7.81271	-5.65407	382,998,1147,2251,2254,2549,2782,2785,3845,4763,4914,4915,5058,5062,5063,5295,5335,5567,5579,5601,5604,5906,8822,9462,9610,10000,10681,25780,54979	ARF6,CDC42,CHUK,FGF6,FGF9,GAB1,GNB1,GNG3,KRAS,NF1,NTRK1,NTRK2,PAK1,PAK2,PAK3,PIK3R1,PLCG1,PRKACB,PRKCB,MAPK9,MAP2K1,RAP1A,FGF17,RASAL2,RIN1,AKT3,GNB5,RASGRP3,PLAAT2	29/238
12_Member	WikiPathways	WP4223	Ras signaling	-7.77088	-5.62621	382,998,1147,2549,2782,2785,3845,4763,4914,4915,5058,5062,5063,5295,5335,5567,5579,5601,5604,5906,9462,9610,10000,10681,25780	ARF6,CDC42,CHUK,GAB1,GNB1,GNG3,KRAS,NF1,NTRK1,NTRK2,PAK1,PAK2,PAK3,PIK3R1,PLCG1,PRKACB,PRKCB,MAPK9,MAP2K1,RAP1A,RASAL2,RIN1,AKT3,GNB5,RASGRP3	25/184
12_Member	KEGG Pathway	hsa05205	Proteoglycans in cancer	-6.87646	-4.90049	71,286,288,355,815,857,960,998,1634,2549,3845,4193,5058,5295,5335,5499,5501,5567,5579,5604,6194,6300,7976,10000,29102	ACTG1,ANK1,ANK3,FAS,CAMK2A,CAV1,CD44,CDC42,DCN,GAB1,KRAS,MDM2,PAK1,PIK3R1,PLCG1,PPP1CA,PPP1CC,PRKACB,PRKCB,MAP2K1,RPS6,MAPK12,FZD3,AKT3,DROSHA	25/204
12_Member	WikiPathways	WP4205	MET in type 1 papillary renal cell carcinoma	-6.78823	-4.82692	998,2549,3845,5058,5062,5063,5295,5335,5604,5906,6135,6801,10000	CDC42,GAB1,KRAS,PAK1,PAK2,PAK3,PIK3R1,PLCG1,MAP2K1,RAP1A,RPL11,STRN,AKT3	13/59
12_Member	WikiPathways	WP437	EGF EGFR signaling	-6.4248	-4.51604	382,815,857,998,1869,2060,2549,3845,4216,5058,5295,5335,5579,5601,5604,5906,6197,9146,9610,10253,10401	ARF6,CAMK2A,CAV1,CDC42,E2F1,EPS15,GAB1,KRAS,MAP3K4,PAK1,PIK3R1,PLCG1,PRKCB,MAPK9,MAP2K1,RAP1A,RPS6KA3,HGS,RIN1,SPRY2,PIAS3	21/159
12_Member	Reactome Gene Sets	R-HSA-4420097	VEGFA-VEGFR2 Pathway	-6.16774	-4.30871	71,857,1003,3845,5058,5062,5063,5335,5579,6300,8936,10000,10768,10787	ACTG1,CAV1,CDH5,KRAS,PAK1,PAK2,PAK3,PLCG1,PRKCB,MAPK12,WASF1,AKT3,AHCYL1,NCKAP1	14/77
12_Member	Canonical Pathways	M237	PID VEGFR1 2 PATHWAY	-5.95508	-4.14067	857,998,1003,2549,5062,5295,5335,5579,5604,5606,5608,8165,9146	CAV1,CDC42,CDH5,GAB1,PAK2,PIK3R1,PLCG1,PRKCB,MAP2K1,MAP2K3,MAP2K6,AKAP1,HGS	13/69
12_Member	Reactome Gene Sets	R-HSA-194138	Signaling by VEGF	-5.56764	-3.82091	71,857,1003,3845,5058,5062,5063,5335,5579,6300,8936,10000,10768,10787	ACTG1,CAV1,CDH5,KRAS,PAK1,PAK2,PAK3,PLCG1,PRKCB,MAPK12,WASF1,AKT3,AHCYL1,NCKAP1	14/86
12_Member	KEGG Pathway	hsa04012	ErbB signaling pathway	-4.85148	-3.21742	374,815,2549,3845,5058,5062,5063,5295,5335,5579,5601,5604,10000	AREG,CAMK2A,GAB1,KRAS,PAK1,PAK2,PAK3,PIK3R1,PLCG1,PRKCB,MAPK9,MAP2K1,AKT3	13/86
12_Member	WikiPathways	WP673	ErbB signaling	-4.63388	-3.03485	374,815,2549,3845,4193,5058,5062,5063,5295,5579,5601,5604,10000	AREG,CAMK2A,GAB1,KRAS,MDM2,PAK1,PAK2,PAK3,PIK3R1,PRKCB,MAPK9,MAP2K1,AKT3	13/90
12_Member	KEGG Pathway	hsa05211	Renal cell carcinoma	-4.35576	-2.80553	998,2033,2549,3845,5058,5062,5063,5295,5604,5906,10000	CDC42,EP300,GAB1,KRAS,PAK1,PAK2,PAK3,PIK3R1,MAP2K1,RAP1A,AKT3	11/70
12_Member	WikiPathways	WP306	Focal adhesion	-3.86364	-2.4034	71,87,857,998,1290,2317,3691,5058,5062,5063,5295,5499,5501,5579,5601,5604,5906,10000,103910	ACTG1,ACTN1,CAV1,CDC42,COL5A2,FLNB,ITGB4,PAK1,PAK2,PAK3,PIK3R1,PPP1CA,PPP1CC,PRKCB,MAPK9,MAP2K1,RAP1A,AKT3,MYL12B	19/199
12_Member	KEGG Pathway	hsa04510	Focal adhesion	-3.30112	-1.98146	71,87,857,998,2317,3691,5058,5062,5063,5295,5499,5501,5579,5601,5604,5906,10000,103910	ACTG1,ACTN1,CAV1,CDC42,FLNB,ITGB4,PAK1,PAK2,PAK3,PIK3R1,PPP1CA,PPP1CC,PRKCB,MAPK9,MAP2K1,RAP1A,AKT3,MYL12B	18/203
13_Summary	GO Biological Processes	GO:0034330	cell junction organization	-13.7945	-10.8491	71,87,119,288,324,382,667,713,783,829,998,1000,1003,1005,1013,1308,1828,2258,2554,2558,2562,2701,2915,3691,4131,4137,4204,4747,4771,5062,5063,5217,5361,5364,5789,6622,6801,6853,7846,8224,8777,8936,8976,9378,9699,9788,9912,10369,10391,10486,10580,22866,22941,23122,23616,26052,26059,26060,27445,55558,56123,85458	ACTG1,ACTN1,ADD2,ANK3,APC,ARF6,DST,C1QB,CACNB2,CAPZA1,CDC42,CDH2,CDH5,CDH7,CDH15,COL17A1,DSG1,FGF13,GABRA1,GABRA5,GABRB3,GJA4,GRM5,ITGB4,MAP1B,MAPT,MECP2,NEFL,NF2,PAK2,PAK3,PFN2,PLXNA1,PLXNB1,PTPRD,SNCA,STRN,SYN1,TUBA1A,SYN3,MPDZ,WASF1,WASL,NRXN1,RIMS2,MTSS1,ARHGAP44,CACNG2,CORO2B,CAP2,SORBS1,CNKSR2,SHANK2,CLASP2,SH3BP1,DNM3,ERC2,APPL1,PCLO,PLXNA3,PCDHB13,DIXDC1	62/-
13_Member	GO Biological Processes	GO:0034330	cell junction organization	-13.7945	-10.8491	71,87,119,288,324,382,667,713,783,829,998,1000,1003,1005,1013,1308,1828,2258,2554,2558,2562,2701,2915,3691,4131,4137,4204,4747,4771,5062,5063,5217,5361,5364,5789,6622,6801,6853,7846,8224,8777,8936,8976,9378,9699,9788,9912,10369,10391,10486,10580,22866,22941,23122,23616,26052,26059,26060,27445,55558,56123,85458	ACTG1,ACTN1,ADD2,ANK3,APC,ARF6,DST,C1QB,CACNB2,CAPZA1,CDC42,CDH2,CDH5,CDH7,CDH15,COL17A1,DSG1,FGF13,GABRA1,GABRA5,GABRB3,GJA4,GRM5,ITGB4,MAP1B,MAPT,MECP2,NEFL,NF2,PAK2,PAK3,PFN2,PLXNA1,PLXNB1,PTPRD,SNCA,STRN,SYN1,TUBA1A,SYN3,MPDZ,WASF1,WASL,NRXN1,RIMS2,MTSS1,ARHGAP44,CACNG2,CORO2B,CAP2,SORBS1,CNKSR2,SHANK2,CLASP2,SH3BP1,DNM3,ERC2,APPL1,PCLO,PLXNA3,PCDHB13,DIXDC1	62/566
13_Member	GO Biological Processes	GO:0050808	synapse organization	-11.2273	-8.56381	71,87,119,288,382,713,783,998,1000,2258,2554,2558,2562,2915,4131,4137,4204,4747,5063,5217,5361,5364,5789,6622,6853,7846,8224,8936,8976,9378,9699,9912,10369,10486,22866,22941,23122,26052,26059,26060,27445,55558,56123,85458	ACTG1,ACTN1,ADD2,ANK3,ARF6,C1QB,CACNB2,CDC42,CDH2,FGF13,GABRA1,GABRA5,GABRB3,GRM5,MAP1B,MAPT,MECP2,NEFL,PAK3,PFN2,PLXNA1,PLXNB1,PTPRD,SNCA,SYN1,TUBA1A,SYN3,WASF1,WASL,NRXN1,RIMS2,ARHGAP44,CACNG2,CAP2,CNKSR2,SHANK2,CLASP2,DNM3,ERC2,APPL1,PCLO,PLXNA3,PCDHB13,DIXDC1	44/368
13_Member	GO Biological Processes	GO:0034329	cell junction assembly	-9.80844	-7.4289	71,87,119,324,667,829,998,1000,1003,1005,1013,1308,1828,2258,2554,2558,2562,2701,3691,4131,4137,4204,5062,5361,5364,5789,6801,8777,9378,10391,10580,22941,23616,26052,27445,55558,56123	ACTG1,ACTN1,ADD2,APC,DST,CAPZA1,CDC42,CDH2,CDH5,CDH7,CDH15,COL17A1,DSG1,FGF13,GABRA1,GABRA5,GABRB3,GJA4,ITGB4,MAP1B,MAPT,MECP2,PAK2,PLXNA1,PLXNB1,PTPRD,STRN,MPDZ,NRXN1,CORO2B,SORBS1,SHANK2,SH3BP1,DNM3,PCLO,PLXNA3,PCDHB13	37/303
13_Member	GO Biological Processes	GO:0007416	synapse assembly	-5.75498	-3.97275	119,1000,2258,2554,2558,2562,4131,4137,4204,5361,5364,5789,9378,22941,26052,27445,55558,56123	ADD2,CDH2,FGF13,GABRA1,GABRA5,GABRB3,MAP1B,MAPT,MECP2,PLXNA1,PLXNB1,PTPRD,NRXN1,SHANK2,DNM3,PCLO,PLXNA3,PCDHB13	18/133
14_Summary	GO Biological Processes	GO:1903530	regulation of secretion by cell	-13.0933	-10.1971	164,183,382,650,815,1392,1601,2695,2696,2746,2775,2917,3156,3356,3358,3553,4129,4345,4763,4905,5122,5213,5217,5532,5573,5579,5608,5874,5906,5910,5950,6392,6616,6622,6717,6844,6853,6857,6861,7447,7849,8938,9146,9581,9607,9699,10765,10859,11069,22895,23122,27445,28964,55737,56943,65220,65985,79772,83452,93664,376267,358,5799,288,324,908,975,998,2033,2035,2037,4137,4193,4771,5295,5371,6653,7332,8851…	AP1G1,AGT,ARF6,BMP2,CAMK2A,CRH,DAB2,GIP,GIPR,GLUD1,GNAO1,GRM7,HMGCR,HTR2A,HTR2C,IL1B,MAOB,CD200,NF1,NSF,PCSK1,PFKM,PFN2,PPP3CB,PRKAR1A,PRKCB,MAP2K6,RAB27B,RAP1A,RAP1GDS1,RBP4,SDHD,SNAP25,SNCA,SRI,VAMP2,SYN1,SYT1,SYT5,VSNL1,PAX8,BAIAP3,HGS,PREPL,CARTPT,RIMS2,KDM5B,LILRB1,RAPGEF4,RPH3A,CLASP2,PCLO,GIT1,VPS35,ENY2,NADK,AACS,MCTP1,RAB33B,CADPS2,RAB15,AQP1,PTPRN2,ANK3,APC,CCT6A,CD81,CDC42,EP300,EPB41,…	100/-
14_Member	GO Biological Processes	GO:1903530	regulation of secretion by cell	-13.0933	-10.1971	164,183,382,650,815,1392,1601,2695,2696,2746,2775,2917,3156,3356,3358,3553,4129,4345,4763,4905,5122,5213,5217,5532,5573,5579,5608,5874,5906,5910,5950,6392,6616,6622,6717,6844,6853,6857,6861,7447,7849,8938,9146,9581,9607,9699,10765,10859,11069,22895,23122,27445,28964,55737,56943,65220,65985,79772,83452,93664,376267	AP1G1,AGT,ARF6,BMP2,CAMK2A,CRH,DAB2,GIP,GIPR,GLUD1,GNAO1,GRM7,HMGCR,HTR2A,HTR2C,IL1B,MAOB,CD200,NF1,NSF,PCSK1,PFKM,PFN2,PPP3CB,PRKAR1A,PRKCB,MAP2K6,RAB27B,RAP1A,RAP1GDS1,RBP4,SDHD,SNAP25,SNCA,SRI,VAMP2,SYN1,SYT1,SYT5,VSNL1,PAX8,BAIAP3,HGS,PREPL,CARTPT,RIMS2,KDM5B,LILRB1,RAPGEF4,RPH3A,CLASP2,PCLO,GIT1,VPS35,ENY2,NADK,AACS,MCTP1,RAB33B,CADPS2,RAB15	61/571
14_Member	GO Biological Processes	GO:0051046	regulation of secretion	-12.3328	-9.55763	164,183,358,382,650,815,1392,1601,2695,2696,2746,2775,2917,3156,3356,3358,3553,4129,4345,4763,4905,5122,5213,5217,5532,5573,5579,5608,5799,5874,5906,5910,5950,6392,6616,6622,6717,6844,6853,6857,6861,7447,7849,8938,9146,9581,9607,9699,10765,10859,11069,22895,23122,27445,28964,55737,56943,65220,65985,79772,83452,93664,376267	AP1G1,AGT,AQP1,ARF6,BMP2,CAMK2A,CRH,DAB2,GIP,GIPR,GLUD1,GNAO1,GRM7,HMGCR,HTR2A,HTR2C,IL1B,MAOB,CD200,NF1,NSF,PCSK1,PFKM,PFN2,PPP3CB,PRKAR1A,PRKCB,MAP2K6,PTPRN2,RAB27B,RAP1A,RAP1GDS1,RBP4,SDHD,SNAP25,SNCA,SRI,VAMP2,SYN1,SYT1,SYT5,VSNL1,PAX8,BAIAP3,HGS,PREPL,CARTPT,RIMS2,KDM5B,LILRB1,RAPGEF4,RPH3A,CLASP2,PCLO,GIT1,VPS35,ENY2,NADK,AACS,MCTP1,RAB33B,CADPS2,RAB15	63/626
14_Member	GO Biological Processes	GO:1903829	positive regulation of protein localization	-10.8413	-8.29035	288,324,382,908,975,998,1392,2033,2035,2037,2695,2696,2746,3553,4137,4193,4771,5122,5213,5295,5371,5532,5573,5579,5950,6616,6622,6653,6717,6844,7332,7447,8851,8938,9378,10369,10391,10541,10542,10580,10857,11069,11156,22841,22902,25937,26354,51100,55737,57506,65220,65985	ANK3,APC,ARF6,CCT6A,CD81,CDC42,CRH,EP300,EPB41,EPB41L2,GIP,GIPR,GLUD1,IL1B,MAPT,MDM2,NF2,PCSK1,PFKM,PIK3R1,PML,PPP3CB,PRKAR1A,PRKCB,RBP4,SNAP25,SNCA,SORL1,SRI,VAMP2,UBE2L3,VSNL1,CDK5R1,BAIAP3,NRXN1,CACNG2,CORO2B,ANP32B,LAMTOR5,SORBS1,PGRMC1,RAPGEF4,PTP4A3,RAB11FIP2,RUFY3,WWTR1,GNL3,SH3GLB1,VPS35,MAVS,NADK,AACS	52/499
14_Member	GO Biological Processes	GO:0070201	regulation of establishment of protein localization	-9.85831	-7.46437	288,347,382,908,975,998,1392,2033,2664,2695,2696,2746,2775,3156,3553,4137,4193,4345,4763,5122,5213,5295,5532,5573,5579,5770,5910,5950,6616,6653,6717,6844,7332,7447,8851,8938,9607,9912,10391,10541,10857,11069,11156,22902,23176,51100,51763,55737,56943,57506,65220,65985,93974	ANK3,APOD,ARF6,CCT6A,CD81,CDC42,CRH,EP300,GDI1,GIP,GIPR,GLUD1,GNAO1,HMGCR,IL1B,MAPT,MDM2,CD200,NF1,PCSK1,PFKM,PIK3R1,PPP3CB,PRKAR1A,PRKCB,PTPN1,RAP1GDS1,RBP4,SNAP25,SORL1,SRI,VAMP2,UBE2L3,VSNL1,CDK5R1,BAIAP3,CARTPT,ARHGAP44,CORO2B,ANP32B,PGRMC1,RAPGEF4,PTP4A3,RUFY3,SEPTIN8,SH3GLB1,INPP5K,VPS35,ENY2,MAVS,NADK,AACS,ATP5IF1	53/547
14_Member	GO Biological Processes	GO:1904951	positive regulation of establishment of protein localization	-9.27448	-6.95645	288,382,908,975,998,1392,2033,2695,2696,2746,3553,4193,5122,5213,5295,5532,5573,5579,5950,6616,6653,6717,6844,7332,7447,8851,8938,10391,10541,10857,11069,11156,22902,51100,55737,57506,65220,65985	ANK3,ARF6,CCT6A,CD81,CDC42,CRH,EP300,GIP,GIPR,GLUD1,IL1B,MDM2,PCSK1,PFKM,PIK3R1,PPP3CB,PRKAR1A,PRKCB,RBP4,SNAP25,SORL1,SRI,VAMP2,UBE2L3,VSNL1,CDK5R1,BAIAP3,CORO2B,ANP32B,PGRMC1,RAPGEF4,PTP4A3,RUFY3,SH3GLB1,VPS35,MAVS,NADK,AACS	38/331
14_Member	GO Biological Processes	GO:0051222	positive regulation of protein transport	-8.19919	-5.98296	382,975,998,1392,2033,2695,2696,2746,3553,4193,5122,5213,5295,5532,5573,5579,5950,6616,6653,6717,6844,7447,8938,10541,10857,11069,22902,55737,57506,65220,65985	ARF6,CD81,CDC42,CRH,EP300,GIP,GIPR,GLUD1,IL1B,MDM2,PCSK1,PFKM,PIK3R1,PPP3CB,PRKAR1A,PRKCB,RBP4,SNAP25,SORL1,SRI,VAMP2,VSNL1,BAIAP3,ANP32B,PGRMC1,RAPGEF4,RUFY3,VPS35,MAVS,NADK,AACS	31/257
14_Member	GO Biological Processes	GO:1903532	positive regulation of secretion by cell	-7.79124	-5.64381	164,382,650,1392,1601,2695,2696,2746,3553,5122,5213,5532,5573,5579,5608,5874,5950,6616,6622,6717,6857,7447,8938,9146,9607,11069,22895,23122,55737,65220,65985,93664,376267	AP1G1,ARF6,BMP2,CRH,DAB2,GIP,GIPR,GLUD1,IL1B,PCSK1,PFKM,PPP3CB,PRKAR1A,PRKCB,MAP2K6,RAB27B,RBP4,SNAP25,SNCA,SRI,SYT1,VSNL1,BAIAP3,HGS,CARTPT,RAPGEF4,RPH3A,CLASP2,VPS35,NADK,AACS,CADPS2,RAB15	33/297
14_Member	GO Biological Processes	GO:0051223	regulation of protein transport	-7.50686	-5.41395	347,382,975,998,1392,2033,2695,2696,2746,2775,3156,3553,4193,4345,4763,5122,5213,5295,5532,5573,5579,5770,5910,5950,6616,6653,6717,6844,7447,8938,9607,9912,10541,10857,11069,22902,23176,55737,56943,57506,65220,65985	APOD,ARF6,CD81,CDC42,CRH,EP300,GIP,GIPR,GLUD1,GNAO1,HMGCR,IL1B,MDM2,CD200,NF1,PCSK1,PFKM,PIK3R1,PPP3CB,PRKAR1A,PRKCB,PTPN1,RAP1GDS1,RBP4,SNAP25,SORL1,SRI,VAMP2,VSNL1,BAIAP3,CARTPT,ARHGAP44,ANP32B,PGRMC1,RAPGEF4,RUFY3,SEPTIN8,VPS35,ENY2,MAVS,NADK,AACS	42/449
14_Member	GO Biological Processes	GO:0051047	positive regulation of secretion	-7.48794	-5.40468	164,358,382,650,1392,1601,2695,2696,2746,3553,5122,5213,5532,5573,5579,5608,5874,5950,6616,6622,6717,6857,7447,8938,9146,9607,11069,22895,23122,55737,65220,65985,93664,376267	AP1G1,AQP1,ARF6,BMP2,CRH,DAB2,GIP,GIPR,GLUD1,IL1B,PCSK1,PFKM,PPP3CB,PRKAR1A,PRKCB,MAP2K6,RAB27B,RBP4,SNAP25,SNCA,SRI,SYT1,VSNL1,BAIAP3,HGS,CARTPT,RAPGEF4,RPH3A,CLASP2,VPS35,NADK,AACS,CADPS2,RAB15	34/321
14_Member	GO Biological Processes	GO:0032024	positive regulation of insulin secretion	-6.95849	-4.96927	1392,2695,2696,2746,5213,5532,5573,5579,5950,6616,6717,7447,8938,11069,65220,65985	CRH,GIP,GIPR,GLUD1,PFKM,PPP3CB,PRKAR1A,PRKCB,RBP4,SNAP25,SRI,VSNL1,BAIAP3,RAPGEF4,NADK,AACS	16/88
14_Member	GO Biological Processes	GO:0050714	positive regulation of protein secretion	-5.59873	-3.84311	382,1392,2695,2696,2746,5122,5213,5532,5573,5579,5950,6616,6717,7447,8938,11069,55737,65220,65985	ARF6,CRH,GIP,GIPR,GLUD1,PCSK1,PFKM,PPP3CB,PRKAR1A,PRKCB,RBP4,SNAP25,SRI,VSNL1,BAIAP3,RAPGEF4,VPS35,NADK,AACS	19/150
14_Member	GO Biological Processes	GO:0090277	positive regulation of peptide hormone secretion	-5.4452	-3.71359	1392,2695,2696,2746,5213,5532,5573,5579,5950,6616,6717,7447,8938,11069,65220,65985	CRH,GIP,GIPR,GLUD1,PFKM,PPP3CB,PRKAR1A,PRKCB,RBP4,SNAP25,SRI,VSNL1,BAIAP3,RAPGEF4,NADK,AACS	16/113
14_Member	GO Biological Processes	GO:0002793	positive regulation of peptide secretion	-5.34406	-3.62804	1392,2695,2696,2746,5213,5532,5573,5579,5950,6616,6717,7447,8938,11069,65220,65985	CRH,GIP,GIPR,GLUD1,PFKM,PPP3CB,PRKAR1A,PRKCB,RBP4,SNAP25,SRI,VSNL1,BAIAP3,RAPGEF4,NADK,AACS	16/115
14_Member	GO Biological Processes	GO:0090276	regulation of peptide hormone secretion	-5.20413	-3.51269	1392,2695,2696,2746,2775,3358,3553,5213,5532,5573,5579,5950,6616,6717,7447,7849,8938,9607,11069,56943,65220,65985	CRH,GIP,GIPR,GLUD1,GNAO1,HTR2C,IL1B,PFKM,PPP3CB,PRKAR1A,PRKCB,RBP4,SNAP25,SRI,VSNL1,PAX8,BAIAP3,CARTPT,RAPGEF4,ENY2,NADK,AACS	22/204
14_Member	GO Biological Processes	GO:0050796	regulation of insulin secretion	-5.20377	-3.51269	1392,2695,2696,2746,2775,3553,5213,5532,5573,5579,5950,6616,6717,7447,8938,9607,11069,56943,65220,65985	CRH,GIP,GIPR,GLUD1,GNAO1,IL1B,PFKM,PPP3CB,PRKAR1A,PRKCB,RBP4,SNAP25,SRI,VSNL1,BAIAP3,CARTPT,RAPGEF4,ENY2,NADK,AACS	20/174
14_Member	GO Biological Processes	GO:0002791	regulation of peptide secretion	-5.10191	-3.42504	1392,2695,2696,2746,2775,3358,3553,5213,5532,5573,5579,5950,6616,6717,7447,7849,8938,9607,11069,56943,65220,65985	CRH,GIP,GIPR,GLUD1,GNAO1,HTR2C,IL1B,PFKM,PPP3CB,PRKAR1A,PRKCB,RBP4,SNAP25,SRI,VSNL1,PAX8,BAIAP3,CARTPT,RAPGEF4,ENY2,NADK,AACS	22/207
14_Member	GO Biological Processes	GO:0050708	regulation of protein secretion	-5.03509	-3.37382	382,1392,2695,2696,2746,2775,3156,3553,4345,5122,5213,5532,5573,5579,5910,5950,6616,6717,7447,8938,9607,11069,55737,56943,65220,65985	ARF6,CRH,GIP,GIPR,GLUD1,GNAO1,HMGCR,IL1B,CD200,PCSK1,PFKM,PPP3CB,PRKAR1A,PRKCB,RAP1GDS1,RBP4,SNAP25,SRI,VSNL1,BAIAP3,CARTPT,RAPGEF4,VPS35,ENY2,NADK,AACS	26/273
14_Member	GO Biological Processes	GO:0090087	regulation of peptide transport	-5.035	-3.37382	1392,2695,2696,2746,2775,3358,3553,5213,5532,5573,5579,5950,6616,6717,7447,7849,8938,9607,11069,56943,65220,65985	CRH,GIP,GIPR,GLUD1,GNAO1,HTR2C,IL1B,PFKM,PPP3CB,PRKAR1A,PRKCB,RBP4,SNAP25,SRI,VSNL1,PAX8,BAIAP3,CARTPT,RAPGEF4,ENY2,NADK,AACS	22/209
14_Member	GO Biological Processes	GO:0046883	regulation of hormone secretion	-4.88048	-3.23612	183,1392,1601,2695,2696,2746,2775,3358,3553,5213,5532,5573,5579,5950,6616,6717,7447,7849,8938,9607,10765,11069,56943,65220,65985	AGT,CRH,DAB2,GIP,GIPR,GLUD1,GNAO1,HTR2C,IL1B,PFKM,PPP3CB,PRKAR1A,PRKCB,RBP4,SNAP25,SRI,VSNL1,PAX8,BAIAP3,CARTPT,KDM5B,RAPGEF4,ENY2,NADK,AACS	25/262
14_Member	GO Biological Processes	GO:0046887	positive regulation of hormone secretion	-4.59099	-3.00048	1392,1601,2695,2696,2746,5213,5532,5573,5579,5950,6616,6717,7447,8938,11069,65220,65985	CRH,DAB2,GIP,GIPR,GLUD1,PFKM,PPP3CB,PRKAR1A,PRKCB,RBP4,SNAP25,SRI,VSNL1,BAIAP3,RAPGEF4,NADK,AACS	17/146
14_Member	GO Biological Processes	GO:0035774	positive regulation of insulin secretion involved in cellular response to glucose stimulus	-2.9537	-1.71315	1392,5532,6717,7447,8938,65220	CRH,PPP3CB,SRI,VSNL1,BAIAP3,NADK	6/33
14_Member	GO Biological Processes	GO:0061178	regulation of insulin secretion involved in cellular response to glucose stimulus	-2.29708	-1.21013	1392,5532,6717,7447,8938,56943,65220	CRH,PPP3CB,SRI,VSNL1,BAIAP3,ENY2,NADK	7/58
15_Summary	GO Biological Processes	GO:0006753	nucleoside phosphate metabolic process	-12.8587	-10.0067	47,107,113,159,506,515,516,518,522,523,978,1737,1854,2026,2232,2673,2820,2983,3094,3098,3156,3251,3356,3735,3939,4190,4594,4706,4707,4968,4976,5151,5160,5162,5213,5223,5230,5744,6392,7298,7360,8418,8623,9497,9551,9567,9583,9945,10020,10135,11332,23057,23433,23530,25961,27109,55270,55753,55907,65220,80347,4329,5289,5295,5297,5305,22876,22908,22979,23167,27124,51763,64924,79143,2132,2137,2526,3553,…	ACLY,ADCY1,ADCY7,ADSS2,ATP5F1B,ATP5PB,ATP5MC1,ATP5MC3,ATP5PF,ATP6V1A,CDA,DLAT,DUT,ENO2,FDXR,GFPT1,GPD2,GUCY1B1,HINT1,HK1,HMGCR,HPRT1,HTR2A,KARS1,LDHA,MDH1,MMUT,NDUFAB1,NDUFB1,OGG1,OPA1,PDE8A,PDHA1,PDHB,PFKM,PGAM1,PGK1,PTHLH,SDHD,TYMS,UGP2,CMAHP,ASMTL,SLC4A7,ATP5MF,GTPBP1,ENTPD4,GFPT2,GNE,NAMPT,ACOT7,NMNAT2,RHOQ,NNT,NUDT13,DMAC2L,NUDT15,OGDHL,CMAS,NADK,COASY,ALDH6A1,PIK3C3,PIK3R1,PI4KA,PIP4K2A,INP…	105/-
15_Member	GO Biological Processes	GO:0006753	nucleoside phosphate metabolic process	-12.8587	-10.0067	47,107,113,159,506,515,516,518,522,523,978,1737,1854,2026,2232,2673,2820,2983,3094,3098,3156,3251,3356,3735,3939,4190,4594,4706,4707,4968,4976,5151,5160,5162,5213,5223,5230,5744,6392,7298,7360,8418,8623,9497,9551,9567,9583,9945,10020,10135,11332,23057,23433,23530,25961,27109,55270,55753,55907,65220,80347	ACLY,ADCY1,ADCY7,ADSS2,ATP5F1B,ATP5PB,ATP5MC1,ATP5MC3,ATP5PF,ATP6V1A,CDA,DLAT,DUT,ENO2,FDXR,GFPT1,GPD2,GUCY1B1,HINT1,HK1,HMGCR,HPRT1,HTR2A,KARS1,LDHA,MDH1,MMUT,NDUFAB1,NDUFB1,OGG1,OPA1,PDE8A,PDHA1,PDHB,PFKM,PGAM1,PGK1,PTHLH,SDHD,TYMS,UGP2,CMAHP,ASMTL,SLC4A7,ATP5MF,GTPBP1,ENTPD4,GFPT2,GNE,NAMPT,ACOT7,NMNAT2,RHOQ,NNT,NUDT13,DMAC2L,NUDT15,OGDHL,CMAS,NADK,COASY	61/578
15_Member	GO Biological Processes	GO:0055086	nucleobase-containing small molecule metabolic process	-12.4917	-9.70467	47,107,113,159,506,515,516,518,522,523,978,1737,1854,2026,2232,2673,2820,2983,3094,3098,3156,3251,3356,3735,3939,4190,4329,4594,4706,4707,4968,4976,5151,5160,5162,5213,5223,5230,5744,6392,7298,7360,8418,8623,9497,9551,9567,9583,9945,10020,10135,11332,23057,23433,23530,25961,27109,55270,55753,55907,65220,80347	ACLY,ADCY1,ADCY7,ADSS2,ATP5F1B,ATP5PB,ATP5MC1,ATP5MC3,ATP5PF,ATP6V1A,CDA,DLAT,DUT,ENO2,FDXR,GFPT1,GPD2,GUCY1B1,HINT1,HK1,HMGCR,HPRT1,HTR2A,KARS1,LDHA,MDH1,ALDH6A1,MMUT,NDUFAB1,NDUFB1,OGG1,OPA1,PDE8A,PDHA1,PDHB,PFKM,PGAM1,PGK1,PTHLH,SDHD,TYMS,UGP2,CMAHP,ASMTL,SLC4A7,ATP5MF,GTPBP1,ENTPD4,GFPT2,GNE,NAMPT,ACOT7,NMNAT2,RHOQ,NNT,NUDT13,DMAC2L,NUDT15,OGDHL,CMAS,NADK,COASY	62/605
15_Member	GO Biological Processes	GO:0009117	nucleotide metabolic process	-11.0686	-8.44129	107,113,159,506,515,516,518,522,523,978,1854,2026,2232,2820,2983,3094,3098,3251,3356,3735,3939,4190,4706,4707,4968,4976,5151,5213,5223,5230,5744,6392,7298,8623,9497,9551,9567,9583,10135,23057,23433,23530,25961,27109,55270,55753,65220,80347	ADCY1,ADCY7,ADSS2,ATP5F1B,ATP5PB,ATP5MC1,ATP5MC3,ATP5PF,ATP6V1A,CDA,DUT,ENO2,FDXR,GPD2,GUCY1B1,HINT1,HK1,HPRT1,HTR2A,KARS1,LDHA,MDH1,NDUFAB1,NDUFB1,OGG1,OPA1,PDE8A,PFKM,PGAM1,PGK1,PTHLH,SDHD,TYMS,ASMTL,SLC4A7,ATP5MF,GTPBP1,ENTPD4,NAMPT,NMNAT2,RHOQ,NNT,NUDT13,DMAC2L,NUDT15,OGDHL,NADK,COASY	48/431
15_Member	GO Biological Processes	GO:1901293	nucleoside phosphate biosynthetic process	-10.145	-7.70472	47,107,113,159,506,515,516,518,522,523,978,1737,1854,2673,2983,3098,3251,3735,4594,4706,4707,5160,5162,6392,7298,7360,9497,9551,9945,10020,10135,11332,23057,27109,55907,65220,80347	ACLY,ADCY1,ADCY7,ADSS2,ATP5F1B,ATP5PB,ATP5MC1,ATP5MC3,ATP5PF,ATP6V1A,CDA,DLAT,DUT,GFPT1,GUCY1B1,HK1,HPRT1,KARS1,MMUT,NDUFAB1,NDUFB1,PDHA1,PDHB,SDHD,TYMS,UGP2,SLC4A7,ATP5MF,GFPT2,GNE,NAMPT,ACOT7,NMNAT2,DMAC2L,CMAS,NADK,COASY	37/295
15_Member	GO Biological Processes	GO:0006163	purine nucleotide metabolic process	-9.98877	-7.57994	107,113,159,506,515,516,518,522,523,2026,2232,2820,2983,3094,3098,3251,3356,3939,4190,4706,4707,4976,5151,5213,5223,5230,5744,6392,9497,9551,9567,9583,10135,23057,23433,23530,25961,27109,55270,55753,65220,80347	ADCY1,ADCY7,ADSS2,ATP5F1B,ATP5PB,ATP5MC1,ATP5MC3,ATP5PF,ATP6V1A,ENO2,FDXR,GPD2,GUCY1B1,HINT1,HK1,HPRT1,HTR2A,LDHA,MDH1,NDUFAB1,NDUFB1,OPA1,PDE8A,PFKM,PGAM1,PGK1,PTHLH,SDHD,SLC4A7,ATP5MF,GTPBP1,ENTPD4,NAMPT,NMNAT2,RHOQ,NNT,NUDT13,DMAC2L,NUDT15,OGDHL,NADK,COASY	42/371
15_Member	GO Biological Processes	GO:0072521	purine-containing compound metabolic process	-9.32849	-7.00635	47,107,113,159,506,515,516,518,522,523,1737,2026,2232,2820,2983,3094,3098,3156,3251,3356,3939,4190,4594,4706,4707,4976,5151,5160,5162,5213,5223,5230,5744,6392,9497,9551,9567,9583,10135,11332,23057,23433,23530,25961,27109,55270,55753,65220,80347	ACLY,ADCY1,ADCY7,ADSS2,ATP5F1B,ATP5PB,ATP5MC1,ATP5MC3,ATP5PF,ATP6V1A,DLAT,ENO2,FDXR,GPD2,GUCY1B1,HINT1,HK1,HMGCR,HPRT1,HTR2A,LDHA,MDH1,MMUT,NDUFAB1,NDUFB1,OPA1,PDE8A,PDHA1,PDHB,PFKM,PGAM1,PGK1,PTHLH,SDHD,SLC4A7,ATP5MF,GTPBP1,ENTPD4,NAMPT,ACOT7,NMNAT2,RHOQ,NNT,NUDT13,DMAC2L,NUDT15,OGDHL,NADK,COASY	49/500
15_Member	GO Biological Processes	GO:0009150	purine ribonucleotide metabolic process	-8.15942	-5.94963	107,113,159,506,515,516,518,522,523,2026,2983,3094,3098,3251,3356,3939,4706,4707,4976,5151,5213,5223,5230,5744,6392,9551,9567,9583,23433,27109,55753,65220,80347	ADCY1,ADCY7,ADSS2,ATP5F1B,ATP5PB,ATP5MC1,ATP5MC3,ATP5PF,ATP6V1A,ENO2,GUCY1B1,HINT1,HK1,HPRT1,HTR2A,LDHA,NDUFAB1,NDUFB1,OPA1,PDE8A,PFKM,PGAM1,PGK1,PTHLH,SDHD,ATP5MF,GTPBP1,ENTPD4,RHOQ,DMAC2L,OGDHL,NADK,COASY	33/287
15_Member	GO Biological Processes	GO:0009259	ribonucleotide metabolic process	-7.93556	-5.76222	107,113,159,506,515,516,518,522,523,978,2026,2983,3094,3098,3251,3356,3939,4706,4707,4976,5151,5213,5223,5230,5744,6392,9551,9567,9583,23433,27109,55753,65220,80347	ADCY1,ADCY7,ADSS2,ATP5F1B,ATP5PB,ATP5MC1,ATP5MC3,ATP5PF,ATP6V1A,CDA,ENO2,GUCY1B1,HINT1,HK1,HPRT1,HTR2A,LDHA,NDUFAB1,NDUFB1,OPA1,PDE8A,PFKM,PGAM1,PGK1,PTHLH,SDHD,ATP5MF,GTPBP1,ENTPD4,RHOQ,DMAC2L,OGDHL,NADK,COASY	34/308
15_Member	GO Biological Processes	GO:0009141	nucleoside triphosphate metabolic process	-7.68428	-5.55313	506,515,516,518,522,523,1854,2026,3098,3356,3939,4706,4707,4976,5213,5223,5230,6392,7298,9551,9567,9583,23433,27109,55270,55753,65220	ATP5F1B,ATP5PB,ATP5MC1,ATP5MC3,ATP5PF,ATP6V1A,DUT,ENO2,HK1,HTR2A,LDHA,NDUFAB1,NDUFB1,OPA1,PFKM,PGAM1,PGK1,SDHD,TYMS,ATP5MF,GTPBP1,ENTPD4,RHOQ,DMAC2L,NUDT15,OGDHL,NADK	27/213
15_Member	GO Biological Processes	GO:0019693	ribose phosphate metabolic process	-7.65678	-5.53617	107,113,159,506,515,516,518,522,523,978,2026,2983,3094,3098,3251,3356,3939,4706,4707,4976,5151,5213,5223,5230,5744,6392,9551,9567,9583,23433,27109,55753,65220,80347	ADCY1,ADCY7,ADSS2,ATP5F1B,ATP5PB,ATP5MC1,ATP5MC3,ATP5PF,ATP6V1A,CDA,ENO2,GUCY1B1,HINT1,HK1,HPRT1,HTR2A,LDHA,NDUFAB1,NDUFB1,OPA1,PDE8A,PFKM,PGAM1,PGK1,PTHLH,SDHD,ATP5MF,GTPBP1,ENTPD4,RHOQ,DMAC2L,OGDHL,NADK,COASY	34/316
15_Member	GO Biological Processes	GO:0090407	organophosphate biosynthetic process	-7.49588	-5.40782	47,107,113,159,506,515,516,518,522,523,978,1737,1854,2673,2983,3098,3251,3735,4594,4706,4707,5160,5162,5289,5295,5297,5305,6392,7298,7360,9497,9551,9945,10020,10135,11332,22876,22908,22979,23057,23167,27109,27124,51763,55907,64924,65220,79143,80347	ACLY,ADCY1,ADCY7,ADSS2,ATP5F1B,ATP5PB,ATP5MC1,ATP5MC3,ATP5PF,ATP6V1A,CDA,DLAT,DUT,GFPT1,GUCY1B1,HK1,HPRT1,KARS1,MMUT,NDUFAB1,NDUFB1,PDHA1,PDHB,PIK3C3,PIK3R1,PI4KA,PIP4K2A,SDHD,TYMS,UGP2,SLC4A7,ATP5MF,GFPT2,GNE,NAMPT,ACOT7,INPP5F,SACM1L,EFR3B,NMNAT2,EFR3A,DMAC2L,INPP5J,INPP5K,CMAS,SLC30A5,NADK,MBOAT7,COASY	49/569
15_Member	GO Biological Processes	GO:0072522	purine-containing compound biosynthetic process	-6.75373	-4.79779	47,107,113,159,506,515,516,518,522,523,1737,2983,3251,4594,4706,4707,5160,5162,6392,9497,9551,10135,11332,23057,27109,65220,80347	ACLY,ADCY1,ADCY7,ADSS2,ATP5F1B,ATP5PB,ATP5MC1,ATP5MC3,ATP5PF,ATP6V1A,DLAT,GUCY1B1,HPRT1,MMUT,NDUFAB1,NDUFB1,PDHA1,PDHB,SDHD,SLC4A7,ATP5MF,NAMPT,ACOT7,NMNAT2,DMAC2L,NADK,COASY	27/236
15_Member	GO Biological Processes	GO:0009144	purine nucleoside triphosphate metabolic process	-6.58012	-4.65176	506,515,516,518,522,523,2026,3098,3356,3939,4706,4707,4976,5213,5223,5230,6392,9551,9567,23433,27109,55270,55753,65220	ATP5F1B,ATP5PB,ATP5MC1,ATP5MC3,ATP5PF,ATP6V1A,ENO2,HK1,HTR2A,LDHA,NDUFAB1,NDUFB1,OPA1,PFKM,PGAM1,PGK1,SDHD,ATP5MF,GTPBP1,RHOQ,DMAC2L,NUDT15,OGDHL,NADK	24/197
15_Member	GO Biological Processes	GO:0009199	ribonucleoside triphosphate metabolic process	-6.58012	-4.65176	506,515,516,518,522,523,2026,3098,3356,3939,4706,4707,4976,5213,5223,5230,6392,9551,9567,9583,23433,27109,55753,65220	ATP5F1B,ATP5PB,ATP5MC1,ATP5MC3,ATP5PF,ATP6V1A,ENO2,HK1,HTR2A,LDHA,NDUFAB1,NDUFB1,OPA1,PFKM,PGAM1,PGK1,SDHD,ATP5MF,GTPBP1,ENTPD4,RHOQ,DMAC2L,OGDHL,NADK	24/197
15_Member	GO Biological Processes	GO:0009165	nucleotide biosynthetic process	-6.47524	-4.55679	107,113,159,506,515,516,518,522,523,978,1854,2983,3251,3735,4706,4707,6392,7298,9497,9551,10135,23057,27109,65220,80347	ADCY1,ADCY7,ADSS2,ATP5F1B,ATP5PB,ATP5MC1,ATP5MC3,ATP5PF,ATP6V1A,CDA,DUT,GUCY1B1,HPRT1,KARS1,NDUFAB1,NDUFB1,SDHD,TYMS,SLC4A7,ATP5MF,NAMPT,NMNAT2,DMAC2L,NADK,COASY	25/214
15_Member	GO Biological Processes	GO:1901137	carbohydrate derivative biosynthetic process	-6.28778	-4.40233	107,113,159,506,515,516,518,522,523,978,1854,2132,2137,2526,2673,2983,3098,3251,3553,4121,4706,4707,4864,6392,6480,7298,7360,8985,9321,9551,9917,9945,9956,9957,10020,11041,27109,29880,55907,64689,64924,79868,80267,80347,81849	ADCY1,ADCY7,ADSS2,ATP5F1B,ATP5PB,ATP5MC1,ATP5MC3,ATP5PF,ATP6V1A,CDA,DUT,EXT2,EXTL3,FUT4,GFPT1,GUCY1B1,HK1,HPRT1,IL1B,MAN1A1,NDUFAB1,NDUFB1,NPC1,SDHD,ST6GAL1,TYMS,UGP2,PLOD3,TRIP11,ATP5MF,FAM20B,GFPT2,HS3ST2,HS3ST1,GNE,B4GAT1,DMAC2L,ALG5,CMAS,GORASP1,SLC30A5,ALG13,EDEM3,COASY,ST6GALNAC5	45/551
15_Member	GO Biological Processes	GO:0009205	purine ribonucleoside triphosphate metabolic process	-6.28403	-4.4001	506,515,516,518,522,523,2026,3098,3356,3939,4706,4707,4976,5213,5223,5230,6392,9551,9567,23433,27109,55753,65220	ATP5F1B,ATP5PB,ATP5MC1,ATP5MC3,ATP5PF,ATP6V1A,ENO2,HK1,HTR2A,LDHA,NDUFAB1,NDUFB1,OPA1,PFKM,PGAM1,PGK1,SDHD,ATP5MF,GTPBP1,RHOQ,DMAC2L,OGDHL,NADK	23/190
15_Member	GO Biological Processes	GO:0006164	purine nucleotide biosynthetic process	-5.6133	-3.85543	107,113,159,506,515,516,518,522,523,2983,3251,4706,4707,6392,9497,9551,10135,23057,27109,65220,80347	ADCY1,ADCY7,ADSS2,ATP5F1B,ATP5PB,ATP5MC1,ATP5MC3,ATP5PF,ATP6V1A,GUCY1B1,HPRT1,NDUFAB1,NDUFB1,SDHD,SLC4A7,ATP5MF,NAMPT,NMNAT2,DMAC2L,NADK,COASY	21/178
15_Member	Reactome Gene Sets	R-HSA-163210	Formation of ATP by chemiosmotic coupling	-5.53558	-3.79322	506,515,516,518,522,9551,27109	ATP5F1B,ATP5PB,ATP5MC1,ATP5MC3,ATP5PF,ATP5MF,DMAC2L	7/19
15_Member	GO Biological Processes	GO:0046034	ATP metabolic process	-5.51787	-3.77768	506,515,516,518,522,523,2026,3098,3356,3939,4706,4707,5213,5223,5230,6392,9551,27109,55753,65220	ATP5F1B,ATP5PB,ATP5MC1,ATP5MC3,ATP5PF,ATP6V1A,ENO2,HK1,HTR2A,LDHA,NDUFAB1,NDUFB1,PFKM,PGAM1,PGK1,SDHD,ATP5MF,DMAC2L,OGDHL,NADK	20/166
15_Member	WikiPathways	WP623	Oxidative phosphorylation	-5.01156	-3.35397	506,515,516,518,522,4697,4706,4707,9551,10159,27109	ATP5F1B,ATP5PB,ATP5MC1,ATP5MC3,ATP5PF,NDUFA4,NDUFAB1,NDUFB1,ATP5MF,ATP6AP2,DMAC2L	11/60
15_Member	CORUM	CORUM:563	F1F0-ATP synthase, mitochondrial	-4.86389	-3.22642	506,515,516,522,9551,93974	ATP5F1B,ATP5PB,ATP5MC1,ATP5PF,ATP5MF,ATP5IF1	6/16
15_Member	GO Biological Processes	GO:0009152	purine ribonucleotide biosynthetic process	-4.74921	-3.12933	107,113,159,506,515,516,518,522,523,2983,3251,4706,4707,6392,9551,27109,80347	ADCY1,ADCY7,ADSS2,ATP5F1B,ATP5PB,ATP5MC1,ATP5MC3,ATP5PF,ATP6V1A,GUCY1B1,HPRT1,NDUFAB1,NDUFB1,SDHD,ATP5MF,DMAC2L,COASY	17/142
15_Member	GO Biological Processes	GO:0009260	ribonucleotide biosynthetic process	-4.69414	-3.08321	107,113,159,506,515,516,518,522,523,978,2983,3251,4706,4707,6392,9551,27109,80347	ADCY1,ADCY7,ADSS2,ATP5F1B,ATP5PB,ATP5MC1,ATP5MC3,ATP5PF,ATP6V1A,CDA,GUCY1B1,HPRT1,NDUFAB1,NDUFB1,SDHD,ATP5MF,DMAC2L,COASY	18/158
15_Member	GO Biological Processes	GO:0046390	ribose phosphate biosynthetic process	-4.43989	-2.87442	107,113,159,506,515,516,518,522,523,978,2983,3251,4706,4707,6392,9551,27109,80347	ADCY1,ADCY7,ADSS2,ATP5F1B,ATP5PB,ATP5MC1,ATP5MC3,ATP5PF,ATP6V1A,CDA,GUCY1B1,HPRT1,NDUFAB1,NDUFB1,SDHD,ATP5MF,DMAC2L,COASY	18/165
15_Member	Reactome Gene Sets	R-HSA-8949613	Cristae formation	-3.89131	-2.42598	506,515,516,518,522,9551,27109	ATP5F1B,ATP5PB,ATP5MC1,ATP5MC3,ATP5PF,ATP5MF,DMAC2L	7/32
15_Member	GO Biological Processes	GO:1902600	proton transmembrane transport	-3.8247	-2.37735	506,515,516,518,522,523,529,1346,4697,4707,4891,9551,10159,23530,27109,51382,51606,57030	ATP5F1B,ATP5PB,ATP5MC1,ATP5MC3,ATP5PF,ATP6V1A,ATP6V1E1,COX7A1,NDUFA4,NDUFB1,SLC11A2,ATP5MF,ATP6AP2,NNT,DMAC2L,ATP6V1D,ATP6V1H,SLC17A7	18/184
15_Member	GO Biological Processes	GO:0006754	ATP biosynthetic process	-3.62368	-2.22484	506,515,516,518,522,523,4706,4707,6392,9551,27109	ATP5F1B,ATP5PB,ATP5MC1,ATP5MC3,ATP5PF,ATP6V1A,NDUFAB1,NDUFB1,SDHD,ATP5MF,DMAC2L	11/84
15_Member	GO Biological Processes	GO:0015986	proton motive force-driven ATP synthesis	-3.50577	-2.13649	506,515,516,518,522,523,4706,4707,6392,9551	ATP5F1B,ATP5PB,ATP5MC1,ATP5MC3,ATP5PF,ATP6V1A,NDUFAB1,NDUFB1,SDHD,ATP5MF	10/73
15_Member	Reactome Gene Sets	R-HSA-1592230	Mitochondrial biogenesis	-3.48844	-2.12238	506,515,516,518,522,1386,2746,6300,8648,9551,27109	ATP5F1B,ATP5PB,ATP5MC1,ATP5MC3,ATP5PF,ATF2,GLUD1,MAPK12,NCOA1,ATP5MF,DMAC2L	11/87
15_Member	GO Biological Processes	GO:0009142	nucleoside triphosphate biosynthetic process	-3.19333	-1.89922	506,515,516,518,522,523,4706,4707,6392,7298,9551,27109	ATP5F1B,ATP5PB,ATP5MC1,ATP5MC3,ATP5PF,ATP6V1A,NDUFAB1,NDUFB1,SDHD,TYMS,ATP5MF,DMAC2L	12/109
15_Member	GO Biological Processes	GO:0009206	purine ribonucleoside triphosphate biosynthetic process	-3.15781	-1.87191	506,515,516,518,522,523,4706,4707,6392,9551,27109	ATP5F1B,ATP5PB,ATP5MC1,ATP5MC3,ATP5PF,ATP6V1A,NDUFAB1,NDUFB1,SDHD,ATP5MF,DMAC2L	11/95
15_Member	GO Biological Processes	GO:0009145	purine nucleoside triphosphate biosynthetic process	-3.11927	-1.8404	506,515,516,518,522,523,4706,4707,6392,9551,27109	ATP5F1B,ATP5PB,ATP5MC1,ATP5MC3,ATP5PF,ATP6V1A,NDUFAB1,NDUFB1,SDHD,ATP5MF,DMAC2L	11/96
15_Member	GO Biological Processes	GO:0009201	ribonucleoside triphosphate biosynthetic process	-2.93495	-1.69907	506,515,516,518,522,523,4706,4707,6392,9551,27109	ATP5F1B,ATP5PB,ATP5MC1,ATP5MC3,ATP5PF,ATP6V1A,NDUFAB1,NDUFB1,SDHD,ATP5MF,DMAC2L	11/101
16_Summary	GO Biological Processes	GO:0051640	organelle localization	-12.7255	-9.88734	164,998,1000,1058,1780,2054,2775,3800,4000,4131,4137,4139,4669,4747,4976,5080,5870,6616,6622,6853,6857,6867,7314,7345,7534,7846,8224,8773,8943,8976,9184,9321,9378,9699,9751,10097,10252,10253,10490,10524,10768,10959,22920,23122,25978,26052,26128,27445,51128,51134,55088,55156,55207,55763,55860,81929,93664,137886,256364	AP1G1,CDC42,CDH2,CENPA,DYNC1I1,STX2,GNAO1,KIF5C,LMNA,MAP1B,MAPT,MARK1,NAGLU,NEFL,OPA1,PAX6,RAB6A,SNAP25,SNCA,SYN1,SYT1,TACC1,UBB,UCHL1,YWHAZ,TUBA1A,SYN3,SNAP23,AP3D1,WASL,BUB3,TRIP11,NRXN1,RIMS2,SNPH,ACTR2,SPRY1,SPRY2,VTI1B,KAT5,AHCYL1,TMED2,KIFAP3,CLASP2,CHMP2B,DNM3,KIFBP,PCLO,SAR1B,CEP83,CCDC186,ARMC1,ARL8B,EXOC1,ACTR10,SEH1L,CADPS2,UBXN2B,EML3	59/-
16_Member	GO Biological Processes	GO:0051640	organelle localization	-12.7255	-9.88734	164,998,1000,1058,1780,2054,2775,3800,4000,4131,4137,4139,4669,4747,4976,5080,5870,6616,6622,6853,6857,6867,7314,7345,7534,7846,8224,8773,8943,8976,9184,9321,9378,9699,9751,10097,10252,10253,10490,10524,10768,10959,22920,23122,25978,26052,26128,27445,51128,51134,55088,55156,55207,55763,55860,81929,93664,137886,256364	AP1G1,CDC42,CDH2,CENPA,DYNC1I1,STX2,GNAO1,KIF5C,LMNA,MAP1B,MAPT,MARK1,NAGLU,NEFL,OPA1,PAX6,RAB6A,SNAP25,SNCA,SYN1,SYT1,TACC1,UBB,UCHL1,YWHAZ,TUBA1A,SYN3,SNAP23,AP3D1,WASL,BUB3,TRIP11,NRXN1,RIMS2,SNPH,ACTR2,SPRY1,SPRY2,VTI1B,KAT5,AHCYL1,TMED2,KIFAP3,CLASP2,CHMP2B,DNM3,KIFBP,PCLO,SAR1B,CEP83,CCDC186,ARMC1,ARL8B,EXOC1,ACTR10,SEH1L,CADPS2,UBXN2B,EML3	59/551
16_Member	GO Biological Processes	GO:0051656	establishment of organelle localization	-9.18124	-6.87803	164,998,1058,1780,3800,4000,4131,4137,4139,4669,4747,4976,5080,5870,6616,6622,6867,7314,7345,7534,7846,8773,8943,8976,9184,9321,10252,10253,10524,10959,22920,23122,25978,26052,26128,51128,51134,55088,55763,55860,81929,93664,137886,256364	AP1G1,CDC42,CENPA,DYNC1I1,KIF5C,LMNA,MAP1B,MAPT,MARK1,NAGLU,NEFL,OPA1,PAX6,RAB6A,SNAP25,SNCA,TACC1,UBB,UCHL1,YWHAZ,TUBA1A,SNAP23,AP3D1,WASL,BUB3,TRIP11,SPRY1,SPRY2,KAT5,TMED2,KIFAP3,CLASP2,CHMP2B,DNM3,KIFBP,SAR1B,CEP83,CCDC186,EXOC1,ACTR10,SEH1L,CADPS2,UBXN2B,EML3	44/425
16_Member	GO Biological Processes	GO:0051648	vesicle localization	-6.16288	-4.30528	164,1000,1780,3800,4669,6616,6622,6853,8224,8773,8943,8976,9321,9378,10959,22920,23122,26052,27445,51128,55088,55763,93664	AP1G1,CDH2,DYNC1I1,KIF5C,NAGLU,SNAP25,SNCA,SYN1,SYN3,SNAP23,AP3D1,WASL,TRIP11,NRXN1,TMED2,KIFAP3,CLASP2,DNM3,PCLO,SAR1B,CCDC186,EXOC1,CADPS2	23/193
16_Member	GO Biological Processes	GO:0051650	establishment of vesicle localization	-4.0081	-2.5148	164,1780,3800,4669,6616,6622,8773,8943,8976,9321,10959,22920,23122,26052,51128,55088,55763,93664	AP1G1,DYNC1I1,KIF5C,NAGLU,SNAP25,SNCA,SNAP23,AP3D1,WASL,TRIP11,TMED2,KIFAP3,CLASP2,DNM3,SAR1B,CCDC186,EXOC1,CADPS2	18/178
17_Summary	GO Biological Processes	GO:0043408	regulation of MAPK cascade	-12.7053	-9.88051	183,355,409,650,857,958,960,975,998,1000,1601,1843,1848,1902,2192,2251,2254,2915,3156,3356,3358,3553,4188,4216,4671,4763,4771,4914,4915,5058,5062,5063,5151,5604,5606,5608,5610,5770,5906,5910,5911,7162,7164,7186,7345,7534,7936,8767,8822,8837,9175,9378,9464,9590,9607,9693,10159,10252,10253,10457,28996,51562,51763,55885,200734,353514	AGT,FAS,ARRB2,BMP2,CAV1,CD40,CD44,CD81,CDC42,CDH2,DAB2,DUSP1,DUSP6,LPAR1,FBLN1,FGF6,FGF9,GRM5,HMGCR,HTR2A,HTR2C,IL1B,MDFI,MAP3K4,NAIP,NF1,NF2,NTRK1,NTRK2,PAK1,PAK2,PAK3,PDE8A,MAP2K1,MAP2K3,MAP2K6,EIF2AK2,PTPN1,RAP1A,RAP1GDS1,RAP2A,TPBG,TPD52L1,TRAF2,UCHL1,YWHAZ,NELFE,RIPK2,FGF17,CFLAR,MAP3K13,NRXN1,HAND2,AKAP12,CARTPT,RAPGEF2,ATP6AP2,SPRY1,SPRY2,GPNMB,HIPK2,MBIP,INPP5K,LMO3,SPRED2,LILRA5	66/-
17_Member	GO Biological Processes	GO:0043408	regulation of MAPK cascade	-12.7053	-9.88051	183,355,409,650,857,958,960,975,998,1000,1601,1843,1848,1902,2192,2251,2254,2915,3156,3356,3358,3553,4188,4216,4671,4763,4771,4914,4915,5058,5062,5063,5151,5604,5606,5608,5610,5770,5906,5910,5911,7162,7164,7186,7345,7534,7936,8767,8822,8837,9175,9378,9464,9590,9607,9693,10159,10252,10253,10457,28996,51562,51763,55885,200734,353514	AGT,FAS,ARRB2,BMP2,CAV1,CD40,CD44,CD81,CDC42,CDH2,DAB2,DUSP1,DUSP6,LPAR1,FBLN1,FGF6,FGF9,GRM5,HMGCR,HTR2A,HTR2C,IL1B,MDFI,MAP3K4,NAIP,NF1,NF2,NTRK1,NTRK2,PAK1,PAK2,PAK3,PDE8A,MAP2K1,MAP2K3,MAP2K6,EIF2AK2,PTPN1,RAP1A,RAP1GDS1,RAP2A,TPBG,TPD52L1,TRAF2,UCHL1,YWHAZ,NELFE,RIPK2,FGF17,CFLAR,MAP3K13,NRXN1,HAND2,AKAP12,CARTPT,RAPGEF2,ATP6AP2,SPRY1,SPRY2,GPNMB,HIPK2,MBIP,INPP5K,LMO3,SPRED2,LILRA5	66/662
17_Member	GO Biological Processes	GO:0043410	positive regulation of MAPK cascade	-8.01007	-5.8251	409,650,958,960,975,998,1000,1902,2251,2254,2915,3356,3358,3553,4216,4671,4914,4915,5058,5151,5604,5606,5608,5610,5770,5906,7162,7164,7186,7936,8767,8822,8837,9175,9378,9464,9590,9607,9693,10253,10457,28996,51562,353514	ARRB2,BMP2,CD40,CD44,CD81,CDC42,CDH2,LPAR1,FGF6,FGF9,GRM5,HTR2A,HTR2C,IL1B,MAP3K4,NAIP,NTRK1,NTRK2,PAK1,PDE8A,MAP2K1,MAP2K3,MAP2K6,EIF2AK2,PTPN1,RAP1A,TPBG,TPD52L1,TRAF2,NELFE,RIPK2,FGF17,CFLAR,MAP3K13,NRXN1,HAND2,AKAP12,CARTPT,RAPGEF2,SPRY2,GPNMB,HIPK2,MBIP,LILRA5	44/464
17_Member	GO Biological Processes	GO:0070372	regulation of ERK1 and ERK2 cascade	-6.27367	-4.39199	409,650,960,1601,1848,2192,3156,3356,3358,3553,4763,4914,5151,5604,5770,5906,7162,7534,7936,8767,8837,9378,9464,9590,9693,10252,10253,10457,55885,200734	ARRB2,BMP2,CD44,DAB2,DUSP6,FBLN1,HMGCR,HTR2A,HTR2C,IL1B,NF1,NTRK1,PDE8A,MAP2K1,PTPN1,RAP1A,TPBG,YWHAZ,NELFE,RIPK2,CFLAR,NRXN1,HAND2,AKAP12,RAPGEF2,SPRY1,SPRY2,GPNMB,LMO3,SPRED2	30/296
17_Member	GO Biological Processes	GO:0070374	positive regulation of ERK1 and ERK2 cascade	-3.89239	-2.42598	409,650,960,3356,3358,4914,5151,5604,5906,7162,7936,8767,8837,9378,9464,9590,9693,10253,10457	ARRB2,BMP2,CD44,HTR2A,HTR2C,NTRK1,PDE8A,MAP2K1,RAP1A,TPBG,NELFE,RIPK2,CFLAR,NRXN1,HAND2,AKAP12,RAPGEF2,SPRY2,GPNMB	19/198
18_Summary	Reactome Gene Sets	R-HSA-112316	Neuronal System	-12.3147	-9.55111	107,113,783,815,1145,2036,2037,2554,2558,2562,2744,2785,2891,2892,2915,3761,3778,3785,3790,3845,4193,4747,4905,5573,5576,5579,5789,6197,6844,6853,6857,7280,7846,8224,9369,9378,9568,10369,22941,23229,27012,27092,28964,57030,80059,83988	ADCY1,ADCY7,CACNB2,CAMK2A,CHRNE,EPB41L1,EPB41L2,GABRA1,GABRA5,GABRB3,GLS,GNG3,GRIA2,GRIA3,GRM5,KCNJ4,KCNMA1,KCNQ2,KCNS3,KRAS,MDM2,NEFL,NSF,PRKAR1A,PRKAR2A,PRKCB,PTPRD,RPS6KA3,VAMP2,SYN1,SYT1,TUBB2A,TUBA1A,SYN3,NRXN3,NRXN1,GABBR2,CACNG2,SHANK2,ARHGEF9,KCNV1,CACNG4,GIT1,SLC17A7,LRRTM4,NCALD	46/-
18_Member	Reactome Gene Sets	R-HSA-112316	Neuronal System	-12.3147	-9.55111	107,113,783,815,1145,2036,2037,2554,2558,2562,2744,2785,2891,2892,2915,3761,3778,3785,3790,3845,4193,4747,4905,5573,5576,5579,5789,6197,6844,6853,6857,7280,7846,8224,9369,9378,9568,10369,22941,23229,27012,27092,28964,57030,80059,83988	ADCY1,ADCY7,CACNB2,CAMK2A,CHRNE,EPB41L1,EPB41L2,GABRA1,GABRA5,GABRB3,GLS,GNG3,GRIA2,GRIA3,GRM5,KCNJ4,KCNMA1,KCNQ2,KCNS3,KRAS,MDM2,NEFL,NSF,PRKAR1A,PRKAR2A,PRKCB,PTPRD,RPS6KA3,VAMP2,SYN1,SYT1,TUBB2A,TUBA1A,SYN3,NRXN3,NRXN1,GABBR2,CACNG2,SHANK2,ARHGEF9,KCNV1,CACNG4,GIT1,SLC17A7,LRRTM4,NCALD	46/370
18_Member	Reactome Gene Sets	R-HSA-112315	Transmission across Chemical Synapses	-11.5498	-8.84994	107,113,783,815,1145,2036,2554,2558,2562,2744,2785,2891,2892,3761,3845,4193,4747,4905,5573,5576,5579,6197,6844,6853,6857,7280,7846,8224,9568,10369,23229,27092,28964,57030,83988	ADCY1,ADCY7,CACNB2,CAMK2A,CHRNE,EPB41L1,GABRA1,GABRA5,GABRB3,GLS,GNG3,GRIA2,GRIA3,KCNJ4,KRAS,MDM2,NEFL,NSF,PRKAR1A,PRKAR2A,PRKCB,RPS6KA3,VAMP2,SYN1,SYT1,TUBB2A,TUBA1A,SYN3,GABBR2,CACNG2,ARHGEF9,CACNG4,GIT1,SLC17A7,NCALD	35/239
18_Member	Reactome Gene Sets	R-HSA-112314	Neurotransmitter receptors and postsynaptic signal transmission	-10.0582	-7.62871	107,113,815,1145,2036,2554,2558,2562,2785,2891,2892,3761,3845,4193,4747,4905,5573,5576,5579,6197,7280,7846,9568,10369,23229,27092,28964,83988	ADCY1,ADCY7,CAMK2A,CHRNE,EPB41L1,GABRA1,GABRA5,GABRB3,GNG3,GRIA2,GRIA3,KCNJ4,KRAS,MDM2,NEFL,NSF,PRKAR1A,PRKAR2A,PRKCB,RPS6KA3,TUBB2A,TUBA1A,GABBR2,CACNG2,ARHGEF9,CACNG4,GIT1,NCALD	28/179
18_Member	Reactome Gene Sets	R-HSA-442755	Activation of NMDA receptors and postsynaptic events	-4.78012	-3.15612	107,815,2891,2892,3845,4747,5573,5576,6197,7280,7846,28964	ADCY1,CAMK2A,GRIA2,GRIA3,KRAS,NEFL,PRKAR1A,PRKAR2A,RPS6KA3,TUBB2A,TUBA1A,GIT1	12/75
18_Member	Reactome Gene Sets	R-HSA-438064	Post NMDA receptor activation events	-4.66693	-3.05999	107,815,2891,3845,4747,5573,5576,6197,7280,7846,28964	ADCY1,CAMK2A,GRIA2,KRAS,NEFL,PRKAR1A,PRKAR2A,RPS6KA3,TUBB2A,TUBA1A,GIT1	11/65
18_Member	Reactome Gene Sets	R-HSA-442742	CREB1 phosphorylation through NMDA receptor-mediated activation of RAS signaling	-2.19095	-1.1343	815,3845,4747,6197	CAMK2A,KRAS,NEFL,RPS6KA3	4/21
19_Summary	GO Biological Processes	GO:0033365	protein localization to organelle	-12.2394	-9.48714	382,637,968,975,1058,1191,1386,1654,1678,2254,3098,3356,3836,4000,4121,4193,4763,4904,5058,5080,5289,5295,5371,5534,5552,5870,5910,6135,6653,7485,7518,8239,8360,8504,8887,8943,9146,9184,9972,10369,10469,10542,10670,10953,10959,22924,23063,23355,23386,23633,26060,26953,27072,27092,27341,29887,51016,51100,51134,51382,54332,54386,55207,55737,57506,64112,79035,79158,79589,79867,83452,92482,375056,164…	ARF6,BID,CD68,CD81,CENPA,CLU,ATF2,DDX3X,TIMM8A,FGF9,HK1,HTR2A,KPNA1,LMNA,MAN1A1,MDM2,NF1,YBX1,PAK1,PAX6,PIK3C3,PIK3R1,PML,PPP3R1,SRGN,RAB6A,RAP1GDS1,RPL11,SORL1,GET1,XRCC4,USP9X,H4C4,PEX3,TAX1BP1,AP3D1,HGS,BUB3,NUP153,CACNG2,TIMM44,LAMTOR5,RRAGA,TOMM34,TMED2,MAPRE3,WAPL,VPS8,NUDCD3,KPNA6,APPL1,RANBP6,VPS41,CACNG4,RRP7A,SNX10,EMC9,SH3GLB1,CEP83,ATP6V1D,GDAP1,TERF2IP,ARL8B,VPS35,MAVS,MOAP1,NABP2,GN…	109/-
19_Member	GO Biological Processes	GO:0033365	protein localization to organelle	-12.2394	-9.48714	382,637,968,975,1058,1191,1386,1654,1678,2254,3098,3356,3836,4000,4121,4193,4763,4904,5058,5080,5289,5295,5371,5534,5552,5870,5910,6135,6653,7485,7518,8239,8360,8504,8887,8943,9146,9184,9972,10369,10469,10542,10670,10953,10959,22924,23063,23355,23386,23633,26060,26953,27072,27092,27341,29887,51016,51100,51134,51382,54332,54386,55207,55737,57506,64112,79035,79158,79589,79867,83452,92482,375056	ARF6,BID,CD68,CD81,CENPA,CLU,ATF2,DDX3X,TIMM8A,FGF9,HK1,HTR2A,KPNA1,LMNA,MAN1A1,MDM2,NF1,YBX1,PAK1,PAX6,PIK3C3,PIK3R1,PML,PPP3R1,SRGN,RAB6A,RAP1GDS1,RPL11,SORL1,GET1,XRCC4,USP9X,H4C4,PEX3,TAX1BP1,AP3D1,HGS,BUB3,NUP153,CACNG2,TIMM44,LAMTOR5,RRAGA,TOMM34,TMED2,MAPRE3,WAPL,VPS8,NUDCD3,KPNA6,APPL1,RANBP6,VPS41,CACNG4,RRP7A,SNX10,EMC9,SH3GLB1,CEP83,ATP6V1D,GDAP1,TERF2IP,ARL8B,VPS35,MAVS,MOAP1,NABP2,GN…	73/794
19_Member	GO Biological Processes	GO:0006886	intracellular protein transport	-12.2268	-9.4855	164,320,379,382,1191,1211,1386,1678,2054,2254,2670,3800,3836,4000,4763,4905,5289,5295,5371,5534,5870,5874,6653,7846,8239,8504,8674,8774,8905,8906,8943,9146,9699,9874,9912,9972,10369,10469,10484,10490,10768,10959,22895,23062,23355,23633,26060,26953,27065,27072,27092,27131,27351,29887,51128,54535,55737,79158,81609	AP1G1,APBA1,ARL4D,ARF6,CLU,CLTA,ATF2,TIMM8A,STX2,FGF9,GFAP,KIF5C,KPNA1,LMNA,NF1,NSF,PIK3C3,PIK3R1,PML,PPP3R1,RAB6A,RAB27B,SORL1,TUBA1A,USP9X,PEX3,VAMP4,NAPG,AP1S2,AP1G2,AP3D1,HGS,RIMS2,TLK1,ARHGAP44,NUP153,CACNG2,TIMM44,SEC23A,VTI1B,AHCYL1,TMED2,RPH3A,GGA2,VPS8,KPNA6,APPL1,RANBP6,NSG1,VPS41,CACNG4,SNX5,DESI1,SNX10,SAR1B,CCHCR1,VPS35,GNPTAB,SNX27	59/566
19_Member	GO Biological Processes	GO:0072594	establishment of protein localization to organelle	-6.18794	-4.32028	637,968,1191,1386,1678,2254,3098,3836,4000,4121,4763,5289,5295,5371,5534,6653,8239,8504,8943,9146,9972,10369,10469,10953,23355,23633,26060,26953,27072,27092,54332,64112,79035,79158	BID,CD68,CLU,ATF2,TIMM8A,FGF9,HK1,KPNA1,LMNA,MAN1A1,NF1,PIK3C3,PIK3R1,PML,PPP3R1,SORL1,USP9X,PEX3,AP3D1,HGS,NUP153,CACNG2,TIMM44,TOMM34,VPS8,KPNA6,APPL1,RANBP6,VPS41,CACNG4,GDAP1,MOAP1,NABP2,GNPTAB	34/364
19_Member	GO Biological Processes	GO:0006913	nucleocytoplasmic transport	-4.32035	-2.77429	1386,2254,3836,4000,4763,5295,5371,5534,6310,8106,8888,9972,10768,23225,23325,23633,26060,26953,27351,54535,56943,81929,91746	ATF2,FGF9,KPNA1,LMNA,NF1,PIK3R1,PML,PPP3R1,ATXN1,PABPN1,MCM3AP,NUP153,AHCYL1,NUP210,WASHC4,KPNA6,APPL1,RANBP6,DESI1,CCHCR1,ENY2,SEH1L,YTHDC1	23/249
19_Member	GO Biological Processes	GO:0051169	nuclear transport	-4.2934	-2.75147	1386,2254,3836,4000,4763,5295,5371,5534,6310,8106,8888,9972,10768,23225,23325,23633,26060,26953,27351,54535,56943,81929,91746	ATF2,FGF9,KPNA1,LMNA,NF1,PIK3R1,PML,PPP3R1,ATXN1,PABPN1,MCM3AP,NUP153,AHCYL1,NUP210,WASHC4,KPNA6,APPL1,RANBP6,DESI1,CCHCR1,ENY2,SEH1L,YTHDC1	23/250
19_Member	GO Biological Processes	GO:0006606	protein import into nucleus	-2.92004	-1.68561	1386,2254,3836,4000,4763,5295,5371,5534,9972,23633,26060,26953	ATF2,FGF9,KPNA1,LMNA,NF1,PIK3R1,PML,PPP3R1,NUP153,KPNA6,APPL1,RANBP6	12/117
19_Member	GO Biological Processes	GO:0051170	import into nucleus	-2.76303	-1.56799	1386,2254,3836,4000,4763,5295,5371,5534,9972,23633,26060,26953	ATF2,FGF9,KPNA1,LMNA,NF1,PIK3R1,PML,PPP3R1,NUP153,KPNA6,APPL1,RANBP6	12/122
19_Member	GO Biological Processes	GO:0034504	protein localization to nucleus	-2.54017	-1.40278	1386,2254,3836,4000,4193,4763,5295,5371,5534,5910,6135,9972,23633,26060,26953,27341	ATF2,FGF9,KPNA1,LMNA,MDM2,NF1,PIK3R1,PML,PPP3R1,RAP1GDS1,RPL11,NUP153,KPNA6,APPL1,RANBP6,RRP7A	16/200
20_Summary	GO Biological Processes	GO:0051493	regulation of cytoskeleton organization	-11.5766	-8.86674	71,119,120,324,382,829,998,1003,1496,1902,2258,3984,4131,4137,4204,4771,5058,5062,5063,5217,5295,5364,5999,6622,8851,8936,9639,9788,9912,10391,10787,11075,11344,22924,22974,23077,23122,23271,23325,23354,23370,23433,23616,25932,25978,27124,28964,51763,54551,55521,55558,80321,85458,89927,157922,256364,1191,286,637,664,908,1634,3553,3981,4216,5305,5371,5532,5588,5601,6857,6861,9908,10043,10524,10730…	ACTG1,ADD2,ADD3,APC,ARF6,CAPZA1,CDC42,CDH5,CTNNA2,LPAR1,FGF13,LIMK1,MAP1B,MAPT,MECP2,NF2,PAK1,PAK2,PAK3,PFN2,PIK3R1,PLXNB1,RGS4,SNCA,CDK5R1,WASF1,ARHGEF10,MTSS1,ARHGAP44,CORO2B,NCKAP1,STMN2,TWF2,MAPRE3,TPX2,MYCBP2,CLASP2,CAMSAP2,WASHC4,HAUS5,ARHGEF18,RHOQ,SH3BP1,CLIC4,CHMP2B,INPP5J,GIT1,INPP5K,MAGEL2,TRIM36,PLXNA3,CEP70,DIXDC1,BMERB1,CAMSAP1,EML3,CLU,ANK1,BID,BNIP3,CCT6A,DCN,IL1B,LIG4,MAP3K4,PIP4…	92/-
20_Member	GO Biological Processes	GO:0051493	regulation of cytoskeleton organization	-11.5766	-8.86674	71,119,120,324,382,829,998,1003,1496,1902,2258,3984,4131,4137,4204,4771,5058,5062,5063,5217,5295,5364,5999,6622,8851,8936,9639,9788,9912,10391,10787,11075,11344,22924,22974,23077,23122,23271,23325,23354,23370,23433,23616,25932,25978,27124,28964,51763,54551,55521,55558,80321,85458,89927,157922,256364	ACTG1,ADD2,ADD3,APC,ARF6,CAPZA1,CDC42,CDH5,CTNNA2,LPAR1,FGF13,LIMK1,MAP1B,MAPT,MECP2,NF2,PAK1,PAK2,PAK3,PFN2,PIK3R1,PLXNB1,RGS4,SNCA,CDK5R1,WASF1,ARHGEF10,MTSS1,ARHGAP44,CORO2B,NCKAP1,STMN2,TWF2,MAPRE3,TPX2,MYCBP2,CLASP2,CAMSAP2,WASHC4,HAUS5,ARHGEF18,RHOQ,SH3BP1,CLIC4,CHMP2B,INPP5J,GIT1,INPP5K,MAGEL2,TRIM36,PLXNA3,CEP70,DIXDC1,BMERB1,CAMSAP1,EML3	56/539
20_Member	GO Biological Processes	GO:1902903	regulation of supramolecular fiber organization	-11.0395	-8.42175	71,119,120,324,382,829,998,1003,1191,1496,1902,2258,3984,4131,4137,4204,4771,5058,5062,5063,5217,5295,5999,6622,8851,8936,9639,9788,10391,10787,11075,11344,22924,22974,23122,23271,23325,23354,23370,23616,27124,28964,51763,54551,89927,157922	ACTG1,ADD2,ADD3,APC,ARF6,CAPZA1,CDC42,CDH5,CLU,CTNNA2,LPAR1,FGF13,LIMK1,MAP1B,MAPT,MECP2,NF2,PAK1,PAK2,PAK3,PFN2,PIK3R1,RGS4,SNCA,CDK5R1,WASF1,ARHGEF10,MTSS1,CORO2B,NCKAP1,STMN2,TWF2,MAPRE3,TPX2,CLASP2,CAMSAP2,WASHC4,HAUS5,ARHGEF18,SH3BP1,INPP5J,GIT1,INPP5K,MAGEL2,BMERB1,CAMSAP1	46/402
20_Member	GO Biological Processes	GO:0010638	positive regulation of organelle organization	-10.8413	-8.29035	120,286,382,637,664,908,998,1634,1902,3553,3981,3984,4131,4137,4204,4216,4771,5058,5217,5305,5371,5532,5588,5601,6622,6857,6861,8851,8936,9639,9788,9908,10043,10524,10730,10787,10962,11075,22895,26354,28964,51100,54386,54551,55329,55558,55737,56979,57472,64112,79035,93974	ADD3,ANK1,ARF6,BID,BNIP3,CCT6A,CDC42,DCN,LPAR1,IL1B,LIG4,LIMK1,MAP1B,MAPT,MECP2,MAP3K4,NF2,PAK1,PFN2,PIP4K2A,PML,PPP3CB,PRKCQ,MAPK9,SNCA,SYT1,SYT5,CDK5R1,WASF1,ARHGEF10,MTSS1,G3BP2,TOM1,KAT5,YME1L1,NCKAP1,MLLT11,STMN2,RPH3A,GNL3,GIT1,SH3GLB1,TERF2IP,MAGEL2,MNS1,PLXNA3,VPS35,PRDM9,CNOT6,MOAP1,NABP2,ATP5IF1	52/499
20_Member	GO Biological Processes	GO:0032970	regulation of actin filament-based process	-6.62447	-4.68597	71,119,120,382,829,857,998,1265,1496,1902,2258,3984,4771,5058,5062,5063,5217,5295,5999,6717,8851,8936,9639,9788,9839,9912,10391,10787,11344,23122,23325,23370,23433,23616,51763,54551,85458	ACTG1,ADD2,ADD3,ARF6,CAPZA1,CAV1,CDC42,CNN2,CTNNA2,LPAR1,FGF13,LIMK1,NF2,PAK1,PAK2,PAK3,PFN2,PIK3R1,RGS4,SRI,CDK5R1,WASF1,ARHGEF10,MTSS1,ZEB2,ARHGAP44,CORO2B,NCKAP1,TWF2,CLASP2,WASHC4,ARHGEF18,RHOQ,SH3BP1,INPP5K,MAGEL2,DIXDC1	37/398
20_Member	GO Biological Processes	GO:0110053	regulation of actin filament organization	-6.00252	-4.17901	71,119,120,382,829,998,1496,1902,3984,4771,5058,5062,5063,5217,5295,5999,8936,9639,9788,10391,10787,11344,23122,23325,23370,23616,51763,54551	ACTG1,ADD2,ADD3,ARF6,CAPZA1,CDC42,CTNNA2,LPAR1,LIMK1,NF2,PAK1,PAK2,PAK3,PFN2,PIK3R1,RGS4,WASF1,ARHGEF10,MTSS1,CORO2B,NCKAP1,TWF2,CLASP2,WASHC4,ARHGEF18,SH3BP1,INPP5K,MAGEL2	28/273
20_Member	GO Biological Processes	GO:0032956	regulation of actin cytoskeleton organization	-5.55845	-3.81282	71,119,120,382,829,998,1496,1902,3984,4771,5058,5062,5063,5217,5295,5999,8851,8936,9639,9788,9912,10391,10787,11344,23122,23325,23370,23433,23616,51763,54551,85458	ACTG1,ADD2,ADD3,ARF6,CAPZA1,CDC42,CTNNA2,LPAR1,LIMK1,NF2,PAK1,PAK2,PAK3,PFN2,PIK3R1,RGS4,CDK5R1,WASF1,ARHGEF10,MTSS1,ARHGAP44,CORO2B,NCKAP1,TWF2,CLASP2,WASHC4,ARHGEF18,RHOQ,SH3BP1,INPP5K,MAGEL2,DIXDC1	32/354
20_Member	GO Biological Processes	GO:0032231	regulation of actin filament bundle assembly	-5.08997	-3.41688	71,998,1902,3984,4771,5058,5062,5217,5295,9639,9788,10391,23122,23370,51763	ACTG1,CDC42,LPAR1,LIMK1,NF2,PAK1,PAK2,PFN2,PIK3R1,ARHGEF10,MTSS1,CORO2B,CLASP2,ARHGEF18,INPP5K	15/107
20_Member	GO Biological Processes	GO:0051492	regulation of stress fiber assembly	-5.04637	-3.38246	71,998,1902,3984,4771,5058,5062,5217,5295,9639,10391,23122,23370,51763	ACTG1,CDC42,LPAR1,LIMK1,NF2,PAK1,PAK2,PFN2,PIK3R1,ARHGEF10,CORO2B,CLASP2,ARHGEF18,INPP5K	14/95
20_Member	GO Biological Processes	GO:0051495	positive regulation of cytoskeleton organization	-4.77055	-3.14738	120,382,998,1902,3984,4131,4137,4204,4771,5058,5217,8851,8936,9639,9788,10787,11075,28964,54551,55558	ADD3,ARF6,CDC42,LPAR1,LIMK1,MAP1B,MAPT,MECP2,NF2,PAK1,PFN2,CDK5R1,WASF1,ARHGEF10,MTSS1,NCKAP1,STMN2,GIT1,MAGEL2,PLXNA3	20/186
20_Member	GO Biological Processes	GO:1902905	positive regulation of supramolecular fiber organization	-4.55333	-2.96512	382,998,1191,1902,3984,4131,4137,4204,4771,5058,5217,8851,8936,9639,9788,10787,11075,28964,54551	ARF6,CDC42,CLU,LPAR1,LIMK1,MAP1B,MAPT,MECP2,NF2,PAK1,PFN2,CDK5R1,WASF1,ARHGEF10,MTSS1,NCKAP1,STMN2,GIT1,MAGEL2	19/177
20_Member	GO Biological Processes	GO:0110020	regulation of actomyosin structure organization	-4.49413	-2.9187	71,998,1902,3984,4771,5058,5062,5217,5295,9639,10391,23122,23370,51763	ACTG1,CDC42,LPAR1,LIMK1,NF2,PAK1,PAK2,PFN2,PIK3R1,ARHGEF10,CORO2B,CLASP2,ARHGEF18,INPP5K	14/106
20_Member	GO Biological Processes	GO:0032233	positive regulation of actin filament bundle assembly	-2.78692	-1.58723	998,1902,3984,4771,5058,5217,9639,9788	CDC42,LPAR1,LIMK1,NF2,PAK1,PFN2,ARHGEF10,MTSS1	8/61
20_Member	GO Biological Processes	GO:0051496	positive regulation of stress fiber assembly	-2.6161	-1.46174	998,1902,3984,4771,5058,5217,9639	CDC42,LPAR1,LIMK1,NF2,PAK1,PFN2,ARHGEF10	7/51
