# Supplementary material for: Transcriptome-informed metabolic modeling reveals astrocyte-specific vulnerabilities in mild cognitive impairment and Alzheimer’s disease progression
Source: Front Bioinform. 2026 Jun 2;6:1816121. doi: 10.3389/fbinf.2026.1816121 (PMC13269292; doi:10.3389/fbinf.2026.1816121)
Supplement: Supplementary file 3 [file Table4.xlsx]

## Sheet: Single-cell sequencing
Species	Tissue Class	Tissue Type	Cancer	Cell name	Cell marker	Source	Supports	Detail
Human	Brain	Brain	Normal cell	Astrocyte	ABCA1		1	DETAIL
Human	Brain	Brain	Normal cell	Astrocyte	ACSL6		1	DETAIL
Human	Brain	Brain	Normal cell	Astrocyte	ADCYAP1R1		1	DETAIL
Human	Brain	Brain	Normal cell	Astrocyte	AGT		1	DETAIL
Human	Brain	Brain	Normal cell	Astrocyte	ALDH1L1		1	DETAIL
Human	Brain	Brain	Normal cell	Astrocyte	ALDOC		1	DETAIL
Human	Brain	Brain	Normal cell	Astrocyte	ANLN		1	DETAIL
Human	Brain	Brain	Normal cell	Astrocyte	APOE		1	DETAIL
Human	Brain	Brain	Normal cell	Astrocyte	AQP4		1	DETAIL
Human	Brain	Brain	Normal cell	Astrocyte	ARHGEF26		1	DETAIL
Human	Brain	Brain	Normal cell	Astrocyte	ATF3		1	DETAIL
Human	Brain	Brain	Normal cell	Astrocyte	ATP13A4		2	DETAIL
Human	Brain	Brain	Normal cell	Astrocyte	ATP1B2		1	DETAIL
Human	Brain	Brain	Normal cell	Astrocyte	BBOX1		1	DETAIL
Human	Brain	Brain	Normal cell	Astrocyte	BMPR1B		1	DETAIL
Human	Brain	Brain	Normal cell	Astrocyte	BTG2		1	DETAIL
Human	Brain	Brain	Normal cell	Astrocyte	C16orf89		1	DETAIL
Human	Brain	Brain	Normal cell	Astrocyte	C1orf61		1	DETAIL
Human	Brain	Brain	Normal cell	Astrocyte	CA12		1	DETAIL
Human	Brain	Brain	Normal cell	Astrocyte	CASQ1		1	DETAIL
Human	Brain	Brain	Normal cell	Astrocyte	CBS		2	DETAIL
Human	Brain	Brain	Normal cell	Astrocyte	CDC42EP4		1	DETAIL
Human	Brain	Brain	Normal cell	Astrocyte	CHRDL1		1	DETAIL
Human	Brain	Brain	Normal cell	Astrocyte	CHST9		1	DETAIL
Human	Brain	Brain	Normal cell	Astrocyte	CLU		1	DETAIL
Human	Brain	Brain	Normal cell	Astrocyte	CPE		1	DETAIL
Human	Brain	Brain	Normal cell	Astrocyte	CPNE5		1	DETAIL
Human	Brain	Brain	Normal cell	Astrocyte	CPVL		1	DETAIL
Human	Brain	Brain	Normal cell	Astrocyte	CRYAB		1	DETAIL
Human	Brain	Brain	Normal cell	Astrocyte	CST3		1	DETAIL
Human	Brain	Brain	Normal cell	Astrocyte	CTH		1	DETAIL
Human	Brain	Brain	Normal cell	Astrocyte	CYBRD1		1	DETAIL
Human	Brain	Brain	Normal cell	Astrocyte	DAND5		1	DETAIL
Human	Brain	Brain	Normal cell	Astrocyte	DGKG		1	DETAIL
Human	Brain	Brain	Normal cell	Astrocyte	DKK3		1	DETAIL
Human	Brain	Brain	Normal cell	Astrocyte	DNAJB1		1	DETAIL
Human	Brain	Brain	Normal cell	Astrocyte	DNASE2		1	DETAIL
Human	Brain	Brain	Normal cell	Astrocyte	DOK5		1	DETAIL
Human	Brain	Brain	Normal cell	Astrocyte	DTNA		1	DETAIL
Human	Brain	Brain	Normal cell	Astrocyte	EDNRB		1	DETAIL
Human	Brain	Brain	Normal cell	Astrocyte	EEPD1		1	DETAIL
Human	Brain	Brain	Normal cell	Astrocyte	EFEMP1		1	DETAIL
Human	Brain	Brain	Normal cell	Astrocyte	EGLN3		1	DETAIL
Human	Brain	Brain	Normal cell	Astrocyte	EPAS1		1	DETAIL
Human	Brain	Brain	Normal cell	Astrocyte	EZR		1	DETAIL
Human	Brain	Brain	Normal cell	Astrocyte	F3		1	DETAIL
Human	Brain	Brain	Normal cell	Astrocyte	FGFR3		1	DETAIL
Human	Brain	Brain	Normal cell	Astrocyte	FOS		1	DETAIL
Human	Brain	Brain	Normal cell	Astrocyte	FOSB		1	DETAIL
Human	Brain	Brain	Normal cell	Astrocyte	FTH1		1	DETAIL
Human	Brain	Brain	Normal cell	Astrocyte	FXYD7		1	DETAIL
Human	Brain	Brain	Normal cell	Astrocyte	GABRB1		1	DETAIL
Human	Brain	Brain	Normal cell	Astrocyte	GADD45B		1	DETAIL
Human	Brain	Brain	Normal cell	Astrocyte	GATSL3		1	DETAIL
Human	Brain	Brain	Normal cell	Astrocyte	GFAP		1	DETAIL
Human	Brain	Brain	Normal cell	Astrocyte	GLI3		1	DETAIL
Human	Brain	Brain	Normal cell	Astrocyte	GLIS3		1	DETAIL
Human	Brain	Brain	Normal cell	Astrocyte	GLUL		1	DETAIL
Human	Brain	Brain	Normal cell	Astrocyte	GPR75		1	DETAIL
Human	Brain	Brain	Normal cell	Astrocyte	GRAMD3		1	DETAIL
Human	Brain	Brain	Normal cell	Astrocyte	GRIA1		1	DETAIL
Human	Brain	Brain	Normal cell	Astrocyte	HEPACAM		1	DETAIL
Human	Brain	Brain	Normal cell	Astrocyte	HEPN1		1	DETAIL
Human	Brain	Brain	Normal cell	Astrocyte	HEY1		1	DETAIL
Human	Brain	Brain	Normal cell	Astrocyte	HGF		1	DETAIL
Human	Brain	Brain	Normal cell	Astrocyte	HIF1A		1	DETAIL
Human	Brain	Brain	Normal cell	Astrocyte	HIF3A		1	DETAIL
Human	Brain	Brain	Normal cell	Astrocyte	HLA-E		1	DETAIL
Human	Brain	Brain	Normal cell	Astrocyte	HNMT		1	DETAIL
Human	Brain	Brain	Normal cell	Astrocyte	HSPB8		1	DETAIL
Human	Brain	Brain	Normal cell	Astrocyte	ID1		1	DETAIL
Human	Brain	Brain	Normal cell	Astrocyte	ID4		1	DETAIL
Human	Brain	Brain	Normal cell	Astrocyte	IER2		1	DETAIL
Human	Brain	Brain	Normal cell	Astrocyte	IGFBP7		1	DETAIL
Human	Brain	Brain	Normal cell	Astrocyte	IL11RA		1	DETAIL
Human	Brain	Brain	Normal cell	Astrocyte	IL33		1	DETAIL
Human	Brain	Brain	Normal cell	Astrocyte	ITGA7		1	DETAIL
Human	Brain	Brain	Normal cell	Astrocyte	ITGB4		1	DETAIL
Human	Brain	Brain	Normal cell	Astrocyte	JUN		1	DETAIL
Human	Brain	Brain	Normal cell	Astrocyte	JUNB		1	DETAIL
Human	Brain	Brain	Normal cell	Astrocyte	JUND		1	DETAIL
Human	Brain	Brain	Normal cell	Astrocyte	KCNH7		1	DETAIL
Human	Brain	Brain	Normal cell	Astrocyte	KCNIP2		1	DETAIL
Human	Brain	Brain	Normal cell	Astrocyte	KIF21A		1	DETAIL
Human	Brain	Brain	Normal cell	Astrocyte	L1CAM		1	DETAIL
Human	Brain	Brain	Normal cell	Astrocyte	LCAT		1	DETAIL
Human	Brain	Brain	Normal cell	Astrocyte	LHFP		1	DETAIL
Human	Brain	Brain	Normal cell	Astrocyte	LIX1		1	DETAIL
Human	Brain	Brain	Normal cell	Astrocyte	LPL		1	DETAIL
Human	Brain	Brain	Normal cell	Astrocyte	LRIG1		1	DETAIL
Human	Brain	Brain	Normal cell	Astrocyte	LRRC8A		1	DETAIL
Human	Brain	Brain	Normal cell	Astrocyte	LYPD1		1	DETAIL
Human	Brain	Brain	Normal cell	Astrocyte	MAFB		1	DETAIL
Human	Brain	Brain	Normal cell	Astrocyte	METTL7A		1	DETAIL
Human	Brain	Brain	Normal cell	Astrocyte	MLC1		1	DETAIL
Human	Brain	Brain	Normal cell	Astrocyte	MMD2		1	DETAIL
Human	Brain	Brain	Normal cell	Astrocyte	MT1X		1	DETAIL
Human	Brain	Brain	Normal cell	Astrocyte	MT2A		1	DETAIL
Human	Brain	Brain	Normal cell	Astrocyte	MTHFD2		1	DETAIL
Human	Brain	Brain	Normal cell	Astrocyte	NDRG2		1	DETAIL
Human	Brain	Brain	Normal cell	Astrocyte	NFKBIA		1	DETAIL
Human	Brain	Brain	Normal cell	Astrocyte	NHSL1		1	DETAIL
Human	Brain	Brain	Normal cell	Astrocyte	NOG		1	DETAIL
Human	Brain	Brain	Normal cell	Astrocyte	NRP1		1	DETAIL
Human	Brain	Brain	Normal cell	Astrocyte	NTRK2		1	DETAIL
Human	Brain	Brain	Normal cell	Astrocyte	NWD1		1	DETAIL
Human	Brain	Brain	Normal cell	Astrocyte	P2RY1		1	DETAIL
Human	Brain	Brain	Normal cell	Astrocyte	PAPLN		1	DETAIL
Human	Brain	Brain	Normal cell	Astrocyte	PAQR6		1	DETAIL
Human	Brain	Brain	Normal cell	Astrocyte	PEA15		1	DETAIL
Human	Brain	Brain	Normal cell	Astrocyte	PER1		1	DETAIL
Human	Brain	Brain	Normal cell	Astrocyte	PFKFB3		1	DETAIL
Human	Brain	Brain	Normal cell	Astrocyte	PLTP		1	DETAIL
Human	Brain	Brain	Normal cell	Astrocyte	PON2		1	DETAIL
Human	Brain	Brain	Normal cell	Astrocyte	PPP1R3C		1	DETAIL
Human	Brain	Brain	Normal cell	Astrocyte	PRLHR		1	DETAIL
Human	Brain	Brain	Normal cell	Astrocyte	PRRT2		1	DETAIL
Human	Brain	Brain	Normal cell	Astrocyte	PSAP		1	DETAIL
Human	Brain	Brain	Normal cell	Astrocyte	RASL10A		1	DETAIL
Human	Brain	Brain	Normal cell	Astrocyte	RASSF4		1	DETAIL
Human	Brain	Brain	Normal cell	Astrocyte	RFX4		1	DETAIL
Human	Brain	Brain	Normal cell	Astrocyte	RGMA		1	DETAIL
Human	Brain	Brain	Normal cell	Astrocyte	RHOB		1	DETAIL
Human	Brain	Brain	Normal cell	Astrocyte	RND3		1	DETAIL
Human	Brain	Brain	Normal cell	Astrocyte	RNF43		1	DETAIL
Human	Brain	Brain	Normal cell	Astrocyte	SCG2		1	DETAIL
Human	Brain	Brain	Normal cell	Astrocyte	SCG3		1	DETAIL
Human	Brain	Brain	Normal cell	Astrocyte	SEMA6A		1	DETAIL
Human	Brain	Brain	Normal cell	Astrocyte	SERPINA3		1	DETAIL
Human	Brain	Brain	Normal cell	Astrocyte	SF3A1		1	DETAIL
Human	Brain	Brain	Normal cell	Astrocyte	SLC14A1		1	DETAIL
Human	Brain	Brain	Normal cell	Astrocyte	SLC1A2		1	DETAIL
Human	Brain	Brain	Normal cell	Astrocyte	SLC1A3		1	DETAIL
Human	Brain	Brain	Normal cell	Astrocyte	SLC30A10		1	DETAIL
Human	Brain	Brain	Normal cell	Astrocyte	SLC39A11		1	DETAIL
Human	Brain	Brain	Normal cell	Astrocyte	SLC4A4		1	DETAIL
Human	Brain	Brain	Normal cell	Astrocyte	SORCS2		1	DETAIL
Human	Brain	Brain	Normal cell	Astrocyte	SORL1		1	DETAIL
Human	Brain	Brain	Normal cell	Astrocyte	SOX9		1	DETAIL
Human	Brain	Brain	Normal cell	Astrocyte	SPARCL1		1	DETAIL
Human	Brain	Brain	Normal cell	Astrocyte	SPOCK1		1	DETAIL
Human	Brain	Brain	Normal cell	Astrocyte	SPON1		1	DETAIL
Human	Brain	Brain	Normal cell	Astrocyte	SRPX		1	DETAIL
Human	Brain	Brain	Normal cell	Astrocyte	SSTR2		1	DETAIL
Human	Brain	Brain	Normal cell	Astrocyte	ST6GAL2		1	DETAIL
Human	Brain	Brain	Normal cell	Astrocyte	TACR1		1	DETAIL
Human	Brain	Brain	Normal cell	Astrocyte	TBC1D10A		1	DETAIL
Human	Brain	Brain	Normal cell	Astrocyte	TIMP3		1	DETAIL
Human	Brain	Brain	Normal cell	Astrocyte	TMEM151B		1	DETAIL
Human	Brain	Brain	Normal cell	Astrocyte	TNS1		1	DETAIL
Human	Brain	Brain	Normal cell	Astrocyte	TOB2		1	DETAIL
Human	Brain	Brain	Normal cell	Astrocyte	TPCN1		1	DETAIL
Human	Brain	Brain	Normal cell	Astrocyte	TRIL		1	DETAIL
Human	Brain	Brain	Normal cell	Astrocyte	TRIM66		1	DETAIL
Human	Brain	Brain	Normal cell	Astrocyte	TSC22D4		1	DETAIL
Human	Brain	Brain	Normal cell	Astrocyte	TSPAN12		1	DETAIL
Human	Brain	Brain	Normal cell	Astrocyte	ZFAND5		1	DETAIL
Human	Brain	Brain	Normal cell	Astrocyte	ZFP36		1	DETAIL
Human	Brain	Brain	Normal cell	Astrocyte	ZFP36L1		1	DETAIL
Human	Brain	Brain	Normal cell	Astrocyte	ZFP36L2		1	DETAIL

## Sheet: Experiment
Species	Tissue Class	Tissue Type	Cancer	Cell name	Cell marker	Source	Supports	Detail
Human	Brain	Brain	Normal cell	Astrocyte	Abca1		1	DETAIL
Human	Brain	Brain	Normal cell	Astrocyte	ACSBG1		1	DETAIL
Human	Brain	Brain	Normal cell	Astrocyte	Add3		1	DETAIL
Human	Brain	Brain	Normal cell	Astrocyte	Adk		1	DETAIL
Human	Brain	Brain	Normal cell	Astrocyte	Aebp1		1	DETAIL
Human	Brain	Brain	Normal cell	Astrocyte	Aff1		1	DETAIL
Human	Brain	Brain	Normal cell	Astrocyte	Agt		1	DETAIL
Human	Brain	Brain	Cancer cell	Astrocyte	ALDH1A1		1	DETAIL
Human	Brain	Brain	Normal cell	Astrocyte	ALDH1A1		2	DETAIL
Human	Brain	Brain	Normal cell	Astrocyte	ALDH1L1		5	DETAIL
Human	Brain	Central nervous system	Normal cell	Astrocyte	ALDH1L1		1	DETAIL
Human	Brain	Cerebrospinal fluid	Normal cell	Astrocyte	ALDH1L1		1	DETAIL
Human	Brain	Cortex	Normal cell	Astrocyte	ALDH1L1		1	DETAIL
Human	Brain	Brain	Cancer cell	Astrocyte	ALDOC		2	DETAIL
Human	Brain	Brain	Normal cell	Astrocyte	ALDOC		2	DETAIL
Human	Brain	Brain	Normal cell	Astrocyte	Angpt1		1	DETAIL
Human	Brain	Brain	Normal cell	Astrocyte	Ank2		1	DETAIL
Human	Brain	Middle temporal gyrus	Normal cell	Astrocyte	AOP4		1	DETAIL
Human	Brain	Brain	Normal cell	Astrocyte	Aplp2		1	DETAIL
Human	Brain	Brain	Normal cell	Astrocyte	Apoe		1	DETAIL
Human	Brain	Cortex	Normal cell	Astrocyte	APOE		1	DETAIL
Human	Brain	Auditory cortex	Normal cell	Astrocyte	Aqp4		1	DETAIL
Human	Brain	Brain	Cancer cell	Astrocyte	AQP4		2	DETAIL
Human	Brain	Brain	Normal cell	Astrocyte	AQP4		15	DETAIL
Human	Brain	Cortex	Normal cell	Astrocyte	AQP4		3	DETAIL
Human	Brain	Entorhinal cortex	Normal cell	Astrocyte	AQP4		1	DETAIL
Human	Brain	Hippocampus	Normal cell	Astrocyte	AQP4		1	DETAIL
Human	Brain	Neocortex	Normal cell	Astrocyte	AQP4		1	DETAIL
Human	Brain	Superior frontal gyrus	Normal cell	Astrocyte	AQP4		1	DETAIL
Human	Brain	White matter	Normal cell	Astrocyte	AQP4		1	DETAIL
Human	Brain	Brain	Normal cell	Astrocyte	Arhgap6		1	DETAIL
Human	Brain	Brain	Normal cell	Astrocyte	Arhgef4		1	DETAIL
Human	Brain	Brain	Normal cell	Astrocyte	Aspg		1	DETAIL
Human	Brain	Brain	Normal cell	Astrocyte	Atp1a1		1	DETAIL
Human	Brain	Brain	Cancer cell	Astrocyte	ATP1A2		1	DETAIL
Human	Brain	Brain	Normal cell	Astrocyte	ATP1A2		1	DETAIL
Human	Brain	Hippocampus	Normal cell	Astrocyte	aTP1A2		1	DETAIL
Human	Brain	Brain	Normal cell	Astrocyte	ATP1B2		2	DETAIL
Human	Brain	Cortex	Normal cell	Astrocyte	ATP1B2		1	DETAIL
Human	Brain	Brain	Normal cell	Astrocyte	Atp6ap2		1	DETAIL
Human	Brain	Brain	Normal cell	Astrocyte	Atp6v0e		1	DETAIL
Human	Brain	Brain	Normal cell	Astrocyte	Atraid		1	DETAIL
Human	Brain	Brain	Normal cell	Astrocyte	B2m		1	DETAIL
Human	Brain	Brain	Normal cell	Astrocyte	Bcap31		1	DETAIL
Human	Brain	Brain	Normal cell	Astrocyte	Bcl2		1	DETAIL
Human	Brain	Brain	Normal cell	Astrocyte	Birc6		1	DETAIL
Human	Brain	Brain	Normal cell	Astrocyte	BMPR1B		1	DETAIL
Human	Brain	Brain	Normal cell	Astrocyte	C1qa		1	DETAIL
Human	Brain	Brain	Normal cell	Astrocyte	C4b		1	DETAIL
Human	Brain	Brain	Normal cell	Astrocyte	Cacna2d3		1	DETAIL
Human	Brain	Brain	Normal cell	Astrocyte	Cacnb2		1	DETAIL
Human	Brain	Brain	Normal cell	Astrocyte	Cadm2		1	DETAIL
Human	Brain	Entorhinal cortex	Normal cell	Astrocyte	CADM2		1	DETAIL
Human	Brain	Superior frontal gyrus	Normal cell	Astrocyte	CADM2		1	DETAIL
Human	Brain	Brain	Normal cell	Astrocyte	Cadps		1	DETAIL
Human	Brain	Brain	Normal cell	Astrocyte	Cav2		1	DETAIL
Human	Brain	Brain	Normal cell	Astrocyte	CD109		1	DETAIL
Human	Brain	Brain	Normal cell	Astrocyte	Cd151		1	DETAIL
Human	Brain	Brain	Cancer cell	Astrocyte	CD44		2	DETAIL
Human	Brain	Entorhinal cortex	Normal cell	Astrocyte	CD44		1	DETAIL
Human	Brain	Superior frontal gyrus	Normal cell	Astrocyte	CD44		1	DETAIL
Human	Brain	Brain	Normal cell	Astrocyte	CD49f		1	DETAIL
Human	Brain	Brain	Normal cell	Astrocyte	Cd63		1	DETAIL
Human	Brain	Brain	Normal cell	Astrocyte	Cd81		1	DETAIL
Human	Brain	Brain	Normal cell	Astrocyte	Cd9		1	DETAIL
Human	Brain	Brain	Normal cell	Astrocyte	Cdh2		1	DETAIL
Human	Brain	Brain	Normal cell	Astrocyte	Cdk5rap3		1	DETAIL
Human	Brain	Brain	Normal cell	Astrocyte	Cebpb		1	DETAIL
Human	Brain	Brain	Normal cell	Astrocyte	CHI3L1		2	DETAIL
Human	Brain	Brain	Normal cell	Astrocyte	Chil1		1	DETAIL
Human	Brain	Brain	Normal cell	Astrocyte	Chl1		1	DETAIL
Human	Brain	Brain	Normal cell	Astrocyte	CHRDL1		1	DETAIL
Human	Brain	Brain	Normal cell	Astrocyte	Chst2		1	DETAIL
Human	Brain	Brain	Normal cell	Astrocyte	Ckb		1	DETAIL
Human	Brain	Brain	Normal cell	Astrocyte	Cldnd1		1	DETAIL
Human	Brain	Brain	Normal cell	Astrocyte	Clic1		1	DETAIL
Human	Brain	Brain	Cancer cell	Astrocyte	CLU		2	DETAIL
Human	Brain	Brain	Normal cell	Astrocyte	CLU		4	DETAIL
Human	Brain	Brain	Normal cell	Astrocyte	Cnn3		1	DETAIL
Human	Brain	Brain	Normal cell	Astrocyte	COL12A1		1	DETAIL
Human	Brain	Brain	Normal cell	Astrocyte	Col16a1		1	DETAIL
Human	Brain	Brain	Normal cell	Astrocyte	Cpe		1	DETAIL
Human	Brain	Brain	Normal cell	Astrocyte	Cpne8		1	DETAIL
Human	Brain	Brain	Normal cell	Astrocyte	Cryab		1	DETAIL
Human	Brain	Brain	Normal cell	Astrocyte	Csmd1		1	DETAIL
Human	Brain	Brain	Normal cell	Astrocyte	CST3		2	DETAIL
Human	Brain	Brain	Normal cell	Astrocyte	Ctnnbip1		1	DETAIL
Human	Brain	Brain	Normal cell	Astrocyte	Ctsb		1	DETAIL
Human	Brain	Brain	Normal cell	Astrocyte	Ctsd		1	DETAIL
Human	Brain	Brain	Normal cell	Astrocyte	Ctsl		1	DETAIL
Human	Brain	Brain	Normal cell	Astrocyte	Cyp7b1		1	DETAIL
Human	Brain	Brain	Normal cell	Astrocyte	Cyr61		1	DETAIL
Human	Brain	Brain	Normal cell	Astrocyte	Daam2		1	DETAIL
Human	Brain	Brain	Normal cell	Astrocyte	Dapk1		1	DETAIL
Human	Brain	Brain	Normal cell	Astrocyte	Dbi		1	DETAIL
Human	Brain	Brain	Normal cell	Astrocyte	Ddr1		1	DETAIL
Human	Brain	Brain	Normal cell	Astrocyte	Degs1		1	DETAIL
Human	Brain	Brain	Normal cell	Astrocyte	Dgki		1	DETAIL
Human	Brain	Brain	Normal cell	Astrocyte	Dhrs1		1	DETAIL
Human	Brain	Brain	Normal cell	Astrocyte	DIO2		2	DETAIL
Human	Brain	Middle temporal gyrus	Normal cell	Astrocyte	DIO2		1	DETAIL
Human	Brain	Brain	Normal cell	Astrocyte	Dlgap1		1	DETAIL
Human	Brain	Brain	Normal cell	Astrocyte	Dpyd		1	DETAIL
Human	Brain	Brain	Normal cell	Astrocyte	Dst		1	DETAIL
Human	Brain	Brain	Normal cell	Astrocyte	EAAT1		2	DETAIL
Human	Brain	Brain	Normal cell	Astrocyte	EAAT2		2	DETAIL
Human	Brain	Brain	Normal cell	Astrocyte	Eef2		1	DETAIL
Human	Brain	Brain	Normal cell	Astrocyte	Efcab14		1	DETAIL
Human	Brain	Brain	Normal cell	Astrocyte	Efr3b		1	DETAIL
Human	Brain	Brain	Normal cell	Astrocyte	Enox1		1	DETAIL
Human	Brain	Brain	Normal cell	Astrocyte	Enpp5		1	DETAIL
Human	Brain	Brain	Normal cell	Astrocyte	Epdr1		1	DETAIL
Human	Brain	Brain	Normal cell	Astrocyte	Erbb2ip		1	DETAIL
Human	Brain	Brain	Normal cell	Astrocyte	ETNNPL		1	DETAIL
Human	Brain	Brain	Normal cell	Astrocyte	Ezr		1	DETAIL
Human	Brain	Brain	Normal cell	Astrocyte	F3		1	DETAIL
Human	Brain	Brain	Cancer cell	Astrocyte	FABP7		1	DETAIL
Human	Brain	Brain	Normal cell	Astrocyte	Fabp7		1	DETAIL
Human	Brain	Cortex	Normal cell	Astrocyte	FAM107A		1	DETAIL
Human	Brain	Brain	Normal cell	Astrocyte	FAM198B		1	DETAIL
Human	Brain	Brain	Normal cell	Astrocyte	Fars2		1	DETAIL
Human	Brain	Brain	Normal cell	Astrocyte	Fbxo2		1	DETAIL
Human	Brain	Brain	Normal cell	Astrocyte	Fgfr1		1	DETAIL
Human	Brain	Brain	Normal cell	Astrocyte	Fos		1	DETAIL
Human	Brain	Middle temporal gyrus	Normal cell	Astrocyte	FPGFR3		1	DETAIL
Human	Brain	Brain	Normal cell	Astrocyte	Fstl1		1	DETAIL
Human	Brain	Brain	Normal cell	Astrocyte	Fth1		1	DETAIL
Human	Brain	Brain	Normal cell	Astrocyte	Ftl1		1	DETAIL
Human	Brain	Brain	Normal cell	Astrocyte	Fxyd1		1	DETAIL
Human	Brain	Brain	Normal cell	Astrocyte	Fxyd7		1	DETAIL
Human	Brain	Brain	Normal cell	Astrocyte	Gab2		1	DETAIL
Human	Brain	Brain	Normal cell	Astrocyte	Gabrb1		1	DETAIL
Human	Brain	Brain	Normal cell	Astrocyte	Gadd45g		1	DETAIL
Human	Brain	Brain	Normal cell	Astrocyte	Gdpd2		1	DETAIL
Human	Brain	Brain	Cancer cell	Astrocyte	GFAP		9	DETAIL
Human	Brain	Brain	Normal cell	Astrocyte	GFAP		28	DETAIL
Human	Brain	Cerebrospinal fluid	Normal cell	Astrocyte	GFAP		1	DETAIL
Human	Brain	Cortex	Normal cell	Astrocyte	GFAP		3	DETAIL
Human	Brain	Entorhinal cortex	Normal cell	Astrocyte	GFAP		1	DETAIL
Human	Brain	Hippocampus	Normal cell	Astrocyte	GFAP		2	DETAIL
Human	Brain	Middle temporal gyrus	Normal cell	Astrocyte	GFAP		1	DETAIL
Human	Brain	Superior frontal gyrus	Normal cell	Astrocyte	GFAP		1	DETAIL
Human	Brain	Brain	Normal cell	Astrocyte	Ggta1		1	DETAIL
Human	Brain	Brain	Normal cell	Astrocyte	GJA1		2	DETAIL
Human	Brain	Cortex	Normal cell	Astrocyte	GJA1		1	DETAIL
Human	Brain	White matter	Normal cell	Astrocyte	GJA1		1	DETAIL
Human	Brain	Brain	Normal cell	Astrocyte	GJB6		1	DETAIL
Human	Brain	Brain	Cancer cell	Astrocyte	GLAST		2	DETAIL
Human	Brain	Brain	Normal cell	Astrocyte	GLAST		1	DETAIL
Human	Brain	Brain	Normal cell	Astrocyte	Glis3		1	DETAIL
Human	Brain	Brain	Cancer cell	Astrocyte	GLT-1		1	DETAIL
Human	Brain	Brain	Normal cell	Astrocyte	GLT-1		1	DETAIL
Human	Brain	Brain	Cancer cell	Astrocyte	GLUL		1	DETAIL
Human	Brain	Brain	Normal cell	Astrocyte	GLUL		1	DETAIL
Human	Brain	Cerebrospinal fluid	Normal cell	Astrocyte	GLUL		1	DETAIL
Human	Brain	Entorhinal cortex	Normal cell	Astrocyte	GLUL		1	DETAIL
Human	Brain	Superior frontal gyrus	Normal cell	Astrocyte	GLUL		1	DETAIL
Human	Brain	Brain	Normal cell	Astrocyte	Gm10116		1	DETAIL
Human	Brain	Brain	Normal cell	Astrocyte	Gm14964		1	DETAIL
Human	Brain	Brain	Normal cell	Astrocyte	Gm2a		1	DETAIL
Human	Brain	Brain	Normal cell	Astrocyte	Gm3448		1	DETAIL
Human	Brain	Brain	Normal cell	Astrocyte	Gm4876		1	DETAIL
Human	Brain	Brain	Normal cell	Astrocyte	Gna13		1	DETAIL
Human	Brain	Brain	Normal cell	Astrocyte	Gnai2		1	DETAIL
Human	Brain	Brain	Normal cell	Astrocyte	Golgb1		1	DETAIL
Human	Brain	Brain	Normal cell	Astrocyte	Gpc5		1	DETAIL
Human	Brain	Entorhinal cortex	Normal cell	Astrocyte	GPC5		1	DETAIL
Human	Brain	Superior frontal gyrus	Normal cell	Astrocyte	GPC5		1	DETAIL
Human	Brain	Brain	Normal cell	Astrocyte	Gpm6b		1	DETAIL
Human	Brain	Brain	Normal cell	Astrocyte	Gpr37l1		1	DETAIL
Human	Brain	Brain	Normal cell	Astrocyte	Gpx4		1	DETAIL
Human	Brain	Brain	Normal cell	Astrocyte	Grid2		1	DETAIL
Human	Brain	Brain	Normal cell	Astrocyte	Grik2		1	DETAIL
Human	Brain	Brain	Normal cell	Astrocyte	Grin2c		1	DETAIL
Human	Brain	Brain	Normal cell	Astrocyte	Grm3		1	DETAIL
Human	Brain	Brain	Normal cell	Astrocyte	Grm5		1	DETAIL
Human	Brain	Brain	Normal cell	Astrocyte	GS		2	DETAIL
Human	Brain	Brain	Normal cell	Astrocyte	Gsn		1	DETAIL
Human	Brain	Brain	Normal cell	Astrocyte	Gsr		1	DETAIL
Human	Brain	Brain	Normal cell	Astrocyte	Gstm1		1	DETAIL
Human	Brain	Brain	Normal cell	Astrocyte	H2-D1		1	DETAIL
Human	Brain	Brain	Normal cell	Astrocyte	H2-K1		1	DETAIL
Human	Brain	Brain	Cancer cell	Astrocyte	HepaCAM		1	DETAIL
Human	Brain	Brain	Normal cell	Astrocyte	HEPACAM		1	DETAIL
Human	Brain	Brain	Normal cell	Astrocyte	HEPN1		1	DETAIL
Human	Brain	Brain	Normal cell	Astrocyte	HERV-W		1	DETAIL
Human	Brain	Brain	Normal cell	Astrocyte	Hist1h2bc		1	DETAIL
Human	Brain	Brain	Normal cell	Astrocyte	Hivep2		1	DETAIL
Human	Brain	Brain	Normal cell	Astrocyte	Hmgcll1		1	DETAIL
Human	Brain	Brain	Normal cell	Astrocyte	Hnrnpk		1	DETAIL
Human	Brain	Brain	Normal cell	Astrocyte	Hopx		1	DETAIL
Human	Brain	Cortex	Normal cell	Astrocyte	HOPX		1	DETAIL
Human	Brain	Brain	Normal cell	Astrocyte	Hrsp12		1	DETAIL
Human	Brain	Brain	Normal cell	Astrocyte	Hsd17b12		1	DETAIL
Human	Brain	Brain	Normal cell	Astrocyte	Hsd17b4		1	DETAIL
Human	Brain	Entorhinal cortex	Normal cell	Astrocyte	HSP90AA1		1	DETAIL
Human	Brain	Superior frontal gyrus	Normal cell	Astrocyte	HSP90AA1		1	DETAIL
Human	Brain	Brain	Normal cell	Astrocyte	Hspa2		1	DETAIL
Human	Brain	Brain	Normal cell	Astrocyte	Hspa5		1	DETAIL
Human	Brain	Entorhinal cortex	Normal cell	Astrocyte	HSPB1		1	DETAIL
Human	Brain	Superior frontal gyrus	Normal cell	Astrocyte	HSPB1		1	DETAIL
Human	Brain	Brain	Normal cell	Astrocyte	HSSD17B6		1	DETAIL
Human	Brain	Brain	Normal cell	Astrocyte	Id1		1	DETAIL
Human	Brain	Brain	Normal cell	Astrocyte	Id2		1	DETAIL
Human	Brain	Brain	Normal cell	Astrocyte	Id3		1	DETAIL
Human	Brain	Middle temporal gyrus	Normal cell	Astrocyte	ID3		1	DETAIL
Human	Brain	Brain	Normal cell	Astrocyte	Id4		1	DETAIL
Human	Brain	Brain	Normal cell	Astrocyte	Idh2		1	DETAIL
Human	Brain	Brain	Normal cell	Astrocyte	Ifitm3		1	DETAIL
Human	Brain	Brain	Normal cell	Astrocyte	Igfbp5		1	DETAIL
Human	Brain	Brain	Normal cell	Astrocyte	IQCK		1	DETAIL
Human	Brain	Brain	Normal cell	Astrocyte	ITGA1		1	DETAIL
Human	Brain	Brain	Normal cell	Astrocyte	ITGA6		1	DETAIL
Human	Brain	Brain	Normal cell	Astrocyte	Itgb8		1	DETAIL
Human	Brain	Brain	Normal cell	Astrocyte	Itih3		1	DETAIL
Human	Brain	Brain	Normal cell	Astrocyte	Itm2b		1	DETAIL
Human	Brain	Brain	Normal cell	Astrocyte	Itm2c		1	DETAIL
Human	Brain	Brain	Normal cell	Astrocyte	Itpkb		1	DETAIL
Human	Brain	Brain	Normal cell	Astrocyte	Itpr2		1	DETAIL
Human	Brain	Brain	Normal cell	Astrocyte	Junb		1	DETAIL
Human	Brain	Brain	Normal cell	Astrocyte	Jund		1	DETAIL
Human	Brain	Brain	Normal cell	Astrocyte	Kcnip4		1	DETAIL
Human	Brain	Cortex	Normal cell	Astrocyte	KCNJ10		1	DETAIL
Human	Brain	Brain	Normal cell	Astrocyte	Kcnj3		1	DETAIL
Human	Brain	Brain	Normal cell	Astrocyte	Kif1a		1	DETAIL
Human	Brain	Brain	Normal cell	Astrocyte	LAMB2		1	DETAIL
Human	Brain	Brain	Normal cell	Astrocyte	Lamp1		1	DETAIL
Human	Brain	Brain	Normal cell	Astrocyte	Lamp2		1	DETAIL
Human	Brain	Brain	Normal cell	Astrocyte	Laptm4a		1	DETAIL
Human	Brain	Brain	Normal cell	Astrocyte	Lgals1		1	DETAIL
Human	Brain	Brain	Normal cell	Astrocyte	Lgals3bp		1	DETAIL
Human	Brain	Brain	Normal cell	Astrocyte	Lgmn		1	DETAIL
Human	Brain	Cortex	Normal cell	Astrocyte	LGR6		1	DETAIL
Human	Brain	Brain	Normal cell	Astrocyte	Lhfp		1	DETAIL
Human	Brain	Middle temporal gyrus	Normal cell	Astrocyte	LINC00982		1	DETAIL
Human	Brain	Brain	Normal cell	Astrocyte	LRP1		1	DETAIL
Human	Brain	Brain	Normal cell	Astrocyte	Lrp1b		1	DETAIL
Human	Brain	Brain	Normal cell	Astrocyte	LRRC3B		1	DETAIL
Human	Brain	Brain	Normal cell	Astrocyte	Lsamp		1	DETAIL
Human	Brain	Brain	Normal cell	Astrocyte	Luzp2		1	DETAIL
Human	Brain	Brain	Normal cell	Astrocyte	Lxn		1	DETAIL
Human	Brain	Brain	Normal cell	Astrocyte	Lypla2		1	DETAIL
Human	Brain	Brain	Normal cell	Astrocyte	Lysmd2		1	DETAIL
Human	Brain	Brain	Normal cell	Astrocyte	Man1a		1	DETAIL
Human	Brain	Brain	Normal cell	Astrocyte	Mapk10		1	DETAIL
Human	Brain	Brain	Normal cell	Astrocyte	Matn4		1	DETAIL
Human	Brain	Brain	Normal cell	Astrocyte	Mdga2		1	DETAIL
Human	Brain	Brain	Normal cell	Astrocyte	MEF2C		1	DETAIL
Human	Brain	Brain	Normal cell	Astrocyte	Meis2		1	DETAIL
Human	Brain	Brain	Normal cell	Astrocyte	Mfap3l		1	DETAIL
Human	Brain	Brain	Normal cell	Astrocyte	Mgst1		1	DETAIL
Human	Brain	Brain	Normal cell	Astrocyte	Mid1		1	DETAIL
Human	Brain	Brain	Cancer cell	Astrocyte	MLC1		1	DETAIL
Human	Brain	Brain	Normal cell	Astrocyte	MLC1		3	DETAIL
Human	Brain	Brain	Normal cell	Astrocyte	Mmp16		1	DETAIL
Human	Brain	Brain	Normal cell	Astrocyte	MRVI1		1	DETAIL
Human	Brain	Brain	Normal cell	Astrocyte	MT-3		1	DETAIL
Human	Brain	Brain	Normal cell	Astrocyte	Mt1		1	DETAIL
Human	Brain	Middle temporal gyrus	Normal cell	Astrocyte	MT1F		1	DETAIL
Human	Brain	Brain	Normal cell	Astrocyte	Mt2		1	DETAIL
Human	Brain	Brain	Normal cell	Astrocyte	MT3		1	DETAIL
Human	Brain	Brain	Normal cell	Astrocyte	Naaladl2		1	DETAIL
Human	Brain	Brain	Normal cell	Astrocyte	Nav2		1	DETAIL
Human	Brain	Brain	Normal cell	Astrocyte	Ncam2		1	DETAIL
Human	Brain	Brain	Normal cell	Astrocyte	Nckap5		1	DETAIL
Human	Brain	Brain	Normal cell	Astrocyte	NDRG2		1	DETAIL
Human	Brain	Brain	Normal cell	Astrocyte	Ndufv3		1	DETAIL
Human	Brain	Brain	Normal cell	Astrocyte	Nfe2l2		1	DETAIL
Human	Brain	Brain	Cancer cell	Astrocyte	NFIA		1	DETAIL
Human	Brain	Brain	Normal cell	Astrocyte	NFIA		1	DETAIL
Human	Brain	Brain	Normal cell	Astrocyte	Nfkb1		1	DETAIL
Human	Brain	Brain	Normal cell	Astrocyte	Nfkbia		1	DETAIL
Human	Brain	Brain	Normal cell	Astrocyte	Nhsl1		1	DETAIL
Human	Brain	Brain	Normal cell	Astrocyte	Nkain2		1	DETAIL
Human	Brain	Cortex	Normal cell	Astrocyte	norrin		1	DETAIL
Human	Brain	Brain	Normal cell	Astrocyte	Npas3		1	DETAIL
Human	Brain	Brain	Normal cell	Astrocyte	Npc2		1	DETAIL
Human	Brain	Brain	Normal cell	Astrocyte	Nr2f1		1	DETAIL
Human	Brain	Brain	Normal cell	Astrocyte	Nrg1		1	DETAIL
Human	Brain	Brain	Normal cell	Astrocyte	Nrg2		1	DETAIL
Human	Brain	Brain	Normal cell	Astrocyte	Nrxn1		1	DETAIL
Human	Brain	Entorhinal cortex	Normal cell	Astrocyte	NRXN1		1	DETAIL
Human	Brain	Superior frontal gyrus	Normal cell	Astrocyte	NRXN1		1	DETAIL
Human	Brain	Brain	Normal cell	Astrocyte	Ntrk2		1	DETAIL
Human	Brain	Brain	Normal cell	Astrocyte	OLIG1		1	DETAIL
Human	Brain	Brain	Normal cell	Astrocyte	OLIG2		1	DETAIL
Human	Brain	Cortex	Normal cell	Astrocyte	OLIG2		1	DETAIL
Human	Brain	Brain	Normal cell	Astrocyte	Osmr		1	DETAIL
Human	Brain	Brain	Normal cell	Astrocyte	Pard3b		1	DETAIL
Human	Brain	Brain	Normal cell	Astrocyte	PCDH15		1	DETAIL
Human	Brain	Brain	Normal cell	Astrocyte	Pcdh9		1	DETAIL
Human	Brain	Brain	Normal cell	Astrocyte	Pde10a		1	DETAIL
Human	Brain	Brain	Normal cell	Astrocyte	Pdgfd		1	DETAIL
Human	Brain	Brain	Normal cell	Astrocyte	PDGFRA		1	DETAIL
Human	Brain	Brain	Normal cell	Astrocyte	Pdia4		1	DETAIL
Human	Brain	Brain	Normal cell	Astrocyte	Pdlim4		1	DETAIL
Human	Brain	Brain	Normal cell	Astrocyte	Pdpn		1	DETAIL
Human	Brain	Brain	Normal cell	Astrocyte	Pdzd2		1	DETAIL
Human	Brain	Cerebrospinal fluid	Normal cell	Astrocyte	PEA15		1	DETAIL
Human	Brain	Brain	Normal cell	Astrocyte	Pfkp		1	DETAIL
Human	Brain	Brain	Normal cell	Astrocyte	pGFAP		1	DETAIL
Human	Brain	Brain	Normal cell	Astrocyte	Phkg1		1	DETAIL
Human	Brain	Brain	Normal cell	Astrocyte	PISD		1	DETAIL
Human	Brain	Brain	Normal cell	Astrocyte	Pkp4		1	DETAIL
Human	Brain	Brain	Normal cell	Astrocyte	Plce1		1	DETAIL
Human	Brain	Brain	Normal cell	Astrocyte	Plcl1		1	DETAIL
Human	Brain	Brain	Normal cell	Astrocyte	Plxdc2		1	DETAIL
Human	Brain	Brain	Normal cell	Astrocyte	PON2		1	DETAIL
Human	Brain	Brain	Normal cell	Astrocyte	Ppib		1	DETAIL
Human	Brain	Brain	Normal cell	Astrocyte	PPP1R3G		1	DETAIL
Human	Brain	Brain	Normal cell	Astrocyte	Ppp2ca		1	DETAIL
Human	Brain	Brain	Normal cell	Astrocyte	Prdx1		1	DETAIL
Human	Brain	Brain	Normal cell	Astrocyte	Prdx6		1	DETAIL
Human	Brain	Brain	Normal cell	Astrocyte	Prex2		1	DETAIL
Human	Brain	Brain	Normal cell	Astrocyte	Prickle2		1	DETAIL
Human	Brain	Brain	Normal cell	Astrocyte	Prkca		1	DETAIL
Human	Brain	Brain	Normal cell	Astrocyte	Prune2		1	DETAIL
Human	Brain	Brain	Normal cell	Astrocyte	Psap		1	DETAIL
Human	Brain	Brain	Normal cell	Astrocyte	PTGDS		1	DETAIL
Human	Brain	Entorhinal cortex	Normal cell	Astrocyte	PTN		1	DETAIL
Human	Brain	Superior frontal gyrus	Normal cell	Astrocyte	PTN		1	DETAIL
Human	Brain	Brain	Normal cell	Astrocyte	Ptprz1		1	DETAIL
Human	Brain	Brain	Normal cell	Astrocyte	Qk		1	DETAIL
Human	Brain	Brain	Normal cell	Astrocyte	Rab18		1	DETAIL
Human	Brain	Brain	Normal cell	Astrocyte	Rap1b		1	DETAIL
Human	Brain	Brain	Normal cell	Astrocyte	Rasal2		1	DETAIL
Human	Brain	Brain	Normal cell	Astrocyte	Rassf8		1	DETAIL
Human	Brain	Brain	Normal cell	Astrocyte	Rcn2		1	DETAIL
Human	Brain	Brain	Normal cell	Astrocyte	Reep5		1	DETAIL
Human	Brain	Brain	Normal cell	Astrocyte	RFX4		1	DETAIL
Human	Brain	Brain	Normal cell	Astrocyte	Rgl1		1	DETAIL
Human	Brain	Brain	Normal cell	Astrocyte	Rhbdf1		1	DETAIL
Human	Brain	Brain	Normal cell	Astrocyte	Rhob		1	DETAIL
Human	Brain	Brain	Normal cell	Astrocyte	Rorb		1	DETAIL
Human	Brain	Brain	Normal cell	Astrocyte	Rpl36-ps3		1	DETAIL
Human	Brain	Brain	Normal cell	Astrocyte	RYR3		1	DETAIL
Human	Brain	Brain	Normal cell	Astrocyte	S100-B		1	DETAIL
Human	Brain	Brain	Normal cell	Astrocyte	S100a1		1	DETAIL
Human	Brain	Brain	Normal cell	Astrocyte	S100a10		1	DETAIL
Human	Brain	Brain	Normal cell	Astrocyte	S100a16		1	DETAIL
Human	Brain	Brain	Normal cell	Astrocyte	S100a6		1	DETAIL
Human	Brain	Brain	Normal cell	Astrocyte	S100ÃƒÅ¸		1	DETAIL
Human	Brain	Brain	Cancer cell	Astrocyte	S100B		4	DETAIL
Human	Brain	Brain	Normal cell	Astrocyte	S100B		8	DETAIL
Human	Brain	Central nervous system	Normal cell	Astrocyte	S100B		1	DETAIL
Human	Brain	Cerebrospinal fluid	Normal cell	Astrocyte	S100B		1	DETAIL
Human	Brain	Hippocampus	Normal cell	Astrocyte	S100B		1	DETAIL
Human	Brain	Brain	Normal cell	Astrocyte	S104B		1	DETAIL
Human	Brain	Brain	Normal cell	Astrocyte	S1pr3		1	DETAIL
Human	Brain	Brain	Normal cell	Astrocyte	Samd4		1	DETAIL
Human	Brain	Brain	Normal cell	Astrocyte	Saraf		1	DETAIL
Human	Brain	Brain	Normal cell	Astrocyte	Sbno2		1	DETAIL
Human	Brain	Brain	Normal cell	Astrocyte	Scarb2		1	DETAIL
Human	Brain	Brain	Normal cell	Astrocyte	Scd2		1	DETAIL
Human	Brain	Brain	Normal cell	Astrocyte	Scg3		1	DETAIL
Human	Brain	Brain	Normal cell	Astrocyte	Scrg1		1	DETAIL
Human	Brain	Brain	Normal cell	Astrocyte	Sdc4		1	DETAIL
Human	Brain	Brain	Normal cell	Astrocyte	Selk		1	DETAIL
Human	Brain	Brain	Normal cell	Astrocyte	Sema6d		1	DETAIL
Human	Brain	Brain	Normal cell	Astrocyte	Serpina3n		1	DETAIL
Human	Brain	Brain	Normal cell	Astrocyte	Serpinf1		1	DETAIL
Human	Brain	Brain	Normal cell	Astrocyte	Serping1		1	DETAIL
Human	Brain	Brain	Normal cell	Astrocyte	Sgcd		1	DETAIL
Human	Brain	Brain	Normal cell	Astrocyte	Shisa5		1	DETAIL
Human	Brain	Brain	Normal cell	Astrocyte	Shisa6		1	DETAIL
Human	Brain	Brain	Normal cell	Astrocyte	Shroom3		1	DETAIL
Human	Brain	Brain	Normal cell	Astrocyte	Sik3		1	DETAIL
Human	Brain	Brain	Normal cell	Astrocyte	SLC14A1		2	DETAIL
Human	Brain	Middle temporal gyrus	Normal cell	Astrocyte	SLC14A1		1	DETAIL
Human	Brain	Brain	Normal cell	Astrocyte	SLC15A2		1	DETAIL
Human	Brain	Brain	Normal cell	Astrocyte	Slc16a1		1	DETAIL
Human	Brain	Brain	Cancer cell	Astrocyte	SLC1A2		1	DETAIL
Human	Brain	Brain	Normal cell	Astrocyte	SLC1A2		4	DETAIL
Human	Brain	Entorhinal cortex	Normal cell	Astrocyte	SLC1A2		1	DETAIL
Human	Brain	Superior frontal gyrus	Normal cell	Astrocyte	SLC1A2		1	DETAIL
Human	Brain	Brain	Cancer cell	Astrocyte	SLC1A3		1	DETAIL
Human	Brain	Brain	Normal cell	Astrocyte	SLC1A3		3	DETAIL
Human	Brain	Cerebrospinal fluid	Normal cell	Astrocyte	SLC1A3		1	DETAIL
Human	Brain	Entorhinal cortex	Normal cell	Astrocyte	SLC1A3		1	DETAIL
Human	Brain	Middle temporal gyrus	Normal cell	Astrocyte	SLC1A3		1	DETAIL
Human	Brain	Superior frontal gyrus	Normal cell	Astrocyte	SLC1A3		1	DETAIL
Human	Brain	Brain	Normal cell	Astrocyte	Slc20a1		1	DETAIL
Human	Brain	Brain	Normal cell	Astrocyte	SLC25A18		1	DETAIL
Human	Brain	Brain	Normal cell	Astrocyte	Slc35f1		1	DETAIL
Human	Brain	Brain	Normal cell	Astrocyte	Slc38a1		1	DETAIL
Human	Brain	Brain	Normal cell	Astrocyte	SLC39A12		1	DETAIL
Human	Brain	Brain	Normal cell	Astrocyte	Slc39a14		1	DETAIL
Human	Brain	Brain	Normal cell	Astrocyte	Slc3a2		1	DETAIL
Human	Brain	Brain	Normal cell	Astrocyte	SLC4A4		1	DETAIL
Human	Brain	Brain	Normal cell	Astrocyte	Smpdl3a		1	DETAIL
Human	Brain	Brain	Normal cell	Astrocyte	Sorbs1		1	DETAIL
Human	Brain	Brain	Normal cell	Astrocyte	Sorbs2		1	DETAIL
Human	Brain	Brain	Normal cell	Astrocyte	SOX2		2	DETAIL
Human	Brain	Brain	Normal cell	Astrocyte	SOX9		6	DETAIL
Human	Brain	Cortex	Normal cell	Astrocyte	SOX9		2	DETAIL
Human	Brain	Brain	Normal cell	Astrocyte	Sparc		1	DETAIL
Human	Brain	Brain	Normal cell	Astrocyte	Spcs2		1	DETAIL
Human	Brain	Brain	Normal cell	Astrocyte	Srebf1		1	DETAIL
Human	Brain	Brain	Normal cell	Astrocyte	Stat3		1	DETAIL
Human	Brain	Brain	Normal cell	Astrocyte	STOX1		1	DETAIL
Human	Brain	Brain	Normal cell	Astrocyte	Sulf1		1	DETAIL
Human	Brain	Brain	Normal cell	Astrocyte	Sulf2		1	DETAIL
Human	Brain	Brain	Normal cell	Astrocyte	SYNE3		1	DETAIL
Human	Brain	Brain	Normal cell	Astrocyte	Synpo2		1	DETAIL
Human	Brain	Brain	Normal cell	Astrocyte	Syt11		1	DETAIL
Human	Brain	Brain	Normal cell	Astrocyte	Tagln3		1	DETAIL
Human	Brain	Brain	Normal cell	Astrocyte	Tgoln1		1	DETAIL
Human	Brain	Brain	Normal cell	Astrocyte	Thbs4		1	DETAIL
Human	Brain	Brain	Normal cell	Astrocyte	Timp2		1	DETAIL
Human	Brain	Brain	Normal cell	Astrocyte	Tm9sf3		1	DETAIL
Human	Brain	Brain	Normal cell	Astrocyte	Tmbim6		1	DETAIL
Human	Brain	Brain	Normal cell	Astrocyte	Tmco1		1	DETAIL
Human	Brain	Brain	Normal cell	Astrocyte	Tmem100		1	DETAIL
Human	Brain	Brain	Normal cell	Astrocyte	Tmem176a		1	DETAIL
Human	Brain	Brain	Normal cell	Astrocyte	Tmem176b		1	DETAIL
Human	Brain	Brain	Normal cell	Astrocyte	Tmem178b		1	DETAIL
Human	Brain	Brain	Normal cell	Astrocyte	Tmem47		1	DETAIL
Human	Brain	Brain	Normal cell	Astrocyte	Tmem59		1	DETAIL
Human	Brain	Cortex	Normal cell	Astrocyte	TNC		1	DETAIL
Human	Brain	Entorhinal cortex	Normal cell	Astrocyte	TNC		1	DETAIL
Human	Brain	Superior frontal gyrus	Normal cell	Astrocyte	TNC		1	DETAIL
Human	Brain	Brain	Normal cell	Astrocyte	Tprgl		1	DETAIL
Human	Brain	Brain	Normal cell	Astrocyte	Tsc22d4		1	DETAIL
Human	Brain	Brain	Normal cell	Astrocyte	TSP		1	DETAIL
Human	Brain	Brain	Normal cell	Astrocyte	Tspan3		1	DETAIL
Human	Brain	Brain	Normal cell	Astrocyte	Tspan4		1	DETAIL
Human	Brain	Brain	Normal cell	Astrocyte	TSPO		1	DETAIL
Human	Brain	Brain	Normal cell	Astrocyte	Tst		1	DETAIL
Human	Brain	Brain	Normal cell	Astrocyte	Ttc8		1	DETAIL
Human	Brain	Brain	Normal cell	Astrocyte	TTPA		1	DETAIL
Human	Brain	Brain	Normal cell	Astrocyte	Tuba1a		1	DETAIL
Human	Brain	Brain	Normal cell	Astrocyte	Tubb2a		1	DETAIL
Human	Brain	Brain	Normal cell	Astrocyte	Tubb2b		1	DETAIL
Human	Brain	Brain	Normal cell	Astrocyte	Ubc		1	DETAIL
Human	Brain	Brain	Normal cell	Astrocyte	Ube2e2		1	DETAIL
Human	Brain	Brain	Normal cell	Astrocyte	Uqcrc2		1	DETAIL
Human	Brain	Brain	Normal cell	Astrocyte	Usp24		1	DETAIL
Human	Brain	Brain	Normal cell	Astrocyte	Usp53		1	DETAIL
Human	Brain	Brain	Normal cell	Astrocyte	VIM		4	DETAIL
Human	Brain	Brain	Normal cell	Astrocyte	vimentin		1	DETAIL
Human	Brain	Brain	Normal cell	Astrocyte	Vimp		1	DETAIL
Human	Brain	Brain	Normal cell	Astrocyte	Vwa1		1	DETAIL
Human	Brain	Brain	Normal cell	Astrocyte	YKL-40		1	DETAIL
Human	Brain	Brain	Normal cell	Astrocyte	Zfp706		1	DETAIL
