# Supplementary material for: Transcriptome-informed metabolic modeling reveals astrocyte-specific vulnerabilities in mild cognitive impairment and Alzheimer’s disease progression
Source: Front Bioinform. 2026 Jun 2;6:1816121. doi: 10.3389/fbinf.2026.1816121 (PMC13269292; doi:10.3389/fbinf.2026.1816121)
Supplement: Supplementary file 6 [file Table5.xlsx]

## Sheet: Stage2
GroupID	Category	Term	Description	LogP	Log(q-value)	Genes	Symbols	InTerm_InList
1_Summary	WikiPathways	WP35	G protein signaling	-119967	-7659	114,3708,5142,5530,5578,5581,5587,9472,9590,9630,11214,27115,1902,4067,19	ADCY8,ITPR1,PDE4B,PPP3CA,PRKCA,PRKCE,PRKD1,AKAP6,AKAP12,GNA14,AKAP13,PDE7B,LPAR1,LYN,ABCA1	15/-
1_Member	WikiPathways	WP35	G protein signaling	-119967	-7659	1.14371e+48	ADCY8,ITPR1,PDE4B,PPP3CA,PRKCA,PRKCE,PRKD1,AKAP6,AKAP12,GNA14,AKAP13,PDE7B	1991-12-01
1_Member	Canonical Pathways	M15	PID LYSOPHOSPHOLIPID PATHWAY	-533313	-2925	1.1419e+22	ADCY8,LPAR1,LYN,PRKCE,PRKD1,GNA14	1965-06-01
1_Member	GO Biological Processes	GO:0007188	adenylate cyclase-modulating G protein-coupled receptor signaling pathway	-201209	-0,556	1.91142e+20	ABCA1,ADCY8,LPAR1,AKAP6,AKAP12,GNA14	6/272
2_Summary	GO Biological Processes	GO:0000902	cell morphogenesis	-108394	-6968	8.76581e+141	ACTN1,BMPR1B,CDH11,EXT1,FGFR2,GAP43,ITPR1,ABLIM1,LYN,MAP1B,NRCAM,PRKCA,SDC2,SLC1A3,TRIO,VCL,KALRN,MAP4K4,ABI1,CLIC4,ARHGEF26,DCHS2,SHROOM3,PREX2,PHACTR1,RTN4,HSP90AA1,RPS6KA3,WWTR1,DNM3,DOK5,SRGAP1,EPB41L2	33/-
2_Member	GO Biological Processes	GO:0000902	cell morphogenesis	-108394	-6968	8.76581e+104	ACTN1,BMPR1B,CDH11,EXT1,FGFR2,GAP43,ITPR1,ABLIM1,LYN,MAP1B,NRCAM,PRKCA,SDC2,SLC1A3,TRIO,VCL,KALRN,MAP4K4,ABI1,CLIC4,ARHGEF26,DCHS2,SHROOM3,PREX2,PHACTR1	25/717
2_Member	GO Biological Processes	GO:0048667	cell morphogenesis involved in neuron differentiation	-885993	-5601	6.58101e+75	BMPR1B,CDH11,EXT1,FGFR2,GAP43,ABLIM1,MAP1B,NRCAM,PRKCA,SDC2,SLC1A3,TRIO,VCL,KALRN,ABI1,DCHS2,PREX2,PHACTR1	18/449
2_Member	GO Biological Processes	GO:0048812	neuron projection morphogenesis	-818483	-5126	6.58101e+75	BMPR1B,CDH11,EXT1,FGFR2,GAP43,ABLIM1,MAP1B,NRCAM,PRKCA,SDC2,TRIO,VCL,KALRN,MAP4K4,ABI1,DCHS2,PREX2,PHACTR1	18/496
2_Member	GO Biological Processes	GO:0120039	plasma membrane bounded cell projection morphogenesis	-811756	-5096	6.58101e+75	BMPR1B,CDH11,EXT1,FGFR2,GAP43,ABLIM1,MAP1B,NRCAM,PRKCA,SDC2,TRIO,VCL,KALRN,MAP4K4,ABI1,DCHS2,PREX2,PHACTR1	18/501
2_Member	GO Biological Processes	GO:0048858	cell projection morphogenesis	-802473	-5096	6.58101e+75	BMPR1B,CDH11,EXT1,FGFR2,GAP43,ABLIM1,MAP1B,NRCAM,PRKCA,SDC2,TRIO,VCL,KALRN,MAP4K4,ABI1,DCHS2,PREX2,PHACTR1	18/508
2_Member	GO Biological Processes	GO:0031175	neuron projection development	-706869	-4333	6.58101e+84	BMPR1B,CDH11,EXT1,FGFR2,GAP43,ABLIM1,LYN,MAP1B,NRCAM,PRKCA,SDC2,TRIO,VCL,KALRN,MAP4K4,ABI1,DCHS2,RTN4,PREX2,PHACTR1	20/724
2_Member	GO Biological Processes	GO:0061564	axon development	-59307	-3406	6.58101e+56	BMPR1B,CDH11,EXT1,FGFR2,GAP43,ABLIM1,MAP1B,NRCAM,PRKCA,TRIO,VCL,KALRN,DCHS2,RTN4	14/429
2_Member	GO Biological Processes	GO:0007409	axonogenesis	-591075	-3393	6.58101e+51	BMPR1B,CDH11,EXT1,FGFR2,GAP43,ABLIM1,MAP1B,NRCAM,PRKCA,TRIO,VCL,KALRN,DCHS2	13/369
2_Member	Reactome Gene Sets	R-HSA-9675108	Nervous system development	-462478	-2391	2.59633e+59	GAP43,HSP90AA1,ABLIM1,LYN,NRCAM,PRKCA,RPS6KA3,SDC2,TRIO,KALRN,WWTR1,DNM3,DOK5,SRGAP1	14/559
2_Member	Reactome Gene Sets	R-HSA-422475	Axon guidance	-420725	-2105	2.59633e+54	GAP43,HSP90AA1,ABLIM1,LYN,NRCAM,PRKCA,RPS6KA3,SDC2,TRIO,KALRN,DNM3,DOK5,SRGAP1	13/534
2_Member	GO Biological Processes	GO:0007411	axon guidance	-302873	-1267	6.58213e+26	BMPR1B,EXT1,GAP43,ABLIM1,NRCAM,TRIO,KALRN	7/232
2_Member	KEGG Pathway	hsa04517	IgSF CAM signaling	-302038	-1261	8.72037e+30	ACTN1,EPB41L2,LYN,NRCAM,PRKCA,TRIO,VCL,SRGAP1	8/302
2_Member	GO Biological Processes	GO:0097485	neuron projection guidance	-300708	-1255	6.58213e+26	BMPR1B,EXT1,GAP43,ABLIM1,NRCAM,TRIO,KALRN	7/234
3_Summary	GO Biological Processes	GO:0030335	positive regulation of cell migration	-108287	-6968	3.24659e+178	APC,BMPR2,LPAR1,FGF1,FN1,HIF1A,IL1R1,IL6R,LYN,MGAT5,PPP3CA,PRKCA,PRKCE,PRKD1,CCL2,MAP4K4,AKAP12,MAPRE2,CAMK1D,RTN4,CCBE1,ANO6,TCAF2,BCR,ACSL3,MASP1,DGKD,RAB31,ATP2C1,STXBP6,SGIP1,BTBD9,ADCY8,BMPR1B,CD44,EXT1,HRH1,MFHAS1,NAMPT,PLCB1,FOXO3,ITPR1	42/-
3_Member	GO Biological Processes	GO:0030335	positive regulation of cell migration	-108287	-6968	3.24659e+98	APC,BMPR2,LPAR1,FGF1,FN1,HIF1A,IL1R1,IL6R,LYN,MGAT5,PPP3CA,PRKCA,PRKCE,PRKD1,CCL2,MAP4K4,AKAP12,MAPRE2,CAMK1D,RTN4,CCBE1,ANO6,TCAF2	23/599
3_Member	GO Biological Processes	GO:2000147	positive regulation of cell motility	-104332	-6698	3.24659e+98	APC,BMPR2,LPAR1,FGF1,FN1,HIF1A,IL1R1,IL6R,LYN,MGAT5,PPP3CA,PRKCA,PRKCE,PRKD1,CCL2,MAP4K4,AKAP12,MAPRE2,CAMK1D,RTN4,CCBE1,ANO6,TCAF2	23/627
3_Member	GO Biological Processes	GO:0040017	positive regulation of locomotion	-102034	-6644	3.24659e+98	APC,BMPR2,LPAR1,FGF1,FN1,HIF1A,IL1R1,IL6R,LYN,MGAT5,PPP3CA,PRKCA,PRKCE,PRKD1,CCL2,MAP4K4,AKAP12,MAPRE2,CAMK1D,RTN4,CCBE1,ANO6,TCAF2	23/644
3_Member	GO Biological Processes	GO:0060627	regulation of vesicle-mediated transport	-647632	-3820	6.1319e+75	BCR,LPAR1,ACSL3,LYN,PPP3CA,PRKCA,PRKD1,MASP1,CCL2,DGKD,RAB31,ATP2C1,STXBP6,CAMK1D,SGIP1,BTBD9,ANO6	17/576
3_Member	GO Biological Processes	GO:0006954	inflammatory response	-606444	-3505	1.14659e+69	ADCY8,BMPR1B,CD44,EXT1,FN1,HIF1A,HRH1,IL1R1,IL6R,LYN,PRKD1,CCL2,MFHAS1,NAMPT,CAMK1D,RTN4,ANO6	17/617
3_Member	GO Biological Processes	GO:0030100	regulation of endocytosis	-579099	-3317	6.1319e+53	BCR,LPAR1,PPP3CA,PRKD1,MASP1,CCL2,DGKD,RAB31,CAMK1D,SGIP1,BTBD9,ANO6	12/319
3_Member	GO Biological Processes	GO:0045807	positive regulation of endocytosis	-575609	-3288	6.13553e+39	BCR,PPP3CA,MASP1,CCL2,DGKD,RAB31,CAMK1D,SGIP1,ANO6	9/166
3_Member	GO Biological Processes	GO:0050920	regulation of chemotaxis	-484364	-2555	6.5919e+37	BMPR2,LPAR1,FGF1,IL6R,LYN,PRKD1,CCL2,CAMK1D,ANO6	9/215
3_Member	GO Biological Processes	GO:0050766	positive regulation of phagocytosis	-480799	-2535	6.13565e+26	BCR,MASP1,CCL2,RAB31,CAMK1D,ANO6	1980-06-01
3_Member	GO Biological Processes	GO:0002685	regulation of leukocyte migration	-462694	-2391	6.13355e+39	BCR,IL1R1,IL6R,LYN,CCL2,PLCB1,CAMK1D,RTN4,ANO6	9/229
3_Member	GO Biological Processes	GO:0050921	positive regulation of chemotaxis	-427271	-2146	6.5919e+29	BMPR2,LPAR1,IL6R,PRKD1,CCL2,CAMK1D,ANO6	7/145
3_Member	GO Biological Processes	GO:0050764	regulation of phagocytosis	-404832	-1995	6.13565e+26	BCR,MASP1,CCL2,RAB31,CAMK1D,ANO6	6/109
3_Member	GO Biological Processes	GO:0002687	positive regulation of leukocyte migration	-329659	-1456	3.55436e+27	IL1R1,IL6R,CCL2,CAMK1D,RTN4,ANO6	6/150
3_Member	GO Biological Processes	GO:0002688	regulation of leukocyte chemotaxis	-2812	-1119	3.57041e+22	IL6R,LYN,CCL2,CAMK1D,ANO6	5/126
3_Member	GO Biological Processes	GO:0002690	positive regulation of leukocyte chemotaxis	-239912	-0,843	3.57063e+18	IL6R,CCL2,CAMK1D,ANO6	1997-04-01
3_Member	GO Biological Processes	GO:0043065	positive regulation of apoptotic process	-239718	-0,843	3.24658e+40	APC,BMPR1B,LPAR1,FOXO3,ITPR1,LYN,CCL2,AKAP12,CAMK1D,ANO6	10/554
3_Member	GO Biological Processes	GO:0043068	positive regulation of programmed cell death	-225993	-0,738	3.24658e+40	APC,BMPR1B,LPAR1,FOXO3,ITPR1,LYN,CCL2,AKAP12,CAMK1D,ANO6	10/580
4_Summary	GO Biological Processes	GO:0007167	enzyme-linked receptor protein signaling pathway	-103242	-6685	3.24658e+97	APC,BMPR1A,BMPR1B,BMPR2,EXT1,FGF1,FGFR2,LTBP1,LYN,MYO1E,PRKD1,TRIO,KALRN,ABI1,SULF1,PLCB1,WWTR1,TIPARP,CRIM1,DOK5,GAREM1,ARID5B,UBASH3B	23/-
4_Member	GO Biological Processes	GO:0007167	enzyme-linked receptor protein signaling pathway	-103242	-6685	3.24658e+97	APC,BMPR1A,BMPR1B,BMPR2,EXT1,FGF1,FGFR2,LTBP1,LYN,MYO1E,PRKD1,TRIO,KALRN,ABI1,SULF1,PLCB1,WWTR1,TIPARP,CRIM1,DOK5,GAREM1,ARID5B,UBASH3B	23/635
4_Member	GO Biological Processes	GO:0007169	cell surface receptor protein tyrosine kinase signaling pathway	-828958	-5156	3.24213e+75	APC,EXT1,FGF1,FGFR2,LYN,MYO1E,PRKD1,KALRN,ABI1,SULF1,PLCB1,TIPARP,CRIM1,DOK5,GAREM1,ARID5B,UBASH3B	17/431
5_Summary	Reactome Gene Sets	R-HSA-9012999	RHO GTPase cycle	-983424	-6342	8.76137e+128	ACTN1,BCR,DST,HSP90AA1,TRIO,KALRN,AKAP12,ABI1,AKAP13,FNBP1,ARHGAP26,ARHGEF26,TMOD3,SRGAP1,PREX2,ARHGAP24,STARD13,CPNE8,PRAG1,ABCA1,LPAR1,MAP4K4,MAPRE2,RTN4,RALGAPA2,SIPA1L2,PRKCA,CLIP1,MRTFA	29/-
5_Member	Reactome Gene Sets	R-HSA-9012999	RHO GTPase cycle	-983424	-6342	8.76137e+85	ACTN1,BCR,DST,HSP90AA1,TRIO,KALRN,AKAP12,ABI1,AKAP13,FNBP1,ARHGAP26,ARHGEF26,TMOD3,SRGAP1,PREX2,ARHGAP24,STARD13,CPNE8,PRAG1	19/442
5_Member	GO Biological Processes	GO:0051056	regulation of small GTPase mediated signal transduction	-92413	-5904	1.96132e+71	ABCA1,BCR,LPAR1,TRIO,KALRN,MAP4K4,MAPRE2,AKAP13,ARHGAP26,RTN4,RALGAPA2,SIPA1L2,PREX2,ARHGAP24,STARD13,PRAG1	16/323
5_Member	Reactome Gene Sets	R-HSA-194315	Signaling by Rho GTPases	-875454	-5531	8.76137e+98	ACTN1,BCR,DST,HSP90AA1,PRKCA,CLIP1,TRIO,KALRN,AKAP12,ABI1,AKAP13,FNBP1,ARHGAP26,ARHGEF26,TMOD3,SRGAP1,MRTFA,PREX2,ARHGAP24,STARD13,CPNE8,PRAG1	22/699
5_Member	Reactome Gene Sets	R-HSA-9716542	Signaling by Rho GTPases, Miro GTPases and RHOBTB3	-857482	-5383	8.76137e+98	ACTN1,BCR,DST,HSP90AA1,PRKCA,CLIP1,TRIO,KALRN,AKAP12,ABI1,AKAP13,FNBP1,ARHGAP26,ARHGEF26,TMOD3,SRGAP1,MRTFA,PREX2,ARHGAP24,STARD13,CPNE8,PRAG1	22/715
5_Member	Reactome Gene Sets	R-HSA-9013148	CDC42 GTPase cycle	-701208	-4287	6.1372e+47	BCR,TRIO,FNBP1,ARHGAP26,ARHGEF26,SRGAP1,PREX2,ARHGAP24,STARD13,CPNE8	10/156
5_Member	Reactome Gene Sets	R-HSA-8980692	RHOA GTPase cycle	-62725	-3651	6.1372e+40	BCR,TRIO,KALRN,AKAP13,ARHGAP26,SRGAP1,PREX2,ARHGAP24,STARD13	9/144
5_Member	Canonical Pathways	M241	PID RAC1 REG PATHWAY	-529522	-2897	6.1372e+20	BCR,TRIO,KALRN,ABI1,PREX2	1938-05-01
5_Member	GO Biological Processes	GO:0035023	regulation of Rho protein signal transduction	-448815	-2283	1.96132e+24	ABCA1,BCR,LPAR1,AKAP13,STARD13,PRAG1	1991-06-01
5_Member	Reactome Gene Sets	R-HSA-9013149	RAC1 GTPase cycle	-446479	-2279	6.1372e+35	BCR,TRIO,KALRN,ABI1,ARHGAP26,SRGAP1,PREX2,ARHGAP24	8/185
5_Member	Canonical Pathways	M68	PID RHOA REG PATHWAY	-361246	-1671	6.1372e+16	BCR,TRIO,AKAP13,SRGAP1	1946-04-01
5_Member	Reactome Gene Sets	R-HSA-9013026	RHOB GTPase cycle	-30121	-1258	6.13112e+17	BCR,AKAP13,ARHGAP26,STARD13	1966-04-01
5_Member	Reactome Gene Sets	R-HSA-9013106	RHOC GTPase cycle	-291646	-1194	6.13112e+17	BCR,AKAP13,ARHGAP26,STARD13	1970-04-01
5_Member	Reactome Gene Sets	R-HSA-9013404	RAC2 GTPase cycle	-256911	-0,963	6.1372e+16	BCR,TRIO,ABI1,ARHGAP26	1987-04-01
5_Member	Reactome Gene Sets	R-HSA-9013423	RAC3 GTPase cycle	-246459	-0,890	6.1372e+16	BCR,TRIO,ABI1,ARHGAP26	1993-04-01
6_Summary	GO Biological Processes	GO:0048514	blood vessel morphogenesis	-976833	-6334	6.57659e+108	BMPR1A,BMPR2,FGF1,FGFR2,FN1,HIF1A,IGFBP7,LDLR,MYO1E,NRCAM,PRKCA,PRKD1,CCL2,CLIC4,TIPARP,RTN4,ARHGAP24,CCBE1,SPRED1,EXT1,STARD13,ADAM12,SULF1,DNAJA4,MCC	25/-
6_Member	GO Biological Processes	GO:0048514	blood vessel morphogenesis	-976833	-6334	6.57659e+81	BMPR1A,BMPR2,FGF1,FGFR2,FN1,HIF1A,IGFBP7,LDLR,MYO1E,NRCAM,PRKCA,PRKD1,CCL2,CLIC4,TIPARP,RTN4,ARHGAP24,CCBE1,SPRED1	19/446
6_Member	GO Biological Processes	GO:0001568	blood vessel development	-834321	-5182	6.57659e+81	BMPR1A,BMPR2,FGF1,FGFR2,FN1,HIF1A,IGFBP7,LDLR,MYO1E,NRCAM,PRKCA,PRKD1,CCL2,CLIC4,TIPARP,RTN4,ARHGAP24,CCBE1,SPRED1	19/544
6_Member	GO Biological Processes	GO:0001944	vasculature development	-801656	-5096	6.57659e+81	BMPR1A,BMPR2,FGF1,FGFR2,FN1,HIF1A,IGFBP7,LDLR,MYO1E,NRCAM,PRKCA,PRKD1,CCL2,CLIC4,TIPARP,RTN4,ARHGAP24,CCBE1,SPRED1	19/570
6_Member	GO Biological Processes	GO:0035239	tube morphogenesis	-800224	-5096	6.57659e+90	BMPR1A,BMPR2,EXT1,FGF1,FGFR2,FN1,HIF1A,IGFBP7,LDLR,MYO1E,NRCAM,PRKCA,PRKD1,CCL2,CLIC4,TIPARP,RTN4,ARHGAP24,STARD13,CCBE1,SPRED1	21/701
6_Member	GO Biological Processes	GO:0001525	angiogenesis	-781653	-4970	6.57659e+62	BMPR1A,BMPR2,FGF1,FGFR2,FN1,HIF1A,IGFBP7,NRCAM,PRKCA,PRKD1,CCL2,CLIC4,RTN4,ARHGAP24,CCBE1	15/352
6_Member	GO Biological Processes	GO:0045765	regulation of angiogenesis	-373506	-1757	2.24631e+46	FGF1,HIF1A,PRKCA,PRKD1,ADAM12,SULF1,RTN4,STARD13,CCBE1,SPRED1	10/368
6_Member	GO Biological Processes	GO:0010594	regulation of endothelial cell migration	-371601	-1748	2.24631e+37	FGF1,HIF1A,PRKCA,PRKD1,DNAJA4,STARD13,CCBE1,SPRED1	8/237
6_Member	GO Biological Processes	GO:1901342	regulation of vasculature development	-364184	-1688	2.24631e+46	FGF1,HIF1A,PRKCA,PRKD1,ADAM12,SULF1,RTN4,STARD13,CCBE1,SPRED1	10/378
6_Member	GO Biological Processes	GO:0050678	regulation of epithelial cell proliferation	-361449	-1671	6.57225e+40	BMPR1A,FGF1,FGFR2,HIF1A,MCC,PRKCA,PRKD1,CCL2,SULF1,RTN4	10/381
6_Member	GO Biological Processes	GO:0045766	positive regulation of angiogenesis	-351647	-1608	2.24631e+30	FGF1,HIF1A,PRKCA,PRKD1,ADAM12,RTN4,CCBE1	7/192
6_Member	GO Biological Processes	GO:1904018	positive regulation of vasculature development	-346241	-1569	2.24631e+30	FGF1,HIF1A,PRKCA,PRKD1,ADAM12,RTN4,CCBE1	7/196
6_Member	GO Biological Processes	GO:0050679	positive regulation of epithelial cell proliferation	-333282	-1482	6.57225e+27	BMPR1A,FGF1,FGFR2,HIF1A,PRKCA,PRKD1,RTN4	7/206
6_Member	GO Biological Processes	GO:0010595	positive regulation of endothelial cell migration	-266657	-1023	2.24631e+21	FGF1,HIF1A,PRKCA,PRKD1,CCBE1	5/136
6_Member	GO Biological Processes	GO:0043535	regulation of blood vessel endothelial cell migration	-238692	-0,837	3.09156e+22	HIF1A,PRKCA,PRKD1,STARD13,SPRED1	5/158
6_Member	GO Biological Processes	GO:0001936	regulation of endothelial cell proliferation	-222187	-0,714	3.09156e+20	HIF1A,PRKCA,PRKD1,CCL2,SULF1	5/173
7_Summary	GO Biological Processes	GO:0009611	response to wounding	-954301	-6159	6.6796e+90	DST,CD44,EXT1,FGF1,FN1,GAP43,HIF1A,LYN,MAP1B,PPP3CA,PROS1,SLC1A3,VCL,DGKD,MACF1,MRTFA,ARHGAP24,UBASH3B,ANO6,ADCY8,PRKCE,IL6R	22/-
7_Member	GO Biological Processes	GO:0009611	response to wounding	-954301	-6159	6.6796e+79	DST,CD44,EXT1,FGF1,FN1,GAP43,HIF1A,LYN,MAP1B,PPP3CA,PROS1,SLC1A3,VCL,DGKD,MACF1,MRTFA,ARHGAP24,UBASH3B,ANO6	19/460
7_Member	GO Biological Processes	GO:0042060	wound healing	-803422	-5096	6.6796e+63	DST,CD44,EXT1,FGF1,FN1,HIF1A,PPP3CA,PROS1,VCL,DGKD,MACF1,MRTFA,ARHGAP24,UBASH3B,ANO6	15/339
7_Member	GO Biological Processes	GO:0050878	regulation of body fluid levels	-431047	-2167	1.14213e+45	ADCY8,EXT1,FN1,HIF1A,PPP3CA,PRKCE,PROS1,VCL,DGKD,UBASH3B,ANO6	11/379
7_Member	GO Biological Processes	GO:0002526	acute inflammatory response	-278393	-1096	2.13123e+17	EXT1,FN1,IL6R,ANO6	1976-04-01
7_Member	GO Biological Processes	GO:0007596	blood coagulation	-275406	-1074	2.33556e+26	FN1,PROS1,VCL,DGKD,UBASH3B,ANO6	6/191
7_Member	GO Biological Processes	GO:0050817	coagulation	-273125	-1066	2.33556e+26	FN1,PROS1,VCL,DGKD,UBASH3B,ANO6	6/193
7_Member	GO Biological Processes	GO:0007599	hemostasis	-269759	-1044	2.33556e+26	FN1,PROS1,VCL,DGKD,UBASH3B,ANO6	6/196
8_Summary	KEGG Pathway	hsa04925	Aldosterone synthesis and secretion	-896532	-5669	1.14483e+209	ADCY8,ATP1B3,ITPR1,LDLR,PRKCA,PRKCE,PRKD1,CREB5,PLCB1,CAMK1D,FGF1,FGFR2,HRH1,PPP3CA,RYR3,GNA14,ITPKC,LYN,PDE4B,IL1R1,IL6R,CCL2,AKAP13,NCEH1,RPS6KA3,RCAN1,ACSL3,PIP4K2A,DGKD,LPAR1,RGS20,RGS6,APC,SLC1A3,HIF1A,MED27,DNM3,FN1,SIK2,SGMS2,MAP1B,ATP2C1,TMC1,ANO6,HSP90AA1,VCL,WWTR1,TMOD3,RTN4	49/-
8_Member	KEGG Pathway	hsa04925	Aldosterone synthesis and secretion	-896532	-5669	1.14483e+39	ADCY8,ATP1B3,ITPR1,LDLR,PRKCA,PRKCE,PRKD1,CREB5,PLCB1,CAMK1D	1998-10-01
8_Member	KEGG Pathway	hsa04020	Calcium signaling pathway	-683989	-4125	1.14225e+49	ADCY8,FGF1,FGFR2,HRH1,ITPR1,PPP3CA,PRKCA,RYR3,GNA14,PLCB1,CAMK1D,ITPKC	12/254
8_Member	Canonical Pathways	M252	PID IL8 CXCR1 PATHWAY	-598008	-3439	4.06756e+20	LYN,PRKCA,PRKCE,GNA14,PLCB1	2026-05-28
8_Member	Reactome Gene Sets	R-HSA-111885	Opioid Signalling	-556543	-3108	1.14371e+27	ADCY8,ITPR1,PDE4B,PPP3CA,PRKCA,GNA14,PLCB1	1992-07-01
8_Member	KEGG Pathway	hsa05163	Human cytomegalovirus infection	-551853	-3078	1.14355e+40	ADCY8,IL1R1,IL6R,ITPR1,PPP3CA,PRKCA,CCL2,CREB5,AKAP13,PLCB1	10/227
8_Member	KEGG Pathway	hsa04750	Inflammatory mediator regulation of TRP channels	-535209	-2933	1.14327e+27	ADCY8,HRH1,IL1R1,ITPR1,PRKCA,PRKCE,PLCB1	1999-07-01
8_Member	KEGG Pathway	hsa04927	Cortisol synthesis and secretion	-533313	-2925	1.14371e+24	ADCY8,ITPR1,LDLR,CREB5,PLCB1,NCEH1	1965-06-01
8_Member	KEGG Pathway	hsa04720	Long-term potentiation	-525576	-2869	1.14371e+23	ADCY8,ITPR1,PPP3CA,PRKCA,RPS6KA3,PLCB1	1967-06-01
8_Member	KEGG Pathway	hsa04921	Oxytocin signaling pathway	-501941	-2699	1.14183e+32	ADCY8,RCAN1,ITPR1,PPP3CA,PRKCA,RYR3,PLCB1,CAMK1D	8/155
8_Member	KEGG Pathway	hsa04918	Thyroid hormone synthesis	-496996	-2658	1.14483e+22	ADCY8,ATP1B3,ITPR1,PRKCA,CREB5,PLCB1	1975-06-01
8_Member	KEGG Pathway	hsa04928	Parathyroid hormone synthesis, secretion and action	-492197	-2614	1.14371e+28	ADCY8,ITPR1,PDE4B,PRKCA,CREB5,AKAP13,PLCB1	7/115
8_Member	WikiPathways	WP4760	PKC gamma calcium signaling in ataxia	-490703	-2603	3.70863e+16	ITPR1,RYR3,GNA14,PLCB1	2026-04-22
8_Member	Reactome Gene Sets	R-HSA-422356	Regulation of insulin secretion	-487139	-2575	1.14218e+23	ADCY8,ACSL3,ITPR1,PRKCA,GNA14,PLCB1	1978-06-01
8_Member	Reactome Gene Sets	R-HSA-112043	PLC beta mediated events	-465527	-2411	1.14371e+19	ADCY8,ITPR1,PRKCA,GNA14,PLCB1	1951-05-01
8_Member	Reactome Gene Sets	R-HSA-399997	Acetylcholine regulates insulin secretion	-448042	-2283	5578963023236	PRKCA,GNA14,PLCB1	2026-03-10
8_Member	Reactome Gene Sets	R-HSA-112040	G-protein mediated events	-445575	-2273	1.14371e+19	ADCY8,ITPR1,PRKCA,GNA14,PLCB1	1956-05-01
8_Member	Reactome Gene Sets	R-HSA-400451	Free fatty acids regulate insulin secretion	-434425	-2188	2181963023236	ACSL3,GNA14,PLCB1	2026-03-11
8_Member	KEGG Pathway	hsa04970	Salivary secretion	-433142	-2183	1.14483e+22	ADCY8,ATP1B3,ITPR1,PRKCA,RYR3,PLCB1	1997-06-01
8_Member	KEGG Pathway	hsa04070	Phosphatidylinositol signaling system	-430636	-2167	3.70853e+25	ITPR1,PIP4K2A,PRKCA,DGKD,PLCB1,ITPKC	1998-06-01
8_Member	Reactome Gene Sets	R-HSA-418594	G alpha (i) signalling events	-424302	-2120	1.1419e+39	ADCY8,LPAR1,ITPR1,PDE4B,PPP3CA,PRKCA,RGS20,RGS6,GNA14,PLCB1	10/319
8_Member	Canonical Pathways	M8	PID ENDOTHELIN PATHWAY	-420718	-2105	1.14558e+19	ADCY8,PRKCA,PRKCE,GNA14,PLCB1	1963-05-01
8_Member	Canonical Pathways	M210	PID IL8 CXCR2 PATHWAY	-413193	-2047	4.06756e+16	LYN,PRKCA,GNA14,PLCB1	1934-04-01
8_Member	WikiPathways	WP3679	Cell type dependent selectivity of CCK2R signaling	-410961	-2030	3708626323236	ITPR1,RYR3,PLCB1	2026-03-13
8_Member	KEGG Pathway	hsa04934	Cushing syndrome	-408988	-2017	1.14324e+27	ADCY8,APC,ITPR1,LDLR,CREB5,PLCB1,NCEH1	7/155
8_Member	Reactome Gene Sets	R-HSA-163685	Integration of energy metabolism	-407053	-2000	1.14218e+23	ADCY8,ACSL3,ITPR1,PRKCA,GNA14,PLCB1	6/108
8_Member	KEGG Pathway	hsa04022	cGMP-PKG signaling pathway	-390393	-1876	1.14483e+26	ADCY8,ATP1B3,ITPR1,PPP3CA,PRKCE,CREB5,PLCB1	7/166
8_Member	KEGG Pathway	hsa04724	Glutamatergic synapse	-3899	-1873	1.14371e+23	ADCY8,ITPR1,PPP3CA,PRKCA,SLC1A3,PLCB1	6/116
8_Member	KEGG Pathway	hsa04971	Gastric acid secretion	-381766	-1812	1.14483e+18	ADCY8,ATP1B3,ITPR1,PRKCA,PLCB1	1976-05-01
8_Member	KEGG Pathway	hsa04919	Thyroid hormone signaling pathway	-377897	-1786	4.83183e+23	ATP1B3,RCAN1,HIF1A,PRKCA,MED27,PLCB1	6/122
8_Member	Canonical Pathways	M238	PID THROMBIN PAR1 PATHWAY	-372707	-1755	5.57896e+17	PRKCA,GNA14,AKAP13,PLCB1	1943-04-01
8_Member	Reactome Gene Sets	R-HSA-1489509	DAG and IP3 signaling	-372707	-1755	114370855785581	ADCY8,ITPR1,PRKCA,PRKCE	1943-04-01
8_Member	KEGG Pathway	hsa04911	Insulin secretion	-356551	-1639	1.14484e+18	ADCY8,ATP1B3,PRKCA,CREB5,PLCB1	1986-05-01
8_Member	WikiPathways	WP5083	Neuroinflammation and glutamatergic signaling	-345591	-1567	1.14355e+23	ADCY8,IL1R1,IL6R,PRKCA,SLC1A3,PLCB1	6/140
8_Member	KEGG Pathway	hsa04540	Gap junction	-342954	-1548	1.1419e+19	ADCY8,LPAR1,ITPR1,PRKCA,PLCB1	1992-05-01
8_Member	KEGG Pathway	hsa04961	Endocrine and other factor-regulated calcium reabsorption	-337421	-1509	4.83558e+16	ATP1B3,PRKCA,PLCB1,DNM3	1953-04-01
8_Member	KEGG Pathway	hsa04713	Circadian entrainment	-332368	-1476	1.14371e+19	ADCY8,ITPR1,PRKCA,RYR3,PLCB1	1997-05-01
8_Member	KEGG Pathway	hsa04072	Phospholipase D signaling pathway	-331195	-1470	1.1419e+24	ADCY8,LPAR1,PRKCA,DGKD,PLCB1,DNM3	6/149
8_Member	Canonical Pathways	M99	PID TXA2PATHWAY	-328252	-1453	4067557855819630	LYN,PRKCA,PRKCE,GNA14	1956-04-01
8_Member	KEGG Pathway	hsa04933	AGE-RAGE signaling pathway in diabetic complications	-324335	-1424	2.33556e+20	FN1,PRKCA,PRKCE,CCL2,PLCB1	5/101
8_Member	KEGG Pathway	hsa04730	Long-term depression	-316837	-1366	3.70841e+16	ITPR1,LYN,PRKCA,PLCB1	1960-04-01
8_Member	KEGG Pathway	hsa04972	Pancreatic secretion	-314788	-1352	1.14483e+18	ADCY8,ATP1B3,ITPR1,PRKCA,PLCB1	5/106
8_Member	KEGG Pathway	hsa04922	Glucagon signaling pathway	-312941	-1335	3.70855e+21	ITPR1,PPP3CA,CREB5,SIK2,PLCB1	5/107
8_Member	Reactome Gene Sets	R-HSA-4086398	Ca2+ pathway	-311442	-1327	3.70855e+16	ITPR1,PPP3CA,PRKCA,PLCB1	1962-04-01
8_Member	WikiPathways	WP5121	Sphingolipid metabolism in senescence	-308239	-1302	557823236166929	PRKCA,PLCB1,SGMS2	2026-03-28
8_Member	KEGG Pathway	hsa04725	Cholinergic synapse	-297157	-1233	1.14371e+19	ADCY8,ITPR1,PRKCA,CREB5,PLCB1	5/116
8_Member	WikiPathways	WP4549	Fragile X syndrome	-2874	-1162	3.70841e+20	ITPR1,MAP1B,PPP3CA,PRKCA,PLCB1	5/122
8_Member	KEGG Pathway	hsa04935	Growth hormone synthesis, secretion and action	-2874	-1162	1.14371e+19	ADCY8,ITPR1,PRKCA,CREB5,PLCB1	5/122
8_Member	WikiPathways	WP4341	Non genomic actions of 1 25 dihydroxyvitamin D3	-278393	-1096	5.57856e+16	PRKCA,PRKCE,CCL2,PLCB1	1976-04-01
8_Member	KEGG Pathway	hsa04728	Dopaminergic synapse	-270884	-1052	3.70855e+20	ITPR1,PPP3CA,PRKCA,CREB5,PLCB1	5/133
8_Member	KEGG Pathway	hsa04270	Vascular smooth muscle contraction	-269463	-1044	1.14371e+19	ADCY8,ITPR1,PRKCA,PRKCE,PLCB1	5/134
8_Member	GO Biological Processes	GO:0006816	calcium ion transport	-266182	-1023	3.70855e+33	ITPR1,PPP3CA,RYR3,PLCB1,ATP2C1,TMC1,ANO6	7/269
8_Member	WikiPathways	WP4871	Kisspeptin kisspeptin receptor system in the ovary	-266002	-1023	5578558123236	PRKCA,PRKCE,PLCB1	1939-03-01
8_Member	KEGG Pathway	hsa04915	Estrogen signaling pathway	-262538	-0,999	1.14332e+19	ADCY8,HSP90AA1,ITPR1,CREB5,PLCB1	5/139
8_Member	KEGG Pathway	hsa04371	Apelin signaling pathway	-261188	-0,989	1.14371e+19	ADCY8,ITPR1,PRKCE,RYR3,PLCB1	5/140
8_Member	Reactome Gene Sets	R-HSA-397014	Muscle contraction	-260026	-0,981	4.83371e+24	ATP1B3,ITPR1,RYR3,VCL,WWTR1,TMOD3	6/205
8_Member	GO Biological Processes	GO:0070588	calcium ion transmembrane transport	-247839	-0,901	3.70863e+29	ITPR1,RYR3,PLCB1,ATP2C1,TMC1,ANO6	6/217
8_Member	KEGG Pathway	hsa04912	GnRH signaling pathway	-246459	-0,890	1143708557823230	ADCY8,ITPR1,PRKCA,PLCB1	1993-04-01
8_Member	KEGG Pathway	hsa04261	Adrenergic signaling in cardiomyocytes	-243416	-0,865	1.14484e+18	ADCY8,ATP1B3,PRKCA,CREB5,PLCB1	5/154
8_Member	GO Biological Processes	GO:0051209	release of sequestered calcium ion into cytosol	-223563	-0,725	3708626323236	ITPR1,RYR3,PLCB1	1955-03-01
8_Member	GO Biological Processes	GO:0051283	negative regulation of sequestering of calcium ion	-221381	-0,710	3708626323236	ITPR1,RYR3,PLCB1	1956-03-01
8_Member	Reactome Gene Sets	R-HSA-5578775	Ion homeostasis	-221381	-0,710	48337086263	ATP1B3,ITPR1,RYR3	1956-03-01
8_Member	WikiPathways	WP5124	Alzheimer 39 s disease	-207198	-0,600	3.24371e+24	APC,ITPR1,PPP3CA,RYR3,PLCB1,RTN4	6/264
8_Member	KEGG Pathway	hsa04929	GnRH secretion	-203513	-0,573	3708557823236	ITPR1,PRKCA,PLCB1	1965-03-01
8_Member	WikiPathways	WP2059	Alzheimer 39 s disease and miRNA effects	-203427	-0,573	3.24371e+24	APC,ITPR1,PPP3CA,RYR3,PLCB1,RTN4	6/269
8_Member	KEGG Pathway	hsa04071	Sphingolipid signaling pathway	-201428	-0,557	5.57856e+18	PRKCA,PRKCE,PLCB1,SGMS2	4/125
9_Summary	GO Biological Processes	GO:0040007	growth	-818591	-5126	3.21658e+69	APBA2,BMPR1A,BMPR1B,EXT1,FGF1,FGFR2,FOXO3,GAP43,GPD2,MAP1B,PPP3CA,VCL,CLIC4,WWTR1,BRINP2,GAREM1,ARID5B	17/-
9_Member	GO Biological Processes	GO:0040007	growth	-818591	-5126	3.21658e+69	APBA2,BMPR1A,BMPR1B,EXT1,FGF1,FGFR2,FOXO3,GAP43,GPD2,MAP1B,PPP3CA,VCL,CLIC4,WWTR1,BRINP2,GAREM1,ARID5B	17/438
9_Member	GO Biological Processes	GO:0048589	developmental growth	-818591	-5126	3.21658e+69	APBA2,BMPR1A,BMPR1B,EXT1,FGF1,FGFR2,FOXO3,GAP43,GPD2,MAP1B,PPP3CA,VCL,CLIC4,WWTR1,BRINP2,GAREM1,ARID5B	17/438
9_Member	GO Biological Processes	GO:0035264	multicellular organism growth	-587432	-3375	3.21213e+35	APBA2,EXT1,GPD2,CLIC4,WWTR1,BRINP2,GAREM1,ARID5B	8/119
10_Summary	WikiPathways	WP289	Myometrial relaxation and contraction pathways	-80895	-5096	1.1419e+155	ADCY8,LPAR1,ITPR1,PDE4B,PRKCA,PRKCE,PRKD1,RYR3,RGS20,RGS6,PKIG,ATP1B3,APC,EPB41L2,ACSL3,HIF1A,HSP90AA1,WWTR1,ATP2C1,RTN4,CD44,LDLR,ABCA1,FOXO3,IGFBP7,BMPR1A,TCAF2,OSMR,FGFR2,IL6R,BCR,LYN,PPP3CA,STXBP6,GPR158,MAP1B,ALDH1A1,PCSK5,TIPARP	39/-
10_Member	WikiPathways	WP289	Myometrial relaxation and contraction pathways	-80895	-5096	1.1419e+43	ADCY8,LPAR1,ITPR1,PDE4B,PRKCA,PRKCE,PRKD1,RYR3,RGS20,RGS6,PKIG	11/156
10_Member	WikiPathways	WP536	Calcium regulation in cardiac cells	-71184	-4372	1.14483e+38	ADCY8,ATP1B3,ITPR1,PRKCA,PRKCE,PRKD1,RYR3,RGS20,RGS6,PKIG	10/152
10_Member	GO Biological Processes	GO:1903829	positive regulation of protein localization	-433486	-2183	1.14324e+48	ADCY8,APC,EPB41L2,ACSL3,HIF1A,HSP90AA1,PRKCA,PRKCE,PRKD1,WWTR1,ATP2C1,RTN4	12/446
10_Member	WikiPathways	WP399	Wnt signaling and pluripotency	-420891	-2105	3.2496e+21	APC,CD44,LDLR,PRKCA,PRKCE,PRKD1	6/102
10_Member	GO Biological Processes	GO:0097306	cellular response to alcohol	-400457	-1959	1.91142e+20	ABCA1,ADCY8,FOXO3,IGFBP7,PRKCE,PRKD1	6/111
10_Member	Reactome Gene Sets	R-HSA-418597	G alpha (z) signalling events	-357608	-1647	114557855818601	ADCY8,PRKCA,PRKCE,RGS20	1947-04-01
10_Member	WikiPathways	WP5094	Orexin receptor pathway	-351903	-1609	6.57309e+18	BMPR1A,HIF1A,PRKCA,PRKCE,PRKD1	1988-05-01
10_Member	GO Biological Processes	GO:0051222	positive regulation of protein transport	-347904	-1576	1.14218e+31	ADCY8,ACSL3,HIF1A,HSP90AA1,PRKCA,PRKCE,PRKD1,ATP2C1	8/257
10_Member	GO Biological Processes	GO:1904951	positive regulation of establishment of protein localization	-345404	-1567	1.14218e+37	ADCY8,ACSL3,HIF1A,HSP90AA1,PRKCA,PRKCE,PRKD1,ATP2C1,TCAF2	9/327
10_Member	WikiPathways	WP2374	Oncostatin M signaling	-328252	-1453	3091557855819180	HIF1A,PRKCA,PRKCE,OSMR	1956-04-01
10_Member	GO Biological Processes	GO:0097305	response to alcohol	-322297	-1410	1.91142e+28	ABCA1,ADCY8,FGFR2,FOXO3,IGFBP7,PRKCA,PRKCE,PRKD1	8/281
10_Member	Canonical Pathways	M226	PID VEGFR1 PATHWAY	-317853	-1375	309133205578	HIF1A,HSP90AA1,PRKCA	2026-03-26
10_Member	GO Biological Processes	GO:0051223	regulation of protein transport	-306806	-1290	1.14218e+40	ADCY8,ACSL3,HIF1A,HSP90AA1,IL6R,PRKCA,PRKCE,PRKD1,PKIG,ATP2C1	10/448
10_Member	GO Biological Processes	GO:0090277	positive regulation of peptide hormone secretion	-303991	-1274	1.14309e+18	ADCY8,HIF1A,PRKCA,PRKCE,PRKD1	5/112
10_Member	GO Biological Processes	GO:1901655	cellular response to ketone	-303991	-1274	1.14231e+18	ADCY8,FOXO3,IGFBP7,PRKCE,PRKD1	5/112
10_Member	GO Biological Processes	GO:0002793	positive regulation of peptide secretion	-29884	-1244	1.14309e+18	ADCY8,HIF1A,PRKCA,PRKCE,PRKD1	5/115
10_Member	WikiPathways	WP4659	Gastrin signaling	-29884	-1244	9.60231e+18	CD44,FOXO3,PRKCA,PRKCE,PRKD1	5/115
10_Member	GO Biological Processes	GO:0070201	regulation of establishment of protein localization	-298574	-1243	1.14218e+46	ADCY8,ACSL3,HIF1A,HSP90AA1,IL6R,PRKCA,PRKCE,PRKD1,PKIG,ATP2C1,TCAF2	11/542
10_Member	GO Biological Processes	GO:0051046	regulation of secretion	-296701	-1229	1.14613e+47	ADCY8,BCR,ACSL3,HIF1A,IL6R,LYN,PPP3CA,PRKCA,PRKCE,PRKD1,STXBP6,GPR158	12/631
10_Member	GO Biological Processes	GO:0051047	positive regulation of secretion	-284343	-1139	1.14218e+31	ADCY8,ACSL3,HIF1A,PPP3CA,PRKCA,PRKCE,PRKD1,GPR158	8/322
10_Member	GO Biological Processes	GO:1903530	regulation of secretion by cell	-277044	-1083	1.14613e+43	ADCY8,BCR,HIF1A,IL6R,LYN,PPP3CA,PRKCA,PRKCE,PRKD1,STXBP6,GPR158	11/577
10_Member	GO Biological Processes	GO:0090276	regulation of peptide hormone secretion	-266455	-1023	1.14309e+22	ADCY8,HIF1A,IL6R,PRKCA,PRKCE,PRKD1	6/199
10_Member	GO Biological Processes	GO:0002791	regulation of peptide secretion	-262143	-0,997	1.14309e+22	ADCY8,HIF1A,IL6R,PRKCA,PRKCE,PRKD1	6/203
10_Member	GO Biological Processes	GO:0090087	regulation of peptide transport	-260026	-0,981	1.14309e+22	ADCY8,HIF1A,IL6R,PRKCA,PRKCE,PRKD1	6/205
10_Member	GO Biological Processes	GO:0032024	positive regulation of insulin secretion	-256911	-0,963	114309155785581	ADCY8,HIF1A,PRKCA,PRKCE	1987-04-01
10_Member	GO Biological Processes	GO:0046887	positive regulation of hormone secretion	-250787	-0,924	1.14309e+18	ADCY8,HIF1A,PRKCA,PRKCE,PRKD1	5/148
10_Member	GO Biological Processes	GO:1901654	response to ketone	-244923	-0,879	1.14231e+22	ADCY8,FOXO3,IGFBP7,PRKCA,PRKCE,PRKD1	6/220
10_Member	GO Biological Processes	GO:0060341	regulation of cellular localization	-239718	-0,843	1.14218e+42	ADCY8,ACSL3,HIF1A,HSP90AA1,MAP1B,PRKCE,PRKD1,PKIG,ATP2C1,TCAF2	10/554
10_Member	GO Biological Processes	GO:1903532	positive regulation of secretion by cell	-239271	-0,840	1.14309e+27	ADCY8,HIF1A,PPP3CA,PRKCA,PRKCE,PRKD1,GPR158	7/301
10_Member	Reactome Gene Sets	R-HSA-1227986	Signaling by ERBB2	-235178	-0,812	332055785581	HSP90AA1,PRKCA,PRKCE	1950-03-01
10_Member	GO Biological Processes	GO:0010817	regulation of hormone levels	-233269	-0,796	1.14216e+38	ADCY8,ALDH1A1,HIF1A,IL6R,LYN,PCSK5,PRKCA,PRKCE,PRKD1,TIPARP	10/566
10_Member	GO Biological Processes	GO:0050796	regulation of insulin secretion	-228571	-0,758	1.14309e+18	ADCY8,HIF1A,IL6R,PRKCA,PRKCE	5/167
10_Member	GO Biological Processes	GO:0046883	regulation of hormone secretion	-210282	-0,627	1.14309e+22	ADCY8,HIF1A,IL6R,PRKCA,PRKCE,PRKD1	6/260
10_Member	GO Biological Processes	GO:0061178	regulation of insulin secretion involved in cellular response to glucose stimulus	-203513	-0,573	11430915581	ADCY8,HIF1A,PRKCE	1965-03-01
11_Summary	Reactome Gene Sets	R-HSA-388396	GPCR downstream signalling	-804774	-5096	1.1419e+105	ADCY8,LPAR1,FN1,HRH1,ITPR1,PDE4B,PPP3CA,PRKCA,PRKCE,RPS6KA3,TRIO,DGKD,RGS20,KALRN,RGS6,GNA14,AKAP13,PLCB1,ARHGEF26,PDE7B,CCL2,GAP43,PRKD1,APBA2,EXT1,SLC1A3	26/-
11_Member	Reactome Gene Sets	R-HSA-388396	GPCR downstream signalling	-804774	-5096	1.1419e+82	ADCY8,LPAR1,FN1,HRH1,ITPR1,PDE4B,PPP3CA,PRKCA,PRKCE,RPS6KA3,TRIO,DGKD,RGS20,KALRN,RGS6,GNA14,AKAP13,PLCB1,ARHGEF26,PDE7B	20/631
11_Member	Reactome Gene Sets	R-HSA-372790	Signaling by GPCR	-792776	-5037	1.1419e+86	ADCY8,LPAR1,FN1,HRH1,ITPR1,PDE4B,PPP3CA,PRKCA,PRKCE,RPS6KA3,CCL2,TRIO,DGKD,RGS20,KALRN,RGS6,GNA14,AKAP13,PLCB1,ARHGEF26,PDE7B	21/708
11_Member	Reactome Gene Sets	R-HSA-416476	G alpha (q) signalling events	-664011	-3946	1.90233e+44	LPAR1,HRH1,ITPR1,PRKCA,PRKCE,RPS6KA3,TRIO,DGKD,KALRN,GNA14,PLCB1	11/216
11_Member	GO Biological Processes	GO:0007200	phospholipase C-activating G protein-coupled receptor signaling pathway	-51667	-2797	1.90226e+32	LPAR1,GAP43,HRH1,ITPR1,PRKD1,DGKD,GNA14,PLCB1	8/148
11_Member	GO Biological Processes	GO:0099536	synaptic signaling	-223188	-0,723	3.21213e+36	APBA2,EXT1,HRH1,ITPR1,PPP3CA,RPS6KA3,SLC1A3,PLCB1,PDE7B	9/494
12_Summary	GO Biological Processes	GO:0043408	regulation of MAPK cascade	-804522	-5096	9.6019e+92	CD44,LPAR1,FGF1,FGFR2,FN1,IL1R1,IL6R,LYN,PRKCA,PRKCE,MFHAS1,MAP4K4,AKAP12,NAMPT,AKAP13,PLCB1,WWC1,DOK5,GAREM1,SPRED1,SPRED2	21/-
12_Member	GO Biological Processes	GO:0043408	regulation of MAPK cascade	-804522	-5096	9.6019e+92	CD44,LPAR1,FGF1,FGFR2,FN1,IL1R1,IL6R,LYN,PRKCA,PRKCE,MFHAS1,MAP4K4,AKAP12,NAMPT,AKAP13,PLCB1,WWC1,DOK5,GAREM1,SPRED1,SPRED2	21/697
12_Member	GO Biological Processes	GO:0043410	positive regulation of MAPK cascade	-75767	-4795	9.6019e+72	CD44,LPAR1,FGF1,FGFR2,IL1R1,IL6R,LYN,PRKCA,PRKCE,MFHAS1,AKAP12,NAMPT,AKAP13,PLCB1,WWC1,DOK5,GAREM1	17/482
12_Member	GO Biological Processes	GO:0070372	regulation of ERK1 and ERK2 cascade	-596448	-3433	9.60225e+52	CD44,FGF1,FGFR2,FN1,LYN,PRKCA,MFHAS1,AKAP12,NAMPT,GAREM1,SPRED1,SPRED2	12/307
12_Member	GO Biological Processes	GO:0070374	positive regulation of ERK1 and ERK2 cascade	-418008	-2085	9.60225e+32	CD44,FGF1,FGFR2,PRKCA,MFHAS1,AKAP12,NAMPT,GAREM1	8/203
13_Summary	GO Biological Processes	GO:2000146	negative regulation of cell motility	-785595	-4981	6.13657e+71	BCR,BMPR1A,CDH11,FOXO3,MCC,CCL2,VCL,LIMCH1,SULF1,PLCB1,CLIC4,DNAJA4,SRGAP1,FRMD5,STARD13,SPRED1	16/-
13_Member	GO Biological Processes	GO:2000146	negative regulation of cell motility	-785595	-4981	6.13657e+71	BCR,BMPR1A,CDH11,FOXO3,MCC,CCL2,VCL,LIMCH1,SULF1,PLCB1,CLIC4,DNAJA4,SRGAP1,FRMD5,STARD13,SPRED1	16/404
13_Member	GO Biological Processes	GO:0040013	negative regulation of locomotion	-759249	-4799	6.13657e+71	BCR,BMPR1A,CDH11,FOXO3,MCC,CCL2,VCL,LIMCH1,SULF1,PLCB1,CLIC4,DNAJA4,SRGAP1,FRMD5,STARD13,SPRED1	16/422
13_Member	GO Biological Processes	GO:0030336	negative regulation of cell migration	-724545	-4487	6.13657e+66	BCR,BMPR1A,CDH11,FOXO3,MCC,CCL2,VCL,LIMCH1,SULF1,PLCB1,CLIC4,DNAJA4,SRGAP1,STARD13,SPRED1	15/389
14_Summary	GO Biological Processes	GO:0120035	regulation of plasma membrane bounded cell projection organization	-783359	-4973	3.24658e+169	APC,BMPR1A,BMPR2,CD44,LPAR1,FN1,GAP43,HSP90AA1,LYN,MAP1B,NRCAM,PPP3CA,PRKD1,SDC2,SPOCK1,MACF1,CAMK1D,RTN4,ARHGAP24,PRAG1,FGFR2,HIF1A,IGFBP7,RPS6KA3,YBX3,AKAP6,PLCB1,WWC1,CPNE8,ANO6,LDLR,MAN2A1,CLCF1,EXT1,GCLM,HRH1,PRKCE,TMOD3,PRKCA,FOXO3	40/-
14_Member	GO Biological Processes	GO:0120035	regulation of plasma membrane bounded cell projection organization	-783359	-4973	3.24658e+81	APC,BMPR1A,BMPR2,CD44,LPAR1,FN1,GAP43,HSP90AA1,LYN,MAP1B,NRCAM,PPP3CA,PRKD1,SDC2,SPOCK1,MACF1,CAMK1D,RTN4,ARHGAP24,PRAG1	20/650
14_Member	GO Biological Processes	GO:0031344	regulation of cell projection organization	-762709	-4808	3.24658e+81	APC,BMPR1A,BMPR2,CD44,LPAR1,FN1,GAP43,HSP90AA1,LYN,MAP1B,NRCAM,PPP3CA,PRKD1,SDC2,SPOCK1,MACF1,CAMK1D,RTN4,ARHGAP24,PRAG1	20/669
14_Member	GO Biological Processes	GO:0040008	regulation of growth	-675432	-4050	6.57659e+75	BMPR1A,BMPR2,FGFR2,FN1,GAP43,HIF1A,IGFBP7,MAP1B,NRCAM,RPS6KA3,SPOCK1,YBX3,AKAP6,PLCB1,WWC1,MACF1,RTN4,CPNE8	18/617
14_Member	GO Biological Processes	GO:0048639	positive regulation of developmental growth	-659224	-3908	6.57659e+41	BMPR1A,BMPR2,FGFR2,FN1,MAP1B,YBX3,AKAP6,PLCB1,MACF1,CPNE8	10/173
14_Member	GO Biological Processes	GO:0048638	regulation of developmental growth	-653033	-3855	6.57659e+55	BMPR1A,BMPR2,FGFR2,FN1,MAP1B,NRCAM,YBX3,AKAP6,PLCB1,WWC1,MACF1,RTN4,CPNE8	13/325
14_Member	GO Biological Processes	GO:0010975	regulation of neuron projection development	-651927	-3854	6.57659e+62	BMPR1A,BMPR2,LPAR1,FN1,LYN,MAP1B,NRCAM,PPP3CA,PRKD1,SDC2,SPOCK1,MACF1,CAMK1D,RTN4,PRAG1	15/443
14_Member	GO Biological Processes	GO:0045927	positive regulation of growth	-582841	-3342	6.57659e+45	BMPR1A,BMPR2,FGFR2,FN1,MAP1B,RPS6KA3,YBX3,AKAP6,PLCB1,MACF1,CPNE8	11/261
14_Member	GO Biological Processes	GO:0008361	regulation of cell size	-552636	-3078	6.59234e+38	BMPR2,FN1,HSP90AA1,MAP1B,NRCAM,PRKD1,MACF1,RTN4,ANO6	9/177
14_Member	GO Biological Processes	GO:0050767	regulation of neurogenesis	-525264	-2869	6.57659e+48	BMPR1A,BMPR2,FN1,HIF1A,LDLR,LYN,MAN2A1,MAP1B,PPP3CA,MACF1,CLCF1,RTN4	12/360
14_Member	GO Biological Processes	GO:0090066	regulation of anatomical structure size	-50669	-2725	6.59213e+59	BMPR2,EXT1,FN1,GCLM,HRH1,HSP90AA1,MAP1B,NRCAM,PRKCE,PRKD1,MACF1,TMOD3,RTN4,ANO6	14/510
14_Member	GO Biological Processes	GO:0051960	regulation of nervous system development	-502732	-2699	6.57659e+52	BMPR1A,BMPR2,FN1,HIF1A,LDLR,LYN,MAN2A1,MAP1B,PPP3CA,PRKCA,MACF1,CLCF1,RTN4	13/445
14_Member	GO Biological Processes	GO:0030516	regulation of axon extension	-471611	-2465	6.59234e+24	BMPR2,FN1,MAP1B,NRCAM,MACF1,RTN4	1983-06-01
14_Member	GO Biological Processes	GO:0032535	regulation of cellular component size	-455661	-2336	6.59234e+47	BMPR2,FN1,HSP90AA1,MAP1B,NRCAM,PRKCE,PRKD1,MACF1,TMOD3,RTN4,ANO6	11/356
14_Member	GO Biological Processes	GO:0061387	regulation of extent of cell growth	-428158	-2151	6.59234e+24	BMPR2,FN1,MAP1B,NRCAM,MACF1,RTN4	1999-06-01
14_Member	GO Biological Processes	GO:0051962	positive regulation of nervous system development	-397708	-1938	6.59234e+36	BMPR2,FN1,HIF1A,LYN,MAN2A1,MAP1B,PRKCA,MACF1,CLCF1	9/278
14_Member	GO Biological Processes	GO:0001558	regulation of cell growth	-396987	-1933	6.59234e+46	BMPR2,FN1,IGFBP7,MAP1B,NRCAM,RPS6KA3,SPOCK1,AKAP6,MACF1,RTN4,CPNE8	11/414
14_Member	GO Biological Processes	GO:0050769	positive regulation of neurogenesis	-391023	-1878	6.59234e+32	BMPR2,FN1,HIF1A,LYN,MAN2A1,MAP1B,MACF1,CLCF1	8/222
14_Member	GO Biological Processes	GO:0030307	positive regulation of cell growth	-390393	-1876	6.59234e+29	BMPR2,FN1,MAP1B,RPS6KA3,AKAP6,MACF1,CPNE8	7/166
14_Member	GO Biological Processes	GO:0045773	positive regulation of axon extension	-389431	-1870	6592335413123490	BMPR2,FN1,MAP1B,MACF1	1939-04-01
14_Member	GO Biological Processes	GO:0031346	positive regulation of cell projection organization	-38414	-1832	3.24658e+38	APC,BMPR1A,BMPR2,FN1,HSP90AA1,LYN,MAP1B,PRKD1,MACF1,CAMK1D	10/357
14_Member	GO Biological Processes	GO:0010720	positive regulation of cell development	-376549	-1778	6.59231e+44	BMPR2,FOXO3,FN1,HIF1A,LYN,MAN2A1,MAP1B,PPP3CA,PRKCA,MACF1,CLCF1	11/437
14_Member	GO Biological Processes	GO:0050772	positive regulation of axonogenesis	-276299	-1080	6592335413123490	BMPR2,FN1,MAP1B,MACF1	1977-04-01
14_Member	GO Biological Processes	GO:0050770	regulation of axonogenesis	-258523	-0,973	6.59234e+20	BMPR2,FN1,MAP1B,MACF1,RTN4	5/142
15_Summary	GO Biological Processes	GO:0010632	regulation of epithelial cell migration	-777506	-4942	6.59309e+172	BMPR2,HIF1A,MCC,PRKCE,MAP4K4,MAPRE2,MACF1,RTN4,APC,BMPR1A,CDH11,EXT1,FGFR2,FN1,PCSK5,UTY,AKAP13,DCHS2,SPRED1,WWTR1,BCR,LPAR1,FOXO3,NRCAM,PLCB1,SEZ6L,GPR158,KDM7A,PHACTR1,APBA2,MAN2A1,MYO1E,YBX3,ABI1,SULF1,PRICKLE2,MAP1B,ITPR1,PLOD2,PRKCA	40/-
15_Member	GO Biological Processes	GO:0010632	regulation of epithelial cell migration	-777506	-4942	6.59309e+33	BMPR2,HIF1A,MCC,PRKCE,MAP4K4,MAPRE2,MACF1,RTN4	1968-08-01
15_Member	GO Biological Processes	GO:0010634	positive regulation of epithelial cell migration	-617626	-3587	6.59309e+24	BMPR2,HIF1A,PRKCE,MAP4K4,MAPRE2,RTN4	1947-06-01
15_Member	GO Biological Processes	GO:0007507	heart development	-445047	-2271	3.24658e+57	APC,BMPR1A,BMPR2,CDH11,EXT1,FGFR2,FN1,HIF1A,PCSK5,UTY,AKAP13,DCHS2,RTN4,SPRED1	14/580
15_Member	GO Biological Processes	GO:0060485	mesenchyme development	-428971	-2156	3.24658e+34	APC,BMPR1A,BMPR2,EXT1,FGFR2,FN1,HIF1A,WWTR1,RTN4	9/253
15_Member	GO Biological Processes	GO:0048762	mesenchymal cell differentiation	-371682	-1748	6.57213e+28	BMPR1A,EXT1,FGFR2,FN1,HIF1A,WWTR1,RTN4	7/178
15_Member	GO Biological Processes	GO:0003007	heart morphogenesis	-337967	-1509	3.24658e+30	APC,BMPR1A,BMPR2,EXT1,FGFR2,HIF1A,DCHS2,RTN4	8/266
15_Member	GO Biological Processes	GO:0007420	brain development	-327962	-1451	6.13657e+60	BCR,BMPR1A,LPAR1,EXT1,FGFR2,FOXO3,HIF1A,NRCAM,PLCB1,SEZ6L,RTN4,GPR158,KDM7A,PHACTR1	14/753
15_Member	GO Biological Processes	GO:0043009	chordate embryonic development	-31634	-1363	3.21657e+54	APBA2,BMPR1A,EXT1,FGFR2,HIF1A,MAN2A1,MYO1E,PCSK5,YBX3,ABI1,SULF1,RTN4,PRICKLE2	13/685
15_Member	GO Biological Processes	GO:0071453	cellular response to oxygen levels	-306597	-1289	1.90223e+24	LPAR1,FGFR2,FOXO3,HIF1A,PRKCE,RTN4	6/166
15_Member	GO Biological Processes	GO:0009792	embryo development ending in birth or egg hatching	-305485	-1282	3.21657e+54	APBA2,BMPR1A,EXT1,FGFR2,HIF1A,MAN2A1,MYO1E,PCSK5,YBX3,ABI1,SULF1,RTN4,PRICKLE2	13/704
15_Member	GO Biological Processes	GO:0048863	stem cell differentiation	-290968	-1190	6.57659e+21	BMPR1A,BMPR2,EXT1,FGFR2,FN1,HIF1A	6/178
15_Member	GO Biological Processes	GO:0002065	columnar/cuboidal epithelial cell differentiation	-282676	-1129	2131226330914130	EXT1,FGFR2,HIF1A,MAP1B	1974-04-01
15_Member	GO Biological Processes	GO:0070482	response to oxygen levels	-272779	-1066	1.90223e+32	LPAR1,FGFR2,FOXO3,HIF1A,ITPR1,PLOD2,PRKCE,RTN4	8/336
15_Member	GO Biological Processes	GO:0001701	in utero embryonic development	-272712	-1066	3.21657e+36	APBA2,BMPR1A,FGFR2,HIF1A,MAN2A1,MYO1E,YBX3,RTN4,PRICKLE2	9/415
15_Member	GO Biological Processes	GO:0071634	regulation of transforming growth factor beta production	-272629	-1066	65723353091	BMPR1A,FN1,HIF1A	1937-03-01
15_Member	GO Biological Processes	GO:0071456	cellular response to hypoxia	-258523	-0,973	2.26323e+20	FGFR2,FOXO3,HIF1A,PRKCE,RTN4	5/142
15_Member	GO Biological Processes	GO:0036294	cellular response to decreased oxygen levels	-248291	-0,903	2.26323e+20	FGFR2,FOXO3,HIF1A,PRKCE,RTN4	5/150
15_Member	GO Biological Processes	GO:0001666	response to hypoxia	-243225	-0,865	2.26323e+28	FGFR2,FOXO3,HIF1A,ITPR1,PLOD2,PRKCE,RTN4	7/296
15_Member	GO Biological Processes	GO:0014033	neural crest cell differentiation	-241519	-0,854	657213123353091	BMPR1A,EXT1,FN1,HIF1A	1996-04-01
15_Member	WikiPathways	WP5373	Osteoarthritic chondrocyte hypertrophy	-235178	-0,812	226330915578	FGFR2,HIF1A,PRKCA	1950-03-01
15_Member	GO Biological Processes	GO:0036293	response to decreased oxygen levels	-233877	-0,800	2.26323e+28	FGFR2,FOXO3,HIF1A,ITPR1,PLOD2,PRKCE,RTN4	7/308
15_Member	GO Biological Processes	GO:0060688	regulation of morphogenesis of a branching structure	-225789	-0,738	22632321357142	FGFR2,SULF1,RTN4	1954-03-01
15_Member	GO Biological Processes	GO:0030900	forebrain development	-218342	-0,688	6.5719e+34	BMPR1A,LPAR1,EXT1,FGFR2,HIF1A,PLCB1,RTN4,PHACTR1	8/414
16_Summary	GO Biological Processes	GO:0032103	positive regulation of response to external stimulus	-759328	-4799	6.5919e+95	BMPR2,LPAR1,HSP90AA1,IL1R1,IL6R,LDLR,LYN,PRKCA,PRKCE,PRKD1,MASP1,RPS6KA3,CCL2,OSMR,MFHAS1,GNA14,CAMK1D,RTN4,ANO6,FN1,PROS1,PDE4B,CLCF1	23/-
16_Member	GO Biological Processes	GO:0032103	positive regulation of response to external stimulus	-759328	-4799	6.5919e+78	BMPR2,LPAR1,HSP90AA1,IL1R1,IL6R,LDLR,LYN,PRKCA,PRKCE,PRKD1,MASP1,RPS6KA3,CCL2,OSMR,MFHAS1,GNA14,CAMK1D,RTN4,ANO6	19/606
16_Member	GO Biological Processes	GO:0031349	positive regulation of defense response	-4049	-1995	3.32036e+48	HSP90AA1,IL1R1,LDLR,LYN,PRKCE,PRKD1,MASP1,RPS6KA3,OSMR,MFHAS1,GNA14,RTN4	12/478
16_Member	GO Biological Processes	GO:0002833	positive regulation of response to biotic stimulus	-323258	-1416	3.32041e+36	HSP90AA1,LYN,PRKCA,PRKCE,PRKD1,MASP1,RPS6KA3,MFHAS1,RTN4	9/351
16_Member	GO Biological Processes	GO:0045089	positive regulation of innate immune response	-286048	-1153	3.32041e+32	HSP90AA1,LYN,PRKCE,PRKD1,MASP1,RPS6KA3,MFHAS1,RTN4	8/320
16_Member	GO Biological Processes	GO:0062208	positive regulation of pattern recognition receptor signaling pathway	-268219	-1036	4.06756e+16	LYN,PRKD1,MFHAS1,RTN4	1981-04-01
16_Member	GO Biological Processes	GO:0051897	positive regulation of phosphatidylinositol 3-kinase/protein kinase B signal transduction	-254843	-0,950	2.33536e+24	FN1,IL1R1,PRKD1,PROS1,MFHAS1,RTN4	6/210
16_Member	GO Biological Processes	GO:0002752	cell surface pattern recognition receptor signaling pathway	-237655	-0,829	406755815648	LYN,PRKCE,MASP1	1949-03-01
16_Member	GO Biological Processes	GO:0050778	positive regulation of immune response	-214247	-0,655	3.32036e+45	HSP90AA1,IL1R1,LYN,PDE4B,PRKCE,PRKD1,MASP1,RPS6KA3,MFHAS1,CLCF1,RTN4	11/700
16_Member	GO Biological Processes	GO:0002218	activation of innate immune response	-213103	-0,648	3.32041e+19	HSP90AA1,LYN,PRKCE,MASP1,RPS6KA3	5/182
17_Summary	GO Biological Processes	GO:0002063	chondrocyte development	-739293	-4623	6.5866e+209	BMPR1B,BMPR2,SERPINH1,EXT1,CHSY1,SULF1,BMPR1A,CD44,CDH11,FGFR2,HIF1A,PCSK5,RPS6KA3,AKAP13,TIPARP,ARID5B,IL6R,PPP3CA,PRKD1,WWTR1,CRIM1,FGF1,PRKCA,PRKCE,GALNT2,MAN2A1,MGAT5,NPC1,MAN1C1,GALNT18,SGMS2,ANO6,HSP90AA1,IL1R1,CCL2,SDC2,CCBE1,APC,WWC1,OSMR,CXCL14,CLCF1,ABI1,SHROOM3,FN1,TXNRD1,ADCY8,LTBP1,MACF1	49/-
17_Member	GO Biological Processes	GO:0002063	chondrocyte development	-739293	-4623	6.5866e+22	BMPR1B,BMPR2,SERPINH1,EXT1,CHSY1,SULF1	2026-06-30
17_Member	GO Biological Processes	GO:0001501	skeletal system development	-62973	-3667	6.57659e+63	BMPR1A,BMPR1B,BMPR2,SERPINH1,CD44,CDH11,EXT1,FGFR2,HIF1A,PCSK5,RPS6KA3,AKAP13,CHSY1,SULF1,TIPARP,ARID5B	16/526
17_Member	GO Biological Processes	GO:0045669	positive regulation of osteoblast differentiation	-601427	-3462	6.57659e+25	BMPR1A,BMPR1B,BMPR2,IL6R,PPP3CA,PRKD1,WWTR1	1979-07-01
17_Member	GO Biological Processes	GO:0002062	chondrocyte differentiation	-597693	-3439	6.57659e+25	BMPR1A,BMPR1B,BMPR2,SERPINH1,EXT1,CHSY1,SULF1	1980-07-01
17_Member	GO Biological Processes	GO:0045667	regulation of osteoblast differentiation	-588886	-3377	6.57659e+34	BMPR1A,BMPR1B,BMPR2,FGFR2,IL6R,PPP3CA,PRKD1,WWTR1,CRIM1	9/160
17_Member	WikiPathways	WP4787	Osteoblast differentiation and related diseases	-587432	-3375	6.57659e+28	BMPR1A,BMPR1B,BMPR2,FGF1,FGFR2,PRKCA,PRKCE,PRKD1	8/119
17_Member	GO Biological Processes	GO:0009100	glycoprotein metabolic process	-551855	-3078	6.58659e+50	BMPR1B,BMPR2,EXT1,GALNT2,HIF1A,MAN2A1,MGAT5,NPC1,CHSY1,SULF1,MAN1C1,GALNT18	12/339
17_Member	GO Biological Processes	GO:0051216	cartilage development	-546654	-3037	6.57659e+32	BMPR1A,BMPR1B,BMPR2,SERPINH1,CD44,EXT1,HIF1A,CHSY1,SULF1	9/180
17_Member	GO Biological Processes	GO:0061448	connective tissue development	-513303	-2777	6.57659e+37	BMPR1A,BMPR1B,BMPR2,SERPINH1,CD44,EXT1,HIF1A,CHSY1,SULF1,ARID5B	10/251
17_Member	GO Biological Processes	GO:0009101	glycoprotein biosynthetic process	-481615	-2535	6.58659e+41	BMPR1B,BMPR2,EXT1,GALNT2,MAN2A1,MGAT5,NPC1,CHSY1,MAN1C1,GALNT18	10/273
17_Member	GO Biological Processes	GO:0030500	regulation of bone mineralization	-471611	-2465	6.57659e+24	BMPR1A,BMPR1B,BMPR2,HIF1A,SGMS2,ANO6	1983-06-01
17_Member	GO Biological Processes	GO:0030278	regulation of ossification	-461943	-2389	6.57659e+29	BMPR1A,BMPR1B,BMPR2,HIF1A,CHSY1,SGMS2,ANO6	7/128
17_Member	KEGG Pathway	hsa05418	Fluid shear stress and atherosclerosis	-43304	-2183	6.57659e+24	BMPR1A,BMPR1B,BMPR2,HSP90AA1,IL1R1,CCL2,SDC2	7/142
17_Member	GO Biological Processes	GO:0030323	respiratory tube development	-427157	-2146	6.57659e+31	BMPR1A,BMPR2,EXT1,FGF1,FGFR2,MAN2A1,PCSK5,CCBE1	8/197
17_Member	WikiPathways	WP1425	Bone morphogenic protein signaling and regulation	-422143	-2106	657658659	BMPR1A,BMPR1B,BMPR2	2026-03-12
17_Member	GO Biological Processes	GO:0060349	bone morphogenesis	-420891	-2105	6.5866e+21	BMPR1B,BMPR2,SERPINH1,EXT1,FGFR2,CHSY1	6/102
17_Member	GO Biological Processes	GO:0070167	regulation of biomineral tissue development	-41386	-2049	6.57659e+24	BMPR1A,BMPR1B,BMPR2,HIF1A,SGMS2,ANO6	6/105
17_Member	GO Biological Processes	GO:0060348	bone development	-413552	-2048	6.5866e+31	BMPR1B,BMPR2,SERPINH1,EXT1,FGFR2,AKAP13,CHSY1,SULF1	8/206
17_Member	KEGG Pathway	hsa04390	Hippo signaling pathway	-405495	-1995	3.24658e+25	APC,BMPR1A,BMPR1B,BMPR2,FGF1,WWC1,WWTR1	7/157
17_Member	WikiPathways	WP3931	Embryonic stem cell pluripotency pathways	-385822	-1845	3.24658e+19	APC,BMPR1A,BMPR1B,BMPR2,FGF1,FGFR2	6/118
17_Member	KEGG Pathway	hsa04060	Cytokine-cytokine receptor interaction	-375073	-1767	6.57659e+33	BMPR1A,BMPR1B,BMPR2,IL1R1,IL6R,CCL2,OSMR,CXCL14,CLCF1	9/298
17_Member	GO Biological Processes	GO:0048705	skeletal system morphogenesis	-372849	-1755	6.5866e+31	BMPR1B,BMPR2,SERPINH1,EXT1,FGFR2,CHSY1,TIPARP,ARID5B	8/236
17_Member	GO Biological Processes	GO:0030501	positive regulation of bone mineralization	-368792	-1729	657658659196527	BMPR1A,BMPR1B,BMPR2,ANO6	1944-04-01
17_Member	GO Biological Processes	GO:0007389	pattern specification process	-355066	-1628	3.24658e+42	APC,BMPR1A,BMPR1B,BMPR2,EXT1,FGFR2,HIF1A,PCSK5,ABI1,CHSY1,SHROOM3	11/463
17_Member	GO Biological Processes	GO:0030324	lung development	-350283	-1596	6.57659e+27	BMPR1A,BMPR2,EXT1,FGF1,FGFR2,MAN2A1,CCBE1	7/193
17_Member	WikiPathways	WP5473	Cytokine cytokine receptor interaction	-346779	-1573	6.57659e+29	BMPR1A,BMPR1B,BMPR2,IL1R1,IL6R,CCL2,CXCL14,CLCF1	8/258
17_Member	GO Biological Processes	GO:0070169	positive regulation of biomineral tissue development	-334302	-1488	657658659196527	BMPR1A,BMPR1B,BMPR2,ANO6	1954-04-01
17_Member	GO Biological Processes	GO:0045778	positive regulation of ossification	-331247	-1470	657658659196527	BMPR1A,BMPR1B,BMPR2,ANO6	1955-04-01
17_Member	GO Biological Processes	GO:0060541	respiratory system development	-315205	-1353	6.57659e+27	BMPR1A,BMPR2,EXT1,FGF1,FGFR2,MAN2A1,CCBE1	7/221
17_Member	GO Biological Processes	GO:0060350	endochondral bone morphogenesis	-308816	-1305	6586598712131	BMPR1B,BMPR2,SERPINH1,EXT1	1963-04-01
17_Member	GO Biological Processes	GO:0006029	proteoglycan metabolic process	-305744	-1283	6.58659e+19	BMPR1B,BMPR2,EXT1,CHSY1,SULF1	5/111
17_Member	GO Biological Processes	GO:0007369	gastrulation	-302566	-1265	6.57659e+21	BMPR1A,BMPR2,EXT1,FGFR2,FN1,TXNRD1	6/169
17_Member	Reactome Gene Sets	R-HSA-201451	Signaling by BMP	-295133	-1220	657658659	BMPR1A,BMPR1B,BMPR2	2026-03-31
17_Member	GO Biological Processes	GO:0001704	formation of primary germ layer	-292207	-1196	6.57659e+17	BMPR1A,BMPR2,FGFR2,FN1,TXNRD1	5/119
17_Member	GO Biological Processes	GO:0001707	mesoderm formation	-291646	-1194	65765922637296	BMPR1A,BMPR2,FGFR2,TXNRD1	1970-04-01
17_Member	GO Biological Processes	GO:0048332	mesoderm morphogenesis	-287091	-1162	65765922637296	BMPR1A,BMPR2,FGFR2,TXNRD1	1972-04-01
17_Member	GO Biological Processes	GO:1901137	carbohydrate derivative biosynthetic process	-286652	-1158	1.14659e+44	ADCY8,BMPR1B,BMPR2,EXT1,GALNT2,MAN2A1,MGAT5,NPC1,CHSY1,MAN1C1,GALNT18	11/561
17_Member	GO Biological Processes	GO:0030509	BMP signaling pathway	-282676	-1129	6576586592131	BMPR1A,BMPR1B,BMPR2,EXT1	1974-04-01
17_Member	GO Biological Processes	GO:0007178	cell surface receptor protein serine/threonine kinase signaling pathway	-282424	-1129	6.57659e+21	BMPR1A,BMPR1B,BMPR2,EXT1,LTBP1,WWTR1	6/185
17_Member	GO Biological Processes	GO:0007498	mesoderm development	-276699	-1082	6.57659e+17	BMPR1A,BMPR2,EXT1,FGFR2,TXNRD1	5/129
17_Member	GO Biological Processes	GO:0003170	heart valve development	-274235	-1067	3246576591009	APC,BMPR1A,BMPR2,CDH11	1978-04-01
17_Member	GO Biological Processes	GO:0030166	proteoglycan biosynthetic process	-274235	-1067	658659213122856	BMPR1B,BMPR2,EXT1,CHSY1	1978-04-01
17_Member	GO Biological Processes	GO:0003151	outflow tract morphogenesis	-268219	-1036	65765922633091	BMPR1A,BMPR2,FGFR2,HIF1A	1981-04-01
17_Member	GO Biological Processes	GO:0001503	ossification	-262599	-0,999	6.57659e+25	BMPR1A,BMPR1B,BMPR2,CDH11,EXT1,FGFR2,WWTR1	7/273
17_Member	Canonical Pathways	M181	PID BMP PATHWAY	-256729	-0,963	657658659	BMPR1A,BMPR1B,BMPR2	1942-03-01
17_Member	KEGG Pathway	hsa04550	Signaling pathways regulating pluripotency of stem cells	-255901	-0,957	3246576586592260	APC,BMPR1A,BMPR1B,BMPR2,FGFR2	5/144
17_Member	GO Biological Processes	GO:0071772	response to BMP	-255113	-0,952	6576586592131	BMPR1A,BMPR1B,BMPR2,EXT1	1988-04-01
17_Member	GO Biological Processes	GO:0071773	cellular response to BMP stimulus	-255113	-0,952	6576586592131	BMPR1A,BMPR1B,BMPR2,EXT1	1988-04-01
17_Member	WikiPathways	WP2857	Mesodermal commitment pathway	-25205	-0,932	6.57659e+19	BMPR1A,BMPR2,EXT1,MACF1,ARID5B	5/147
17_Member	GO Biological Processes	GO:0060412	ventricular septum morphogenesis	-245437	-0,883	6576592263	BMPR1A,BMPR2,FGFR2	1946-03-01
17_Member	WikiPathways	WP5053	Development of ureteric derived collecting system	-240189	-0,843	65765951232	BMPR1A,BMPR2,CRIM1	1948-03-01
17_Member	Reactome Gene Sets	R-HSA-9006936	Signaling by TGFB family members	-238692	-0,837	6.57659e+17	BMPR1A,BMPR1B,BMPR2,LTBP1,WWTR1	5/158
17_Member	GO Biological Processes	GO:0003197	endocardial cushion development	-230383	-0,774	324657659	APC,BMPR1A,BMPR2	1952-03-01
17_Member	GO Biological Processes	GO:0048286	lung alveolus development	-223563	-0,725	65922634124	BMPR2,FGFR2,MAN2A1	1955-03-01
17_Member	KEGG Pathway	hsa04350	TGF-beta signaling pathway	-220616	-0,705	6576586594052	BMPR1A,BMPR1B,BMPR2,LTBP1	4/110
17_Member	GO Biological Processes	GO:0003002	regionalization	-217133	-0,678	6.57659e+30	BMPR1A,BMPR1B,BMPR2,EXT1,HIF1A,PCSK5,ABI1,CHSY1	8/416
17_Member	GO Biological Processes	GO:0003179	heart valve morphogenesis	-207233	-0,600	6576591009	BMPR1A,BMPR2,CDH11	1963-03-01
18_Summary	Reactome Gene Sets	R-HSA-5663202	Diseases of signal transduction by growth factor receptors and second messengers	-64087	-3761	3.24613e+148	APC,BCR,ETV6,FGF1,FGFR2,FOXO3,FN1,HSP90AA1,LYN,CLIP1,VCL,LRRFIP1,KDM7A,SPRED1,SPRED2,HIF1A,ITPR1,PCSK5,PRKCA,PRKCE,RPS6KA3,ADAM12,ABI1,DNM3,ADCY8,LPAR1,IL6R,TXNRD1,PLCB1,OSMR,CREB5,ACTN1,PIP4K2A,PRKD1,SIPA1L2,PREX2	36/-
18_Member	Reactome Gene Sets	R-HSA-5663202	Diseases of signal transduction by growth factor receptors and second messengers	-64087	-3761	3.24613e+62	APC,BCR,ETV6,FGF1,FGFR2,FOXO3,FN1,HSP90AA1,LYN,CLIP1,VCL,LRRFIP1,KDM7A,SPRED1,SPRED2	15/452
18_Member	Reactome Gene Sets	R-HSA-9006934	Signaling by Receptor Tyrosine Kinases	-624313	-3635	2.24623e+69	FGF1,FGFR2,FN1,HIF1A,HSP90AA1,ITPR1,LYN,PCSK5,PRKCA,PRKCE,RPS6KA3,ADAM12,ABI1,DNM3,SPRED1,SPRED2	16/531
18_Member	WikiPathways	WP5434	Cancer pathways	-441873	-2248	1.14325e+49	ADCY8,APC,BCR,LPAR1,FGF1,FGFR2,FN1,HIF1A,HSP90AA1,IL6R,PRKCA,TXNRD1,PLCB1	13/509
18_Member	WikiPathways	WP3932	Focal adhesion PI3K Akt mTOR signaling	-441822	-2248	1.90222e+39	LPAR1,FGF1,FGFR2,FOXO3,FN1,HIF1A,HSP90AA1,IL6R,OSMR,CREB5	10/304
18_Member	KEGG Pathway	hsa05200	Pathways in cancer	-421546	-2105	1.14325e+49	ADCY8,APC,BCR,LPAR1,FGF1,FGFR2,FN1,HIF1A,HSP90AA1,IL6R,PRKCA,TXNRD1,PLCB1	13/533
18_Member	WikiPathways	WP51	Regulation of actin cytoskeleton	-417954	-2085	8.73242e+24	ACTN1,APC,FGF1,FGFR2,FN1,PIP4K2A,VCL	7/150
18_Member	KEGG Pathway	hsa04015	Rap1 signaling pathway	-404867	-1995	1.1419e+32	ADCY8,LPAR1,FGF1,FGFR2,PRKCA,PRKD1,PLCB1,SIPA1L2	8/212
18_Member	WikiPathways	WP4172	PI3K Akt signaling	-401413	-1964	1.90222e+39	LPAR1,FGF1,FGFR2,FOXO3,FN1,HSP90AA1,IL6R,PRKCA,OSMR,CREB5	10/340
18_Member	KEGG Pathway	hsa04151	PI3K-Akt signaling pathway	-379255	-1795	1.90222e+39	LPAR1,FGF1,FGFR2,FOXO3,FN1,HSP90AA1,IL6R,PRKCA,OSMR,CREB5	10/362
18_Member	KEGG Pathway	hsa04810	Regulation of actin cytoskeleton	-377906	-1786	8.73242e+28	ACTN1,APC,LPAR1,FGF1,FGFR2,FN1,PIP4K2A,VCL	8/232
18_Member	Reactome Gene Sets	R-HSA-9006925	Intracellular signaling by second messengers	-368646	-1729	1.14225e+35	ADCY8,FGF1,FGFR2,FOXO3,ITPR1,PIP4K2A,PRKCA,PRKCE,PREX2	9/304
19_Summary	GO Biological Processes	GO:0071396	cellular response to lipid	-633162	-3693	1.91146e+119	ABCA1,ADCY8,BCR,LPAR1,FGFR2,FOXO3,IGFBP7,LDLR,LYN,NPC1,PDE4B,PRKCE,PRKD1,CCL2,NRIP1,PLCB1,BRINP2,GCLM,HSP90AA1,MAP1B,SLC1A3,NCEH1,PRKCA,DGKD,KALRN,MAP4K4,SIK2,RPS6KA3,AKAP12,TPST1	30/-
19_Member	GO Biological Processes	GO:0071396	cellular response to lipid	-633162	-3693	1.91146e+65	ABCA1,ADCY8,BCR,LPAR1,FGFR2,FOXO3,IGFBP7,LDLR,LYN,NPC1,PDE4B,PRKCE,PRKD1,CCL2,NRIP1,PLCB1,BRINP2	17/590
19_Member	GO Biological Processes	GO:0009410	response to xenobiotic stimulus	-406334	-1997	1.92309e+42	ABCA1,FOXO3,GCLM,HSP90AA1,LYN,MAP1B,NPC1,PDE4B,PRKCE,SLC1A3,NCEH1	11/404
19_Member	GO Biological Processes	GO:0016310	phosphorylation	-380225	-1803	6.13226e+39	BCR,FGFR2,LYN,PRKCA,PRKD1,CCL2,DGKD,KALRN,MAP4K4,SIK2	10/361
19_Member	GO Biological Processes	GO:0006468	protein phosphorylation	-354247	-1625	6.13226e+35	BCR,FGFR2,LYN,PRKCA,PRKD1,CCL2,KALRN,MAP4K4,SIK2	9/318
19_Member	GO Biological Processes	GO:0032496	response to lipopolysaccharide	-347342	-1575	1.96132e+32	ABCA1,BCR,FGFR2,LYN,PDE4B,PRKCE,RPS6KA3,CCL2,AKAP12	9/325
19_Member	GO Biological Processes	GO:0002237	response to molecule of bacterial origin	-325919	-1435	1.96132e+32	ABCA1,BCR,FGFR2,LYN,PDE4B,PRKCE,RPS6KA3,CCL2,AKAP12	9/348
19_Member	GO Biological Processes	GO:0032526	response to retinoic acid	-314788	-1352	1.92263e+18	ABCA1,FGFR2,IGFBP7,LYN,BRINP2	5/106
19_Member	GO Biological Processes	GO:0071300	cellular response to retinoic acid	-30121	-1258	192263406757795	ABCA1,FGFR2,LYN,BRINP2	1966-04-01
19_Member	GO Biological Processes	GO:0071222	cellular response to lipopolysaccharide	-257934	-0,968	1.96134e+20	ABCA1,BCR,LYN,PDE4B,PRKCE,CCL2	6/207
19_Member	GO Biological Processes	GO:0071219	cellular response to molecule of bacterial origin	-242056	-0,857	1.96134e+20	ABCA1,BCR,LYN,PDE4B,PRKCE,CCL2	6/223
19_Member	GO Biological Processes	GO:0018212	peptidyl-tyrosine modification	-230383	-0,774	226340678460	FGFR2,LYN,TPST1	1952-03-01
19_Member	GO Biological Processes	GO:0046777	protein autophosphorylation	-220616	-0,705	2.26341e+16	FGFR2,LYN,PRKD1,SIK2	4/110
19_Member	GO Biological Processes	GO:0071216	cellular response to biotic stimulus	-219091	-0,695	1.96134e+20	ABCA1,BCR,LYN,PDE4B,PRKCE,CCL2	6/249
20_Summary	WikiPathways	WP5501	GNAQ p R183Q drives capillary malformation	-62402	-3635	1.82755e+144	RCAN1,PPP3CA,PRKCA,PRKCE,PRKD1,HIF1A,PDE4B,RGS20,RGS6,PLCB1,RIC8B,GPR158,FOXO3,GAP43,IL1R1,CCL2,RTN4,FGFR2,APC,PRICKLE2,MCC,TRIO,FGF1,RPS6KA3,MAP4K4,BMPR1B,BMPR2,ABLIM1,SRGAP1,AKAP6,HSP90AA1,BCR,UBASH3B,LYN,STXBP6	35/-
20_Member	WikiPathways	WP5501	GNAQ p R183Q drives capillary malformation	-62402	-3635	1.82755e+19	RCAN1,PPP3CA,PRKCA,PRKCE,PRKD1	2026-05-25
20_Member	GO Biological Processes	GO:0008277	regulation of G protein-coupled receptor signaling pathway	-569175	-3229	3.09151e+38	HIF1A,PDE4B,PPP3CA,PRKCA,RGS20,RGS6,PLCB1,RIC8B,GPR158	9/169
20_Member	WikiPathways	WP2431	Spinal cord injury	-480123	-2532	2.30926e+28	FOXO3,GAP43,IL1R1,PPP3CA,PRKCA,CCL2,RTN4	7/120
20_Member	Canonical Pathways	M113	PID NFAT 3PATHWAY	-337421	-1509	1827553055785580	RCAN1,PPP3CA,PRKCA,PRKCE	1953-04-01
20_Member	WikiPathways	WP2795	Cardiac hypertrophic response	-334302	-1488	2263553055785580	FGFR2,PPP3CA,PRKCA,PRKD1	1954-04-01
20_Member	WikiPathways	WP428	Wnt signaling	-30054	-1254	3.24553e+21	APC,PPP3CA,PRKCA,PLCB1,PRICKLE2	5/114
20_Member	KEGG Pathway	hsa04310	Wnt signaling pathway	-296034	-1224	3.24416e+25	APC,MCC,PPP3CA,PRKCA,PLCB1,PRICKLE2	6/174
20_Member	GO Biological Processes	GO:0099170	postsynaptic modulation of chemical synaptic transmission	-295133	-1220	5530720423236	PPP3CA,TRIO,PLCB1	2026-03-31
20_Member	WikiPathways	WP382	MAPK signaling	-287173	-1162	2.24623e+27	FGF1,FGFR2,IL1R1,PPP3CA,PRKCA,RPS6KA3,MAP4K4	7/247
20_Member	KEGG Pathway	hsa04360	Axon guidance	-28362	-1133	6.58659e+22	BMPR1B,BMPR2,ABLIM1,PPP3CA,PRKCA,SRGAP1	6/184
20_Member	GO Biological Processes	GO:0010613	positive regulation of cardiac muscle hypertrophy	-272629	-1066	553055789472	PPP3CA,PRKCA,AKAP6	1937-03-01
20_Member	GO Biological Processes	GO:0014742	positive regulation of muscle hypertrophy	-269268	-1044	553055789472	PPP3CA,PRKCA,AKAP6	1938-03-01
20_Member	GO Biological Processes	GO:0090257	regulation of muscle system process	-263488	-1000	2.30933e+27	FOXO3,HSP90AA1,PDE4B,PPP3CA,PRKCA,PRKD1,AKAP6	7/272
20_Member	GO Biological Processes	GO:0034103	regulation of tissue remodeling	-255113	-0,952	6135530557884950	BCR,PPP3CA,PRKCA,UBASH3B	1988-04-01
20_Member	KEGG Pathway	hsa04010	MAPK signaling pathway	-240055	-0,843	2.24623e+27	FGF1,FGFR2,IL1R1,PPP3CA,PRKCA,RPS6KA3,MAP4K4	7/300
20_Member	GO Biological Processes	GO:0045637	regulation of myeloid cell differentiation	-239237	-0,840	2.30931e+24	FOXO3,HIF1A,LYN,PPP3CA,PRKCA,UBASH3B	6/226
20_Member	GO Biological Processes	GO:0043502	regulation of muscle adaptation	-236754	-0,823	2309553055789470	FOXO3,PPP3CA,PRKCA,AKAP6	1999-04-01
20_Member	GO Biological Processes	GO:0045639	positive regulation of myeloid cell differentiation	-219243	-0,695	2309309155305570	FOXO3,HIF1A,PPP3CA,PRKCA	4/111
20_Member	GO Biological Processes	GO:0017157	regulation of exocytosis	-203641	-0,573	6.13407e+19	BCR,LYN,PPP3CA,PRKCA,STXBP6	5/192
20_Member	Canonical Pathways	M272	PID CD8 TCR DOWNSTREAM PATHWAY	-203513	-0,573	553055785581	PPP3CA,PRKCA,PRKCE	1965-03-01

## Sheet: Stage3
GroupID	Category	Term	Description	LogP	Log(q-value)	Genes	Symbols	InTerm_InList
1_Summary	GO Biological Processes	GO:0006457	protein folding	-227123	-18375	1.41033e+192	CRYAB,DNAJB2,DNAJA1,HSPA1A,HSPA1B,HSPA4,HSPA6,HSPA8,HSPB1,HSP90AA1,HSP90AB1,HSPD1,HSPE1,DNAJB1,TCP1,BAG3,DNAJB6,CCT4,AHSA1,PTGES3,HSPH1,RUVBL2,HSPA4L,CHORDC1,DNAJA4,SERPINH1,CTSH,MMP16,NQO1,GRB10,MAFG,MAPK11,UBB,STIP1,PPP1R15A,SLC7A11,SESN2,PRKCSH,KCNJ3,KCNJ6,SHC3,HMGB1,NFAM1,ABCA13	44/-
1_Member	GO Biological Processes	GO:0006457	protein folding	-227123	-18375	1.41033e+108	CRYAB,DNAJB2,DNAJA1,HSPA1A,HSPA1B,HSPA4,HSPA6,HSPA8,HSPB1,HSP90AA1,HSP90AB1,HSPD1,HSPE1,DNAJB1,TCP1,BAG3,DNAJB6,CCT4,AHSA1,PTGES3,HSPH1,RUVBL2,HSPA4L,CHORDC1,DNAJA4	25/228
1_Member	GO Biological Processes	GO:0051604	protein maturation	-158201	-11783	8.71141e+119	SERPINH1,CRYAB,CTSH,DNAJB2,DNAJA1,HSPA1A,HSPA1B,HSPA4,HSPA6,HSPA8,HSPB1,HSP90AA1,HSP90AB1,HSPD1,HSPE1,DNAJB1,MMP16,TCP1,BAG3,DNAJB6,CCT4,AHSA1,PTGES3,HSPH1,RUVBL2,HSPA4L,CHORDC1,DNAJA4	28/581
1_Member	GO Biological Processes	GO:0042026	protein refolding	-152963	-11574	1.41033e+40	CRYAB,DNAJB2,HSPA1A,HSPA1B,HSPA6,HSPA8,HSPB1,HSP90AA1,HSPD1,DNAJA4	2026-10-26
1_Member	GO Biological Processes	GO:0006986	response to unfolded protein	-152625	-11574	8.7133e+64	SERPINH1,DNAJB2,DNAJA1,HSPA1A,HSPA4,HSPA6,HSPA8,HSPB1,HSP90AA1,HSP90AB1,HSPD1,HSPE1,DNAJB1,BAG3,HSPH1,HSPA4L	16/134
1_Member	Reactome Gene Sets	R-HSA-3371556	Cellular response to heat stress	-152125	-11574	1.41033e+59	CRYAB,HSPA1A,HSPA1B,HSPA4,HSPA6,HSPA8,HSP90AA1,HSP90AB1,DNAJB1,BAG3,DNAJB6,PTGES3,HSPH1,HSPA4L	14/88
1_Member	GO Biological Processes	GO:0035966	response to topologically incorrect protein	-144269	-10867	8.7133e+64	SERPINH1,DNAJB2,DNAJA1,HSPA1A,HSPA4,HSPA6,HSPA8,HSPB1,HSP90AA1,HSP90AB1,HSPD1,HSPE1,DNAJB1,BAG3,HSPH1,HSPA4L	16/151
1_Member	Reactome Gene Sets	R-HSA-3371568	Attenuation phase	-118452	-8352	3.30333e+28	HSPA1A,HSPA1B,HSPA8,HSP90AA1,HSP90AB1,DNAJB1,PTGES3	2026-07-14
1_Member	Reactome Gene Sets	R-HSA-3371571	HSF1-dependent transactivation	-117399	-8326	1.41033e+32	CRYAB,HSPA1A,HSPA1B,HSPA8,HSP90AA1,HSP90AB1,DNAJB1,PTGES3	2026-08-24
1_Member	Reactome Gene Sets	R-HSA-2262752	Cellular responses to stress	-117097	-8326	1.41017e+116	CRYAB,NQO1,GRB10,DNAJA1,HSPA1A,HSPA1B,HSPA4,HSPA6,HSPA8,HSP90AA1,HSP90AB1,HSPD1,HSPE1,DNAJB1,MAFG,MAPK11,UBB,BAG3,DNAJB6,PTGES3,HSPH1,STIP1,HSPA4L,PPP1R15A,SLC7A11,DNAJA4,SESN2	27/789
1_Member	Reactome Gene Sets	R-HSA-3371497	HSP90 chaperone cycle for steroid hormone receptors (SHR) in the presence of ligand	-114617	-8124	3.30133e+42	DNAJA1,HSPA1A,HSPA1B,HSPA8,HSP90AA1,HSP90AB1,DNAJB1,PTGES3,STIP1,DNAJA4	1957-10-01
1_Member	KEGG Pathway	hsa04141	Protein processing in endoplasmic reticulum	-110375	-7741	1.41033e+58	CRYAB,DNAJB2,DNAJA1,HSPA1A,HSPA1B,HSPA6,HSPA8,HSP90AA1,HSP90AB1,DNAJB1,PRKCSH,HSPH1,HSPA4L,PPP1R15A	14/174
1_Member	GO Biological Processes	GO:0009408	response to heat	-106608	-7436	1.41033e+44	CRYAB,DNAJA1,HSPA1A,HSPA1B,HSPA6,HSPB1,HSP90AA1,HSP90AB1,DNAJB1,BAG3,DNAJA4	1992-11-01
1_Member	Reactome Gene Sets	R-HSA-3371453	Regulation of HSF1-mediated heat shock response	-106603	-7436	3.30333e+42	HSPA1A,HSPA1B,HSPA4,HSPA6,HSPA8,DNAJB1,BAG3,DNAJB6,HSPH1,HSPA4L	1968-10-01
1_Member	GO Biological Processes	GO:0009266	response to temperature stimulus	-899912	-5837	1.41033e+48	CRYAB,DNAJA1,HSPA1A,HSPA1B,HSPA6,HSPB1,HSP90AA1,HSP90AB1,HSPD1,DNAJB1,BAG3,DNAJA4	12/166
1_Member	GO Biological Processes	GO:0034605	cellular response to heat	-853094	-5397	3.30333e+32	HSPA1A,HSPA1B,HSPA6,HSP90AA1,HSP90AB1,DNAJB1,BAG3,DNAJA4	1956-08-01
1_Member	KEGG Pathway	hsa04915	Estrogen signaling pathway	-647625	-3440	3.30333e+36	HSPA1A,HSPA1B,HSPA6,HSPA8,HSP90AA1,HSP90AB1,KCNJ3,KCNJ6,SHC3	9/139
1_Member	GO Biological Processes	GO:0031647	regulation of protein stability	-631952	-3348	1.41015e+59	CRYAB,CTSH,HSPA1A,HSPA1B,HSPA8,HSP90AA1,HSP90AB1,HSPD1,TCP1,BAG3,CCT4,AHSA1,PTGES3,RUVBL2	14/406
1_Member	GO Biological Processes	GO:0050821	protein stabilization	-604651	-3140	1.41033e+46	CRYAB,HSPA1A,HSPA1B,HSP90AA1,HSP90AB1,HSPD1,TCP1,BAG3,CCT4,PTGES3,RUVBL2	11/253
1_Member	Reactome Gene Sets	R-HSA-6798695	Neutrophil degranulation	-298488	-0,865	1.51231e+43	CTSH,HMGB1,HSPA1A,HSPA1B,HSPA6,HSPA8,HSP90AA1,HSP90AB1,NFAM1,ABCA13	10/469
2_Summary	GO Biological Processes	GO:0090084	negative regulation of inclusion body assembly	-994433	-6753	3.30033e+277	DNAJB2,HSPA1A,HSPA1B,DNAJB1,DNAJB6,DNAJA4,DNAJA1,HSPD1,HSPE1,HSPA4,HSPA6,HSPA8,HSP90AA1,HSP90AB1,MAPK11,MIB1,HSPB1,UBB,NGF,PIAS4,MKNK2,PTPRR,CRYAB,EYA4,IFI6,FAIM2,ITPRIP,NQO1,NUPR1,CHMP6,ZFAND2A,FBXO32,QRICH2,DDR2,PRLR,SESN2,G0S2,HMGB1,TBX6,ABCA7,JMJD6,DPYSL5,OAS2,PLCG2,NR4A3,SLC7A5,NFAM1,IL2RA,DHFR,CCDC62,RANGAP1,CAP2,AHSA1,ITGA2,RUVBL2,GRIN1,STIP1,IFI44L,GPR37L1,SLC7A11,CTSH,GRB10,CDH13	63/-
2_Member	GO Biological Processes	GO:0090084	negative regulation of inclusion body assembly	-994433	-6753	3.30033e+25	DNAJB2,HSPA1A,HSPA1B,DNAJB1,DNAJB6,DNAJA4	2026-06-13
2_Member	GO Biological Processes	GO:0090083	regulation of inclusion body assembly	-832713	-5220	3.30033e+25	DNAJB2,HSPA1A,HSPA1B,DNAJB1,DNAJB6,DNAJA4	2026-06-22
2_Member	Reactome Gene Sets	R-HSA-9841251	Mitochondrial unfolded protein response (UPRmt)	-7,06	-4001	3.30133e+19	DNAJA1,HSPA1A,HSPA1B,HSPD1,HSPE1	2026-05-18
2_Member	KEGG Pathway	hsa04612	Antigen processing and presentation	-596236	-3079	3.30333e+27	HSPA1A,HSPA1B,HSPA4,HSPA6,HSPA8,HSP90AA1,HSP90AB1	1982-07-01
2_Member	KEGG Pathway	hsa05417	Lipid and atherosclerosis	-579057	-2930	3.30333e+40	HSPA1A,HSPA1B,HSPA4,HSPA6,HSPA8,HSP90AA1,HSP90AB1,HSPD1,MAPK11,MIB1	10/216
2_Member	Reactome Gene Sets	R-HSA-450408	AUF1 (hnRNP D0) binds and destabilizes mRNA	-506659	-2260	3.30333e+19	HSPA1A,HSPA1B,HSPA8,HSPB1,UBB	1943-05-01
2_Member	Reactome Gene Sets	R-HSA-450531	Regulation of mRNA stability by proteins that bind AU-rich elements	-501988	-2250	3.30333e+23	HSPA1A,HSPA1B,HSPA8,HSPB1,MAPK11,UBB	1975-06-01
2_Member	GO Biological Processes	GO:1903320	regulation of protein modification by small protein conjugation or removal	-453611	-1870	3.30033e+36	DNAJB2,DNAJA1,HSPA1A,HSPA1B,HSP90AA1,HSP90AB1,NGF,UBB,PIAS4	9/240
2_Member	KEGG Pathway	hsa05134	Legionellosis	-449763	-1841	3.30333e+19	HSPA1A,HSPA1B,HSPA6,HSPA8,HSPD1	1956-05-01
2_Member	GO Biological Processes	GO:1901873	regulation of post-translational protein modification	-445241	-1805	3.30033e+36	DNAJB2,DNAJA1,HSPA1A,HSPA1B,HSP90AA1,HSP90AB1,NGF,UBB,PIAS4	9/246
2_Member	WikiPathways	WP382	MAPK signaling	-443869	-1800	2.87233e+35	MKNK2,HSPA1A,HSPA1B,HSPA6,HSPA8,HSPB1,NGF,MAPK11,PTPRR	9/247
2_Member	GO Biological Processes	GO:0031396	regulation of protein ubiquitination	-433344	-1720	3.30033e+31	DNAJB2,DNAJA1,HSPA1A,HSPA1B,HSP90AA1,HSP90AB1,NGF,UBB	8/197
2_Member	KEGG Pathway	hsa04213	Longevity regulating pathway - multiple species	-428237	-1677	1.41033e+19	CRYAB,HSPA1A,HSPA1B,HSPA6,HSPA8	1962-05-01
2_Member	CORUM	CORUM:725	P2X7 receptor signalling complex	-42475	-1658	330333123326	HSPA1A,HSPA8,HSP90AB1	2026-03-12
2_Member	GO Biological Processes	GO:2001237	negative regulation of extrinsic apoptotic signaling pathway	-423378	-1652	2.07025e+25	EYA4,IFI6,HSPA1A,HSPA1B,FAIM2,ITPRIP	6/103
2_Member	GO Biological Processes	GO:0042176	regulation of protein catabolic process	-412279	-1574	1.72833e+48	NQO1,DNAJB2,HSPA1A,HSPA1B,HSP90AA1,HSP90AB1,UBB,NUPR1,CHMP6,ZFAND2A,FBXO32	11/406
2_Member	GO Biological Processes	GO:1903050	regulation of proteolysis involved in protein catabolic process	-406771	-1529	3.30033e+40	DNAJB2,HSPA1A,HSPA1B,HSP90AB1,UBB,NUPR1,QRICH2,ZFAND2A,FBXO32	9/276
2_Member	GO Biological Processes	GO:1901099	negative regulation of signal transduction in absence of ligand	-401897	-1498	2070253733033300	EYA4,IFI6,HSPA1A,HSPA1B	1937-04-01
2_Member	GO Biological Processes	GO:2001240	negative regulation of extrinsic apoptotic signaling pathway in absence of ligand	-401897	-1498	2070253733033300	EYA4,IFI6,HSPA1A,HSPA1B	1937-04-01
2_Member	WikiPathways	WP2359	Parkin ubiquitin proteasomal system pathway	-39992	-1494	3.30333e+19	HSPA1A,HSPA1B,HSPA4,HSPA6,HSPA8	1971-05-01
2_Member	GO Biological Processes	GO:0031399	regulation of protein modification process	-397656	-1487	3.30033e+58	DNAJB2,DNAJA1,HSPA1A,HSPA1B,HSPB1,HSP90AA1,HSP90AB1,NGF,DDR2,PRLR,UBB,PIAS4,CHMP6,SESN2	14/656
2_Member	GO Biological Processes	GO:2001236	regulation of extrinsic apoptotic signaling pathway	-394212	-1487	2.07025e+30	EYA4,IFI6,HSPA1A,HSPA1B,FAIM2,G0S2,ITPRIP	7/167
2_Member	KEGG Pathway	hsa04010	MAPK signaling pathway	-379482	-1381	2.87233e+35	MKNK2,HSPA1A,HSPA1B,HSPA6,HSPA8,HSPB1,NGF,MAPK11,PTPRR	9/300
2_Member	GO Biological Processes	GO:0061136	regulation of proteasomal protein catabolic process	-378841	-1381	3.30033e+35	DNAJB2,HSPA1A,HSPA1B,HSP90AB1,UBB,NUPR1,ZFAND2A,FBXO32	8/236
2_Member	GO Biological Processes	GO:2000058	regulation of ubiquitin-dependent protein catabolic process	-372605	-1357	3.30033e+31	DNAJB2,HSPA1A,HSPA1B,HSP90AB1,QRICH2,ZFAND2A,FBXO32	7/181
2_Member	GO Biological Processes	GO:0051129	negative regulation of cellular component organization	-370413	-1354	1.41025e+65	CRYAB,IFI6,HMGB1,DNAJB2,HSPA1A,HSPA1B,HSPA8,DNAJB1,TBX6,DNAJB6,ABCA7,JMJD6,NUPR1,DNAJA4,DPYSL5	15/784
2_Member	GO Biological Processes	GO:2001234	negative regulation of apoptotic signaling pathway	-370201	-1354	2.07025e+33	EYA4,IFI6,DNAJA1,HSPA1A,HSPA1B,HSPB1,FAIM2,ITPRIP	8/243
2_Member	GO Biological Processes	GO:0001819	positive regulation of cytokine production	-368536	-1354	3.14633e+49	HMGB1,HSPA1A,HSPA1B,HSPB1,HSP90AA1,HSPD1,OAS2,PLCG2,MAPK11,NR4A3,SLC7A5,NFAM1	12/534
2_Member	GO Biological Processes	GO:2001239	regulation of extrinsic apoptotic signaling pathway in absence of ligand	-357388	-1270	2070253733033300	EYA4,IFI6,HSPA1A,HSPA1B	1948-04-01
2_Member	WikiPathways	WP4630	Measles virus infection	-357036	-1270	3.30333e+23	HSPA1A,HSPA1B,HSPA6,HSPA8,IL2RA,OAS2	6/136
2_Member	KEGG Pathway	hsa05162	Measles	-357036	-1270	3.30333e+23	HSPA1A,HSPA1B,HSPA6,HSPA8,IL2RA,OAS2	6/136
2_Member	GO Biological Processes	GO:0032434	regulation of proteasomal ubiquitin-dependent protein catabolic process	-351939	-1242	3.30033e+26	DNAJB2,HSPA1A,HSPA1B,HSP90AB1,ZFAND2A,FBXO32	6/139
2_Member	GO Biological Processes	GO:0051248	negative regulation of protein metabolic process	-343384	-1175	1.41017e+57	CRYAB,DHFR,NQO1,DNAJB2,DNAJA1,HSPA1A,HSPA1B,HSP90AB1,ABCA7,CHMP6,SESN2,QRICH2,FBXO32	13/654
2_Member	GO Biological Processes	GO:1901673	regulation of mitotic spindle assembly	-325517	-1041	3303330479643	HSPA1A,HSPA1B,CHMP6	2026-03-25
2_Member	GO Biological Processes	GO:0071383	cellular response to steroid hormone stimulus	-323825	-1034	3.30333e+26	HSPA1A,HSPA1B,HSPA8,NR4A3,CCDC62,FBXO32	6/157
2_Member	KEGG Pathway	hsa05145	Toxoplasmosis	-307916	-0,920	3.30333e+19	HSPA1A,HSPA1B,HSPA6,HSPA8,MAPK11	5/112
2_Member	GO Biological Processes	GO:1901800	positive regulation of proteasomal protein catabolic process	-302751	-0,899	3.30033e+21	DNAJB2,HSPA1A,HSPA1B,NUPR1,ZFAND2A	5/115
2_Member	GO Biological Processes	GO:0044093	positive regulation of molecular function	-297104	-0,864	3.14633e+42	HMGB1,DNAJB2,HSPA1A,HSPA1B,DDR2,PRLR,RANGAP1,CAP2,AHSA1,SESN2	10/471
2_Member	GO Biological Processes	GO:0090169	regulation of spindle assembly	-282167	-0,763	3303330479643	HSPA1A,HSPA1B,CHMP6	1935-03-01
2_Member	GO Biological Processes	GO:0044403	biological process involved in symbiotic interaction	-282159	-0,763	3.30333e+24	HSPA1A,HSPA1B,HSP90AB1,HSPD1,ITGA2,CHMP6	6/189
2_Member	GO Biological Processes	GO:0071396	cellular response to lipid	-276414	-0,719	3.14633e+47	HMGB1,HSPA1A,HSPA1B,HSPA8,ITGA2,PLCG2,NR4A3,SLC7A5,RUVBL2,CCDC62,FBXO32	11/590
2_Member	GO Biological Processes	GO:0039531	regulation of cytoplasmic pattern recognition receptor signaling pathway	-271872	-0,690	3.14633e+19	HMGB1,HSPA1A,HSPA1B,HSPA8,PLCG2	5/135
2_Member	GO Biological Processes	GO:0030162	regulation of proteolysis	-271696	-0,690	3.30033e+40	DNAJB2,HSPA1A,HSPA1B,HSP90AB1,UBB,NUPR1,QRICH2,ZFAND2A,FBXO32	9/425
2_Member	GO Biological Processes	GO:0062208	positive regulation of pattern recognition receptor signaling pathway	-271405	-0,690	3146330333045330	HMGB1,HSPA1A,HSPA1B,PLCG2	1981-04-01
2_Member	Reactome Gene Sets	R-HSA-9918487	Dengue Virus Genome Translation and Replication	-271405	-0,690	3303330433127310	HSPA1A,HSPA1B,HSPA8,UBB	1981-04-01
2_Member	GO Biological Processes	GO:0032436	positive regulation of proteasomal ubiquitin-dependent protein catabolic process	-269451	-0,677	3.30033e+16	DNAJB2,HSPA1A,HSPA1B,ZFAND2A	1982-04-01
2_Member	GO Biological Processes	GO:1903052	positive regulation of proteolysis involved in protein catabolic process	-269081	-0,677	3.30033e+21	DNAJB2,HSPA1A,HSPA1B,NUPR1,ZFAND2A	5/137
2_Member	KEGG Pathway	hsa05020	Prion disease	-263111	-0,632	2.90233e+28	GRIN1,HSPA1A,HSPA1B,HSPA6,HSPA8,MAPK11,STIP1	7/278
2_Member	GO Biological Processes	GO:0048545	response to steroid hormone	-261375	-0,626	3.14633e+30	HMGB1,HSPA1A,HSPA1B,HSPA8,NR4A3,CCDC62,FBXO32	7/280
2_Member	GO Biological Processes	GO:1903321	negative regulation of protein modification by small protein conjugation or removal	-258268	-0,606	3300330133033300	DNAJB2,DNAJA1,HSPA1A,HSPA1B	1988-04-01
2_Member	Reactome Gene Sets	R-HSA-913531	Interferon Signaling	-256262	-0,597	2.53733e+28	IFI6,HSPA1A,HSPA1B,HSPA8,OAS2,UBB,IFI44L	7/286
2_Member	GO Biological Processes	GO:0045732	positive regulation of protein catabolic process	-256137	-0,597	3.30033e+25	DNAJB2,HSPA1A,HSPA1B,HSP90AA1,NUPR1,ZFAND2A	6/213
2_Member	GO Biological Processes	GO:0051701	biological process involved in interaction with host	-253287	-0,579	3.30333e+20	HSPA1A,HSPA1B,HSP90AB1,ITGA2,CHMP6	5/149
2_Member	GO Biological Processes	GO:1901874	negative regulation of post-translational protein modification	-251284	-0,562	3300330133033300	DNAJB2,DNAJA1,HSPA1A,HSPA1B	1992-04-01
2_Member	GO Biological Processes	GO:0060236	regulation of mitotic spindle organization	-250622	-0,559	3303330479643	HSPA1A,HSPA1B,CHMP6	1945-03-01
2_Member	GO Biological Processes	GO:0045926	negative regulation of growth	-243507	-0,497	1.41033e+24	CRYAB,DNAJB2,HSPA1A,HSPA1B,MAPK11,SESN2	6/226
2_Member	GO Biological Processes	GO:0034599	cellular response to oxidative stress	-240721	-0,482	1.72833e+25	NQO1,HSPA1A,HSPA1B,GPR37L1,SLC7A11,SESN2	6/229
2_Member	GO Biological Processes	GO:0090224	regulation of spindle organization	-240104	-0,482	3303330479643	HSPA1A,HSPA1B,CHMP6	1949-03-01
2_Member	GO Biological Processes	GO:0032870	cellular response to hormone stimulus	-239937	-0,482	1.51229e+42	CTSH,GRB10,HSPA1A,HSPA1B,HSPA8,DDR2,PRLR,NR4A3,CCDC62,FBXO32	10/565
2_Member	Reactome Gene Sets	R-HSA-1169410	Antimicrobial mechanism of IFN-stimulated genes	-234443	-0,443	3.30333e+19	HSPA1A,HSPA1B,HSPA8,OAS2,UBB	5/165
2_Member	GO Biological Processes	GO:0006979	response to oxidative stress	-230311	-0,414	1.41017e+33	CRYAB,NQO1,HSPA1A,HSPA1B,NR4A3,GPR37L1,SLC7A11,SESN2	8/403
2_Member	GO Biological Processes	GO:2000060	positive regulation of ubiquitin-dependent protein catabolic process	-227895	-0,396	3.30033e+16	DNAJB2,HSPA1A,HSPA1B,ZFAND2A	4/107
2_Member	GO Biological Processes	GO:0030308	negative regulation of cell growth	-22583	-0,380	1.41033e+20	CRYAB,DNAJB2,HSPA1A,HSPA1B,SESN2	5/173
2_Member	KEGG Pathway	hsa04144	Endocytosis	-220788	-0,344	3.30333e+24	HSPA1A,HSPA1B,HSPA6,HSPA8,IL2RA,CHMP6	6/252
2_Member	GO Biological Processes	GO:0032103	positive regulation of response to external stimulus	-219085	-0,333	1.01231e+40	CDH13,HMGB1,HSPA1A,HSPA1B,HSPB1,HSP90AA1,HSPD1,ITGA2,PLCG2,NUPR1	10/606
2_Member	GO Biological Processes	GO:0019058	viral life cycle	-213787	-0,298	3.30333e+20	HSPA1A,HSPA1B,HSP90AB1,ITGA2,CHMP6	5/185
2_Member	GO Biological Processes	GO:0043254	regulation of protein-containing complex assembly	-210496	-0,278	1.41031e+32	CRYAB,HMGB1,HSPA1A,HSPA1B,HSPA8,HSP90AA1,PLCG2,JMJD6	8/436
2_Member	GO Biological Processes	GO:0032757	positive regulation of interleukin-8 production	-20408	-0,231	314633033304	HMGB1,HSPA1A,HSPA1B	1966-03-01
2_Member	GO Biological Processes	GO:0062207	regulation of pattern recognition receptor signaling pathway	-200904	-0,205	3.14633e+19	HMGB1,HSPA1A,HSPA1B,HSPA8,PLCG2	5/199
3_Summary	GO Biological Processes	GO:0051131	chaperone-mediated protein complex assembly	-80756	-4993	3.30333e+93	HSPA1A,HSPA4,HSP90AA1,HSP90AB1,HSPD1,PTGES3,HSPA8,UBB,TBKBP1,PLCG2,FXYD6,GRB10,MAPK11,OAS2,HMGB1,NQO1,PIAS4,CHMP6,RUVBL2,IL2RA,PRKCSH,DPYSL5	22/-
3_Member	GO Biological Processes	GO:0051131	chaperone-mediated protein complex assembly	-80756	-4993	3.30333e+24	HSPA1A,HSPA4,HSP90AA1,HSP90AB1,HSPD1,PTGES3	2026-06-24
3_Member	GO Biological Processes	GO:1905323	telomerase holoenzyme complex assembly	-503545	-2254	3320332610728	HSP90AA1,HSP90AB1,PTGES3	2026-03-07
3_Member	Reactome Gene Sets	R-HSA-9613829	Chaperone Mediated Autophagy	-494157	-2195	3312332033267310	HSPA8,HSP90AA1,HSP90AB1,UBB	2026-04-22
3_Member	CORUM	CORUM:5212	Kinase maturation complex 2	-483341	-2108	332033269755	HSP90AA1,HSP90AB1,TBKBP1	2026-03-08
3_Member	Reactome Gene Sets	R-HSA-3371511	HSF1 activation	-42475	-1658	3320332610728	HSP90AA1,HSP90AB1,PTGES3	2026-03-12
3_Member	CORUM	CORUM:5199	Kinase maturation complex 1	-385004	-1431	330833203326	HSPA4,HSP90AA1,HSP90AB1	2026-03-16
3_Member	Reactome Gene Sets	R-HSA-9820965	Respiratory syncytial virus (RSV) genome replication, transcription and translation	-37678	-1378	331233203326	HSPA8,HSP90AA1,HSP90AB1	2026-03-17
3_Member	Reactome Gene Sets	R-HSA-9679191	Potential therapeutics for SARS	-334315	-1106	3.32033e+21	HSP90AA1,HSP90AB1,PLCG2,PTGES3,FXYD6	1998-05-01
3_Member	GO Biological Processes	GO:0007004	telomere maintenance via telomerase	-330862	-1075	3320332610728	HSP90AA1,HSP90AB1,PTGES3	2026-03-24
3_Member	Canonical Pathways	M237	PID VEGFR1 2 PATHWAY	-297219	-0,864	2887332033265600	GRB10,HSP90AA1,HSP90AB1,MAPK11	1969-04-01
3_Member	GO Biological Processes	GO:0006278	RNA-templated DNA biosynthetic process	-29359	-0,841	3320332610728	HSP90AA1,HSP90AB1,PTGES3	1932-03-01
3_Member	GO Biological Processes	GO:0010833	telomere maintenance via telomere lengthening	-29359	-0,841	3320332610728	HSP90AA1,HSP90AB1,PTGES3	1932-03-01
3_Member	Reactome Gene Sets	R-HSA-9820952	Respiratory Syncytial Virus Infection Pathway	-29287	-0,836	3.31233e+19	HSPA8,HSP90AA1,HSP90AB1,OAS2,UBB	5/121
3_Member	Reactome Gene Sets	R-HSA-168928	DDX58/IFIH1-mediated induction of interferon-alpha/beta	-269451	-0,677	3146332033267310	HMGB1,HSP90AA1,HSP90AB1,UBB	1982-04-01
3_Member	KEGG Pathway	hsa05418	Fluid shear stress and atherosclerosis	-262308	-0,631	1.72833e+20	NQO1,HSP90AA1,HSP90AB1,MAPK11,PIAS4	5/142
3_Member	Reactome Gene Sets	R-HSA-9612973	Autophagy	-240087	-0,482	3.31233e+20	HSPA8,HSP90AA1,HSP90AB1,UBB,CHMP6	5/160
3_Member	GO Biological Processes	GO:0000723	telomere maintenance	-229333	-0,407	3.32033e+17	HSP90AA1,HSP90AB1,PTGES3,RUVBL2	4/106
3_Member	KEGG Pathway	hsa04659	Th17 cell differentiation	-225065	-0,375	3320332635595600	HSP90AA1,HSP90AB1,IL2RA,MAPK11	4/109
3_Member	Reactome Gene Sets	R-HSA-168643	Nucleotide-binding domain, leucine rich repeat containing receptor (NLR) signaling pathways	-223801	-0,366	332656007314	HSP90AB1,MAPK11,UBB	1956-03-01
3_Member	Reactome Gene Sets	R-HSA-9679506	SARS-CoV Infections	-221639	-0,350	3.32033e+34	HSP90AA1,HSP90AB1,PLCG2,PRKCSH,UBB,PTGES3,FXYD6,CHMP6	8/417
3_Member	Reactome Gene Sets	R-HSA-373755	Semaphorin interactions	-209624	-0,270	3320332656896	HSP90AA1,HSP90AB1,DPYSL5	1963-03-01
3_Member	Reactome Gene Sets	R-HSA-8852276	The role of GTSE1 in G2/M progression after G2 checkpoint	-20408	-0,231	332033267314	HSP90AA1,HSP90AB1,UBB	1966-03-01
4_Summary	GO Biological Processes	GO:0098739	import across plasma membrane	-644736	-3432	3.76038e+94	KCNJ3,KCNJ6,KCNJ10,SLC6A9,SLC12A1,SLC15A1,SLC7A5,SLC7A11,FXYD6,SLC39A11,KCNC2,KCNG1,TMEM38A,KCNT2,GRIN1,PLCG2,FAIM2,HMGB1,ABCA7,JMJD6,MIB1	21/-
4_Member	GO Biological Processes	GO:0098739	import across plasma membrane	-644736	-3432	3.76038e+43	KCNJ3,KCNJ6,KCNJ10,SLC6A9,SLC12A1,SLC15A1,SLC7A5,SLC7A11,FXYD6,SLC39A11	10/183
4_Member	GO Biological Processes	GO:0071805	potassium ion transmembrane transport	-570089	-2854	3.74738e+39	KCNC2,KCNG1,KCNJ3,KCNJ6,KCNJ10,SLC12A1,FXYD6,TMEM38A,KCNT2	9/172
4_Member	GO Biological Processes	GO:0006813	potassium ion transport	-547948	-2660	3.74738e+39	KCNC2,KCNG1,KCNJ3,KCNJ6,KCNJ10,SLC12A1,FXYD6,TMEM38A,KCNT2	9/183
4_Member	GO Biological Processes	GO:0098655	monoatomic cation transmembrane transport	-476384	-2060	2.90237e+71	GRIN1,KCNC2,KCNG1,KCNJ3,KCNJ6,KCNJ10,PLCG2,SLC6A9,SLC12A1,SLC15A1,FAIM2,SLC7A11,FXYD6,TMEM38A,SLC39A11,KCNT2	16/709
4_Member	GO Biological Processes	GO:1990573	potassium ion import across plasma membrane	-465576	-1971	3.76038e+20	KCNJ3,KCNJ6,KCNJ10,SLC12A1,FXYD6	1952-05-01
4_Member	GO Biological Processes	GO:0098659	inorganic cation import across plasma membrane	-400979	-1498	3.76038e+26	KCNJ3,KCNJ6,KCNJ10,SLC12A1,FXYD6,SLC39A11	6/113
4_Member	GO Biological Processes	GO:0099587	inorganic ion import across plasma membrane	-400979	-1498	3.76038e+26	KCNJ3,KCNJ6,KCNJ10,SLC12A1,FXYD6,SLC39A11	6/113
4_Member	GO Biological Processes	GO:0030001	metal ion transport	-398348	-1487	2.90237e+62	GRIN1,KCNC2,KCNG1,KCNJ3,KCNJ6,KCNJ10,PLCG2,SLC6A9,SLC12A1,FAIM2,FXYD6,TMEM38A,SLC39A11,KCNT2	14/655
4_Member	GO Biological Processes	GO:0098657	import into cell	-358603	-1274	3.14638e+62	HMGB1,KCNJ3,KCNJ6,KCNJ10,SLC6A9,SLC12A1,SLC15A1,SLC7A5,ABCA7,JMJD6,SLC7A11,FXYD6,MIB1,SLC39A11	14/716
4_Member	Reactome Gene Sets	R-HSA-1296071	Potassium Channels	-32442	-1034	3.74738e+19	KCNC2,KCNG1,KCNJ3,KCNJ6,KCNJ10	5/103
4_Member	Reactome Gene Sets	R-HSA-1296041	Activation of G protein gated Potassium channels	-306241	-0,920	376037633766	KCNJ3,KCNJ6,KCNJ10	2026-03-29
4_Member	Reactome Gene Sets	R-HSA-1296059	G protein gated Potassium channels	-306241	-0,920	376037633766	KCNJ3,KCNJ6,KCNJ10	2026-03-29
4_Member	Reactome Gene Sets	R-HSA-997272	Inhibition of voltage gated Ca2+ channels via Gbeta/gamma subunits	-306241	-0,920	376037633766	KCNJ3,KCNJ6,KCNJ10	2026-03-29
4_Member	Reactome Gene Sets	R-HSA-1296065	Inwardly rectifying K+ channels	-282167	-0,763	376037633766	KCNJ3,KCNJ6,KCNJ10	1935-03-01
4_Member	GO Biological Processes	GO:0055075	potassium ion homeostasis	-259208	-0,608	3766655753826	KCNJ10,SLC12A1,FXYD6	1942-03-01
4_Member	Reactome Gene Sets	R-HSA-977444	GABA B receptor activation	-256273	-0,597	376037633766	KCNJ3,KCNJ6,KCNJ10	1943-03-01
4_Member	Reactome Gene Sets	R-HSA-991365	Activation of GABAB receptors	-256273	-0,597	376037633766	KCNJ3,KCNJ6,KCNJ10	1943-03-01
4_Member	Reactome Gene Sets	R-HSA-977443	GABA receptor activation	-215472	-0,310	376037633766	KCNJ3,KCNJ6,KCNJ10	1960-03-01
5_Summary	WikiPathways	WP2884	NRF2 pathway	-642358	-3428	1.72833e+52	NQO1,HSPA1A,HSP90AA1,HSP90AB1,DNAJB1,MAFG,SLC6A9,SLC7A11,SLC39A11,SLC7A5,CAP2,PTGES3	12/-
5_Member	WikiPathways	WP2884	NRF2 pathway	-642358	-3428	1.72833e+38	NQO1,HSPA1A,HSP90AA1,HSP90AB1,DNAJB1,MAFG,SLC6A9,SLC7A11,SLC39A11	9/141
5_Member	WikiPathways	WP2882	Nuclear receptors meta pathway	-595464	-3079	1.72833e+52	NQO1,HSPA1A,HSP90AA1,HSP90AB1,DNAJB1,MAFG,SLC6A9,SLC7A5,CAP2,PTGES3,SLC7A11,SLC39A11	12/314
5_Member	WikiPathways	WP2873	Aryl hydrocarbon receptor pathway	-496761	-2210	1.72833e+21	NQO1,HSP90AA1,SLC7A5,CAP2,PTGES3	1945-05-01
6_Summary	GO Biological Processes	GO:0030198	extracellular matrix organization	-63023	-3348	8.7113e+103	SERPINH1,COL8A1,CCN1,ITGA2,MMP16,DDR2,PLOD1,PLOD3,DNAJB6,GREM1,HPSE2,COL24A1,UPB1,CTSH,ADAM33,ITIH5,SNTA1,DHFR,NGF,SEMA3D,FREM2,CRYAB,SLC7A11	23/-
6_Member	GO Biological Processes	GO:0030198	extracellular matrix organization	-63023	-3348	8.7113e+51	SERPINH1,COL8A1,CCN1,ITGA2,MMP16,DDR2,PLOD1,PLOD3,DNAJB6,GREM1,HPSE2,COL24A1	12/291
6_Member	GO Biological Processes	GO:0043062	extracellular structure organization	-628652	-3348	8.7113e+51	SERPINH1,COL8A1,CCN1,ITGA2,MMP16,DDR2,PLOD1,PLOD3,DNAJB6,GREM1,HPSE2,COL24A1	12/292
6_Member	GO Biological Processes	GO:0045229	external encapsulating structure organization	-62708	-3348	8.7113e+51	SERPINH1,COL8A1,CCN1,ITGA2,MMP16,DDR2,PLOD1,PLOD3,DNAJB6,GREM1,HPSE2,COL24A1	12/293
6_Member	Reactome Gene Sets	R-HSA-1650814	Collagen biosynthesis and modifying enzymes	-411984	-1574	8.7113e+20	SERPINH1,COL8A1,PLOD1,PLOD3,COL24A1	1967-05-01
6_Member	GO Biological Processes	GO:0030199	collagen fibril organization	-394168	-1487	8.71492e+19	SERPINH1,DDR2,PLOD1,PLOD3,GREM1	1973-05-01
6_Member	GO Biological Processes	GO:0032964	collagen biosynthetic process	-393814	-1487	87153518985	SERPINH1,PLOD1,PLOD3	2026-03-15
6_Member	GO Biological Processes	GO:0170043	non-proteinogenic amino acid biosynthetic process	-385004	-1431	5351898551733	PLOD1,PLOD3,UPB1	2026-03-16
6_Member	Canonical Pathways	M3468	NABA ECM REGULATORS	-376341	-1378	8.71151e+33	SERPINH1,CTSH,MMP16,PLOD1,PLOD3,HPSE2,ADAM33,ITIH5	8/238
6_Member	Reactome Gene Sets	R-HSA-1474244	Extracellular matrix organization	-360725	-1291	8.7113e+36	SERPINH1,COL8A1,ITGA2,MMP16,DDR2,PLOD1,SNTA1,PLOD3,COL24A1	9/318
6_Member	Reactome Gene Sets	R-HSA-1474290	Collagen formation	-353656	-1252	8.7113e+20	SERPINH1,COL8A1,PLOD1,PLOD3,COL24A1	1989-05-01
6_Member	GO Biological Processes	GO:0032963	collagen metabolic process	-297219	-0,864	871432553518985	SERPINH1,MMP16,PLOD1,PLOD3	1969-04-01
6_Member	GO Biological Processes	GO:0042398	modified amino acid biosynthetic process	-253412	-0,579	171953518985	DHFR,PLOD1,PLOD3	1944-03-01
6_Member	Canonical Pathways	M5885	NABA MATRISOME ASSOCIATED	-241902	-0,488	8.71151e+54	SERPINH1,CTSH,MMP16,NGF,PLOD1,PLOD3,GREM1,HPSE2,ADAM33,ITIH5,SEMA3D,FREM2	12/751
6_Member	GO Biological Processes	GO:0170041	non-proteinogenic amino acid metabolic process	-217495	-0,323	5351898551733	PLOD1,PLOD3,UPB1	1959-03-01
6_Member	GO Biological Processes	GO:0006575	modified amino acid metabolic process	-211874	-0,287	1.41017e+20	CRYAB,DHFR,PLOD1,PLOD3,SLC7A11	5/187
7_Summary	GO Biological Processes	GO:2001233	regulation of apoptotic signaling pathway	-559887	-2766	1.51221e+87	CTSH,EYA4,IFI6,DNAJA1,HSPA1A,HSPA1B,HSPB1,UBB,FAIM2,NUPR1,G0S2,PIAS4,ITPRIP,ASCL1,HMGB1,HSPA8,HSPD1,CCN1,NR4A3,MELK,NGF	21/-
7_Member	GO Biological Processes	GO:2001233	regulation of apoptotic signaling pathway	-559887	-2766	1.51221e+56	CTSH,EYA4,IFI6,DNAJA1,HSPA1A,HSPA1B,HSPB1,UBB,FAIM2,NUPR1,G0S2,PIAS4,ITPRIP	13/402
7_Member	GO Biological Processes	GO:0043068	positive regulation of programmed cell death	-393795	-1487	4.29151e+53	ASCL1,CTSH,HMGB1,DNAJA1,HSPA8,HSPD1,CCN1,UBB,NR4A3,MELK,NUPR1,G0S2,PIAS4	13/580
7_Member	GO Biological Processes	GO:0043065	positive regulation of apoptotic process	-354043	-1252	4.29151e+49	ASCL1,CTSH,HMGB1,DNAJA1,HSPD1,CCN1,UBB,NR4A3,MELK,NUPR1,G0S2,PIAS4	12/554
7_Member	GO Biological Processes	GO:2001242	regulation of intrinsic apoptotic signaling pathway	-27529	-0,718	3.30133e+25	DNAJA1,HSPA1A,HSPB1,UBB,NUPR1,PIAS4	6/195
7_Member	GO Biological Processes	GO:2001235	positive regulation of apoptotic signaling pathway	-25204	-0,568	1.51273e+22	CTSH,UBB,NUPR1,G0S2,PIAS4	5/150
7_Member	GO Biological Processes	GO:0043523	regulation of neuron apoptotic process	-215179	-0,309	4.2948e+24	ASCL1,NGF,UBB,NR4A3,FAIM2,NUPR1	6/259
7_Member	GO Biological Processes	GO:2001244	positive regulation of intrinsic apoptotic signaling pathway	-202295	-0,217	73142647151588	UBB,NUPR1,PIAS4	1967-03-01
8_Summary	GO Biological Processes	GO:0061684	chaperone-mediated autophagy	-503545	-2254	3.31233e+32	HSPA8,HSP90AA1,BAG3,HSPA4,DNAJA1,HSPB1,HSPD1,RUVBL2	8/-
8_Member	GO Biological Processes	GO:0061684	chaperone-mediated autophagy	-503545	-2254	331233209531	HSPA8,HSP90AA1,BAG3	2026-03-07
8_Member	CORUM	CORUM:2721	HCF-1 complex	-369069	-1354	330833123320	HSPA4,HSPA8,HSP90AA1	2026-03-18
8_Member	WikiPathways	WP5426	HDAC6 interactions in the central nervous system	-307916	-0,920	3.30133e+19	DNAJA1,HSPA4,HSPA8,HSPB1,HSP90AA1	5/112
8_Member	GO Biological Processes	GO:0070585	protein localization to mitochondrion	-294882	-0,849	3301330833203320	DNAJA1,HSPA4,HSP90AA1,HSPD1	1970-04-01
8_Member	Canonical Pathways	M66	PID MYC ACTIV PATHWAY	-275397	-0,718	3.30833e+16	HSPA4,HSP90AA1,HSPD1,RUVBL2	1979-04-01
9_Summary	GO Biological Processes	GO:0032212	positive regulation of telomere maintenance via telomerase	-48608	-2125	3.3207e+78	HSP90AA1,TCP1,CCT4,PTGES3,EYA4,HMGB1,RUVBL2,CACYBP,PIAS4,KCTD13,BAG3,SESN2,TBX6,ZPBP,ZFY,RIMS1,SLC22A16	17/-
9_Member	GO Biological Processes	GO:0032212	positive regulation of telomere maintenance via telomerase	-48608	-2125	3.3207e+17	HSP90AA1,TCP1,CCT4,PTGES3	2026-04-23
9_Member	GO Biological Processes	GO:0051054	positive regulation of DNA metabolic process	-477086	-2060	2.07031e+46	EYA4,HMGB1,HSP90AA1,TCP1,CCT4,PTGES3,RUVBL2,CACYBP,PIAS4,KCTD13	10/282
9_Member	GO Biological Processes	GO:1904358	positive regulation of telomere maintenance via telomere lengthening	-463996	-1965	3.3207e+17	HSP90AA1,TCP1,CCT4,PTGES3	2026-04-26
9_Member	GO Biological Processes	GO:0090670	RNA localization to Cajal body	-437036	-1749	69501057510856	TCP1,CCT4,RUVBL2	2026-03-11
9_Member	GO Biological Processes	GO:0090685	RNA localization to nucleus	-437036	-1749	69501057510856	TCP1,CCT4,RUVBL2	2026-03-11
9_Member	GO Biological Processes	GO:0032206	positive regulation of telomere maintenance	-391357	-1468	3.3207e+22	HSP90AA1,TCP1,CCT4,PTGES3,RUVBL2	1974-05-01
9_Member	GO Biological Processes	GO:2000573	positive regulation of DNA biosynthetic process	-372145	-1357	3.3207e+17	HSP90AA1,TCP1,CCT4,PTGES3	1944-04-01
9_Member	GO Biological Processes	GO:0032210	regulation of telomere maintenance via telomerase	-368322	-1354	3.3207e+17	HSP90AA1,TCP1,CCT4,PTGES3	1945-04-01
9_Member	GO Biological Processes	GO:1900182	positive regulation of protein localization to nucleus	-342652	-1175	3.3207e+21	HSP90AA1,TCP1,BAG3,CCT4,SESN2	1994-05-01
9_Member	GO Biological Processes	GO:1904356	regulation of telomere maintenance via telomere lengthening	-33761	-1132	3.3207e+17	HSP90AA1,TCP1,CCT4,PTGES3	1954-04-01
9_Member	GO Biological Processes	GO:2001252	positive regulation of chromosome organization	-320613	-1009	3.3207e+22	HSP90AA1,TCP1,CCT4,PTGES3,RUVBL2	5/105
9_Member	GO Biological Processes	GO:0032204	regulation of telomere maintenance	-309674	-0,926	3.3207e+22	HSP90AA1,TCP1,CCT4,PTGES3,RUVBL2	5/111
9_Member	WikiPathways	WP4949	16p11 2 proximal deletion syndrome	-281602	-0,762	6.9117e+18	TBX6,TCP1,CCT4,KCTD13	1976-04-01
9_Member	GO Biological Processes	GO:0051052	regulation of DNA metabolic process	-27598	-0,718	2.07031e+46	EYA4,HMGB1,HSP90AA1,TCP1,CCT4,PTGES3,RUVBL2,CACYBP,PIAS4,KCTD13	10/503
9_Member	GO Biological Processes	GO:0007339	binding of sperm to zona pellucida	-268494	-0,674	69501057511055	TCP1,CCT4,ZPBP	1939-03-01
9_Member	GO Biological Processes	GO:2000278	regulation of DNA biosynthetic process	-267524	-0,666	3.3207e+17	HSP90AA1,TCP1,CCT4,PTGES3	1983-04-01
9_Member	GO Biological Processes	GO:1900180	regulation of protein localization to nucleus	-253287	-0,579	3.3207e+21	HSP90AA1,TCP1,BAG3,CCT4,SESN2	5/149
9_Member	GO Biological Processes	GO:0009566	fertilization	-240721	-0,482	6.95075e+27	TCP1,ZFY,CCT4,ZPBP,RIMS1,SLC22A16	6/229
9_Member	GO Biological Processes	GO:0035036	sperm-egg recognition	-23282	-0,433	69501057511055	TCP1,CCT4,ZPBP	1952-03-01
9_Member	GO Biological Processes	GO:0007338	single fertilization	-210926	-0,279	6.95011e+23	TCP1,CCT4,ZPBP,RIMS1,SLC22A16	5/188
10_Summary	GO Biological Processes	GO:0080135	regulation of cellular response to stress	-472269	-2028	1.71921e+63	DHFR,EYA4,HMGB1,DNAJA1,HSPA1A,DNAJB1,DNAJB6,ABCA7,RUVBL2,PPP1R15A,SLC7A11,NUPR1,CHORDC1,PIAS4	14/-
10_Member	GO Biological Processes	GO:0080135	regulation of cellular response to stress	-472269	-2028	1.71921e+63	DHFR,EYA4,HMGB1,DNAJA1,HSPA1A,DNAJB1,DNAJB6,ABCA7,RUVBL2,PPP1R15A,SLC7A11,NUPR1,CHORDC1,PIAS4	14/559
10_Member	GO Biological Processes	GO:1905897	regulation of response to endoplasmic reticulum stress	-241434	-0,485	3.3031e+18	HSPA1A,ABCA7,PPP1R15A,NUPR1	1998-04-01
10_Member	GO Biological Processes	GO:1903573	negative regulation of response to endoplasmic reticulum stress	-23282	-0,433	33031034723645	HSPA1A,ABCA7,PPP1R15A	1952-03-01
11_Summary	GO Biological Processes	GO:0042391	regulation of membrane potential	-415865	-1584	1.81125e+90	SLC26A3,IFI6,GRIN1,KCNC2,KCNG1,KCNJ3,KCNJ10,SNTA1,UBB,RIMS1,CUX2,ABCB5,HSPA8,KCNJ6,PPFIA2,NRXN2,HSP90AA1,ITGA2,NR4A3,TMEM38A,FBXO32	21/-
11_Member	GO Biological Processes	GO:0042391	regulation of membrane potential	-415865	-1584	1.81125e+51	SLC26A3,IFI6,GRIN1,KCNC2,KCNG1,KCNJ3,KCNJ10,SNTA1,UBB,RIMS1,CUX2,ABCB5	12/475
11_Member	Reactome Gene Sets	R-HSA-112316	Neuronal System	-344943	-1187	2.90233e+40	GRIN1,HSPA8,KCNC2,KCNG1,KCNJ3,KCNJ6,KCNJ10,PPFIA2,NRXN2,RIMS1	10/408
11_Member	GO Biological Processes	GO:2000463	positive regulation of excitatory postsynaptic potential	-289658	-0,812	29022299923316	GRIN1,RIMS1,CUX2	1933-03-01
11_Member	Reactome Gene Sets	R-HSA-112315	Transmission across Chemical Synapses	-269314	-0,677	2.90233e+28	GRIN1,HSPA8,KCNJ3,KCNJ6,KCNJ10,PPFIA2,RIMS1	7/271
11_Member	Reactome Gene Sets	R-HSA-112310	Neurotransmitter release cycle	-235195	-0,449	3312849922999	HSPA8,PPFIA2,RIMS1	1951-03-01
11_Member	GO Biological Processes	GO:0098815	modulation of excitatory postsynaptic potential	-228218	-0,398	29022299923316	GRIN1,RIMS1,CUX2	1954-03-01
11_Member	GO Biological Processes	GO:0044057	regulation of system process	-219085	-0,333	2.90233e+44	GRIN1,HSP90AA1,ITGA2,KCNJ3,SNTA1,NR4A3,RIMS1,CUX2,TMEM38A,FBXO32	10/606
12_Summary	GO Biological Processes	GO:0060100	positive regulation of phagocytosis, engulfment	-413563	-1576	3.67353e+58	ITGA2,PLCG2,ABCA7,GREM1,MIB1,ABCA13,CTSH,PTPRR,CDH13,HMGB1,PPFIA2,RPH3A,RIMS1	13/-
12_Member	GO Biological Processes	GO:0060100	positive regulation of phagocytosis, engulfment	-413563	-1576	3673533610347	ITGA2,PLCG2,ABCA7	2026-03-13
12_Member	GO Biological Processes	GO:1905155	positive regulation of membrane invagination	-413563	-1576	3673533610347	ITGA2,PLCG2,ABCA7	2026-03-13
12_Member	GO Biological Processes	GO:0060099	regulation of phagocytosis, engulfment	-393814	-1487	3673533610347	ITGA2,PLCG2,ABCA7	2026-03-15
12_Member	GO Biological Processes	GO:1905153	regulation of membrane invagination	-393814	-1487	3673533610347	ITGA2,PLCG2,ABCA7	2026-03-15
12_Member	GO Biological Processes	GO:0045807	positive regulation of endocytosis	-311151	-0,936	3.67353e+28	ITGA2,PLCG2,ABCA7,GREM1,MIB1,ABCA13	6/166
12_Member	GO Biological Processes	GO:0010632	regulation of epithelial cell migration	-299594	-0,873	1512367353365800	CTSH,ITGA2,PLCG2,PTPRR	1968-04-01
12_Member	GO Biological Processes	GO:0030100	regulation of endocytosis	-292488	-0,835	1.01231e+36	CDH13,HMGB1,ITGA2,PLCG2,ABCA7,GREM1,MIB1,ABCA13	8/319
12_Member	GO Biological Processes	GO:0060627	regulation of vesicle-mediated transport	-284605	-0,772	1.01231e+50	CDH13,HMGB1,ITGA2,PLCG2,PPFIA2,ABCA7,RPH3A,RIMS1,GREM1,MIB1,ABCA13	11/576
12_Member	GO Biological Processes	GO:0010634	positive regulation of epithelial cell migration	-24524	-0,513	151236735336	CTSH,ITGA2,PLCG2	1947-03-01
12_Member	GO Biological Processes	GO:0050764	regulation of phagocytosis	-225065	-0,375	3.14637e+16	HMGB1,ITGA2,PLCG2,ABCA7	4/109
13_Summary	WikiPathways	WP3	Transcriptional activation by NRF2 in response to phytochemicals	-393814	-1487	1.72841e+54	NQO1,MAF,SLC7A11,MAFG,UBB,SESN2,HSPA8,DHFR,IFI6,CCN1,CP,KCNC2,NUPR1	13/-
13_Member	WikiPathways	WP3	Transcriptional activation by NRF2 in response to phytochemicals	-393814	-1487	1728409423657	NQO1,MAF,SLC7A11	2026-03-15
13_Member	WikiPathways	WP4357	NRF2 ARE regulation	-336454	-1124	1728409423657	NQO1,MAF,SLC7A11	2026-03-23
13_Member	Reactome Gene Sets	R-HSA-9755511	KEAP1-NFE2L2 pathway	-306177	-0,920	1.72841e+21	NQO1,MAFG,UBB,SLC7A11,SESN2	5/113
13_Member	GO Biological Processes	GO:0110075	regulation of ferroptosis	-301872	-0,893	1728331223657	NQO1,HSPA8,SLC7A11	2026-03-30
13_Member	GO Biological Processes	GO:1902882	regulation of response to oxidative stress	-282167	-0,763	17192365783667	DHFR,SLC7A11,SESN2	1935-03-01
13_Member	Reactome Gene Sets	R-HSA-9759194	Nuclear events mediated by NFE2L2	-26007	-0,615	1.72841e+16	NQO1,MAFG,UBB,SLC7A11	1987-04-01
13_Member	GO Biological Processes	GO:0072593	reactive oxygen species metabolic process	-226473	-0,383	1.72825e+16	NQO1,IFI6,CCN1,SESN2	4/108
13_Member	GO Biological Processes	GO:0009636	response to toxic substance	-21836	-0,329	1.35617e+26	CP,NQO1,KCNC2,SLC7A11,NUPR1,SESN2	6/255
13_Member	Reactome Gene Sets	R-HSA-9711123	Cellular response to chemical stress	-202674	-0,219	1.72841e+21	NQO1,MAFG,UBB,SLC7A11,SESN2	5/197
14_Summary	Reactome Gene Sets	R-HSA-5218859	Regulated Necrosis	-388451	-1444	3.14633e+20	HMGB1,HSP90AA1,UBB,CHMP6,HSPA8	5/-
14_Member	Reactome Gene Sets	R-HSA-5218859	Regulated Necrosis	-388451	-1444	3.14633e+16	HMGB1,HSP90AA1,UBB,CHMP6	1940-04-01
14_Member	Reactome Gene Sets	R-HSA-9615710	Late endosomal microautophagy	-282167	-0,763	3312731479643	HSPA8,UBB,CHMP6	1935-03-01
15_Summary	GO Biological Processes	GO:1900034	regulation of cellular response to heat	-385004	-1431	33371004926973	DNAJB1,DNAJB6,CHORDC1	3/-
15_Member	GO Biological Processes	GO:1900034	regulation of cellular response to heat	-385004	-1431	33371004926973	DNAJB1,DNAJB6,CHORDC1	2026-03-16
16_Summary	GO Biological Processes	GO:0038065	collagen-activated signaling pathway	-385004	-1431	3.67349e+119	ITGA2,DDR2,UBASH3B,CDH13,NR4A3,RBPMS2,CTSH,HMGB1,HSPA8,HSPB1,CCN1,PLCG2,GREM1,SEMA3D,COL8A1,MMP16,TBX6,TCAP,DNAJB6,MIB1,FREM2,ASCL1,HSPD1,MELK,YJEFN3,IL2RA,HSPH1	27/-
16_Member	GO Biological Processes	GO:0038065	collagen-activated signaling pathway	-385004	-1431	3673492184959	ITGA2,DDR2,UBASH3B	2026-03-16
16_Member	GO Biological Processes	GO:0048661	positive regulation of smooth muscle cell proliferation	-346973	-1204	1.01237e+21	CDH13,ITGA2,DDR2,NR4A3,RBPMS2	1992-05-01
16_Member	GO Biological Processes	GO:0030335	positive regulation of cell migration	-323887	-1034	1.01215e+50	CDH13,CTSH,HMGB1,HSPA8,HSPB1,CCN1,ITGA2,DDR2,PLCG2,NR4A3,GREM1,SEMA3D	12/599
16_Member	GO Biological Processes	GO:0048598	embryonic morphogenesis	-319477	-1003	1.29535e+54	COL8A1,CCN1,ITGA2,MMP16,TBX6,NR4A3,TCAP,DNAJB6,GREM1,MIB1,FREM2,RBPMS2	12/606
16_Member	GO Biological Processes	GO:2000147	positive regulation of cell motility	-306662	-0,920	1.01215e+50	CDH13,CTSH,HMGB1,HSPA8,HSPB1,CCN1,ITGA2,DDR2,PLCG2,NR4A3,GREM1,SEMA3D	12/627
16_Member	GO Biological Processes	GO:0040017	positive regulation of locomotion	-296724	-0,862	1.01215e+50	CDH13,CTSH,HMGB1,HSPA8,HSPB1,CCN1,ITGA2,DDR2,PLCG2,NR4A3,GREM1,SEMA3D	12/644
16_Member	GO Biological Processes	GO:0014911	positive regulation of smooth muscle cell migration	-253412	-0,579	367349218013	ITGA2,DDR2,NR4A3	1944-03-01
16_Member	GO Biological Processes	GO:0008283	cell population proliferation	-24209	-0,488	4.29101e+40	ASCL1,CDH13,COL8A1,HMGB1,HSPD1,MMP16,DDR2,NR4A3,MELK,YJEFN3	10/561
16_Member	GO Biological Processes	GO:0048660	regulation of smooth muscle cell proliferation	-237804	-0,464	1.01237e+21	CDH13,ITGA2,DDR2,NR4A3,RBPMS2	5/162
16_Member	GO Biological Processes	GO:0045785	positive regulation of cell adhesion	-226016	-0,380	1.01213e+36	CDH13,COL8A1,HMGB1,HSPD1,CCN1,IL2RA,ITGA2,NR4A3,HSPH1	9/499
16_Member	GO Biological Processes	GO:0001704	formation of primary germ layer	-211776	-0,287	1295367369118010	COL8A1,ITGA2,TBX6,NR4A3	4/119
17_Summary	GO Biological Processes	GO:0097190	apoptotic signaling pathway	-378404	-1381	2.53729e+38	IFI6,MKNK2,HSPE1,NGF,BAG3,MELK,PPP1R15A,NUPR1,G0S2	9/-
17_Member	GO Biological Processes	GO:0097190	apoptotic signaling pathway	-378404	-1381	2.53729e+38	IFI6,MKNK2,HSPE1,NGF,BAG3,MELK,PPP1R15A,NUPR1,G0S2	9/301
17_Member	GO Biological Processes	GO:0097193	intrinsic apoptotic signaling pathway	-223753	-0,366	2.53733e+21	IFI6,HSPE1,MELK,PPP1R15A,NUPR1	5/175
18_Summary	GO Biological Processes	GO:0032481	positive regulation of type I interferon production	-377909	-1381	3.14633e+37	HMGB1,HSP90AA1,HSPD1,OAS2,PLCG2,MAPK11,STIP1,HSPH1,HSPB1	9/-
18_Member	GO Biological Processes	GO:0032481	positive regulation of type I interferon production	-377909	-1381	3.14633e+19	HMGB1,HSP90AA1,HSPD1,OAS2,PLCG2	1979-05-01
18_Member	GO Biological Processes	GO:0032735	positive regulation of interleukin-12 production	-376065	-1378	3146332953365600	HMGB1,HSPD1,PLCG2,MAPK11	1943-04-01
18_Member	GO Biological Processes	GO:0098761	cellular response to interleukin-7	-348476	-1215	3146332910963	HMGB1,HSPD1,STIP1	2026-03-21
18_Member	GO Biological Processes	GO:0098760	response to interleukin-7	-342316	-1175	3146332910963	HMGB1,HSPD1,STIP1	2026-03-22
18_Member	GO Biological Processes	GO:0032655	regulation of interleukin-12 production	-312084	-0,941	3146332953365600	HMGB1,HSPD1,PLCG2,MAPK11	1963-04-01
18_Member	GO Biological Processes	GO:0032479	regulation of type I interferon production	-26364	-0,635	3.14633e+19	HMGB1,HSP90AA1,HSPD1,OAS2,PLCG2	5/141
18_Member	GO Biological Processes	GO:0032728	positive regulation of interferon-beta production	-256273	-0,597	314633204939	HMGB1,HSP90AA1,OAS2	1943-03-01
18_Member	GO Biological Processes	GO:0032733	positive regulation of interleukin-10 production	-247899	-0,536	314633295336	HMGB1,HSPD1,PLCG2	1946-03-01
18_Member	Reactome Gene Sets	R-HSA-2173782	Binding and Uptake of Ligands by Scavenger Receptors	-247899	-0,536	3146332010808	HMGB1,HSP90AA1,HSPH1	1946-03-01
18_Member	GO Biological Processes	GO:0032648	regulation of interferon-beta production	-207743	-0,258	314633204939	HMGB1,HSP90AA1,OAS2	1964-03-01
18_Member	GO Biological Processes	GO:0032760	positive regulation of tumor necrosis factor production	-202061	-0,216	3146331549395330	HMGB1,HSPB1,OAS2,PLCG2	4/127
19_Summary	GO Biological Processes	GO:0034762	regulation of transmembrane transport	-37572	-1378	2.88729e+58	GRB10,GRIN1,KCNC2,KCNG1,NGF,SNTA1,NR4A3,SLC7A5,FXYD6,TMEM38A,UBASH3B,ASCL1,HSPD1,SESN2	14/-
19_Member	GO Biological Processes	GO:0034762	regulation of transmembrane transport	-37572	-1378	2.88729e+46	GRB10,GRIN1,KCNC2,KCNG1,NGF,SNTA1,NR4A3,SLC7A5,FXYD6,TMEM38A,UBASH3B	11/447
19_Member	GO Biological Processes	GO:1904062	regulation of monoatomic cation transmembrane transport	-330104	-1070	2.90237e+34	GRIN1,KCNC2,KCNG1,NGF,SNTA1,FXYD6,TMEM38A,UBASH3B	8/279
19_Member	GO Biological Processes	GO:0034765	regulation of monoatomic ion transmembrane transport	-314288	-0,954	2.90237e+34	GRIN1,KCNC2,KCNG1,NGF,SNTA1,FXYD6,TMEM38A,UBASH3B	8/295
19_Member	GO Biological Processes	GO:0010959	regulation of metal ion transport	-254634	-0,585	2.90237e+34	GRIN1,KCNC2,KCNG1,NGF,SNTA1,FXYD6,TMEM38A,UBASH3B	8/367
19_Member	WikiPathways	WP706	Sudden infant death syndrome SIDS susceptibility pathways	-240087	-0,482	4.2929e+18	ASCL1,GRIN1,HSPD1,NGF,SNTA1	5/160
19_Member	GO Biological Processes	GO:0043269	regulation of monoatomic ion transport	-216862	-0,319	2.90237e+34	GRIN1,KCNC2,KCNG1,NGF,SNTA1,FXYD6,TMEM38A,UBASH3B	8/425
19_Member	GO Biological Processes	GO:0034764	positive regulation of transmembrane transport	-215726	-0,310	2.90237e+20	GRIN1,KCNC2,NR4A3,SLC7A5,FXYD6	5/183
19_Member	GO Biological Processes	GO:0043200	response to amino acid	-20442	-0,231	2.90237e+16	GRIN1,KCNC2,SLC7A5,SESN2	4/125
20_Summary	Reactome Gene Sets	R-HSA-425407	SLC-mediated transmembrane transport	-372638	-1357	1.35618e+62	CP,SLC26A3,SLC6A9,SLC12A1,SLC15A1,SLC7A5,SLC7A11,SLC22A16,KCNJ10,UBB,ABCA7,ABCA8,FXYD6,ABCB5	14/-
20_Member	Reactome Gene Sets	R-HSA-425407	SLC-mediated transmembrane transport	-372638	-1357	1.35618e+33	CP,SLC26A3,SLC6A9,SLC12A1,SLC15A1,SLC7A5,SLC7A11,SLC22A16	8/241
20_Member	GO Biological Processes	GO:0089718	amino acid import across plasma membrane	-368322	-1354	3.76665e+16	KCNJ10,SLC6A9,SLC7A5,SLC7A11	1945-04-01
20_Member	Reactome Gene Sets	R-HSA-382551	Transport of small molecules	-306902	-0,920	1.35618e+58	CP,SLC26A3,SLC6A9,SLC12A1,SLC15A1,UBB,SLC7A5,ABCA7,ABCA8,SLC7A11,FXYD6,SLC22A16,ABCB5	13/716
20_Member	GO Biological Processes	GO:0015804	neutral amino acid transport	-235195	-0,449	6536814023657	SLC6A9,SLC7A5,SLC7A11	1951-03-01
20_Member	GO Biological Processes	GO:0003333	amino acid transmembrane transport	-233743	-0,437	3.76665e+16	KCNJ10,SLC6A9,SLC7A5,SLC7A11	4/103
20_Member	GO Biological Processes	GO:1902475	L-alpha-amino acid transmembrane transport	-20408	-0,231	3766814023657	KCNJ10,SLC7A5,SLC7A11	1966-03-01
20_Member	GO Biological Processes	GO:0072348	sulfur compound transport	-20054	-0,203	1811814023657	SLC26A3,SLC7A5,SLC7A11	1968-03-01

## Sheet: Stage4
GroupID	Category	Term	Description	LogP	Log(q-value)	Genes	Symbols	InTerm_InList
1_Summary	GO Biological Processes	GO:0030029	actin filament-based process	-112605	-6923	2.87147e+125	ANK2,CSRP1,FER,KCNJ3,SCN1A,SGCD,SNTA1,QKI,TESK2,CAP2,NEBL,PDLIM5,WASF3,DAAM1,TNIK,ARHGAP26,EHBP1,DAAM2,CARMIL1,FMN2,SHROOM3,FRMD5,AMOT,FAM171A1,PRKN,PDE4DIP,CCDC88A	27/-
1_Member	GO Biological Processes	GO:0030029	actin filament-based process	-112605	-6923	2.87147e+112	ANK2,CSRP1,FER,KCNJ3,SCN1A,SGCD,SNTA1,QKI,TESK2,CAP2,NEBL,PDLIM5,WASF3,DAAM1,TNIK,ARHGAP26,EHBP1,DAAM2,CARMIL1,FMN2,SHROOM3,FRMD5,AMOT,FAM171A1	24/630
1_Member	GO Biological Processes	GO:0030036	actin cytoskeleton organization	-74493	-4049	1.46522e+89	CSRP1,FER,TESK2,CAP2,NEBL,PDLIM5,WASF3,DAAM1,TNIK,ARHGAP26,EHBP1,DAAM2,CARMIL1,FMN2,SHROOM3,FRMD5,AMOT,FAM171A1	18/557
1_Member	GO Biological Processes	GO:0097435	supramolecular fiber organization	-281138	-0,781	1.46551e+52	CSRP1,PRKN,PDE4DIP,CAP2,NEBL,WASF3,CARMIL1,CCDC88A,FMN2,SHROOM3,FAM171A1	11/573
1_Member	GO Biological Processes	GO:0007015	actin filament organization	-25011	-0,563	1.04861e+35	CAP2,NEBL,WASF3,CARMIL1,FMN2,SHROOM3,FAM171A1	7/289
1_Member	GO Biological Processes	GO:0031032	actomyosin structure organization	-208253	-0,280	1.46511e+19	CSRP1,NEBL,FRMD5,FAM171A1	4/120
2_Summary	GO Biological Processes	GO:0034330	cell junction organization	-962006	-5583	5.7715e+95	ADGRB3,CTNND2,EPHB1,ERBB4,FER,GPM6A,PTPRK,PPFIA2,NRXN1,TESK2,CAP2,NRG3,WASF3,NLGN4Y,RIMS1,DAAM1,PDZRN3,DNM3,PARD3,LRRC4C,AMOT	21/-
2_Member	GO Biological Processes	GO:0034330	cell junction organization	-962006	-5583	5.7715e+95	ADGRB3,CTNND2,EPHB1,ERBB4,FER,GPM6A,PTPRK,PPFIA2,NRXN1,TESK2,CAP2,NRG3,WASF3,NLGN4Y,RIMS1,DAAM1,PDZRN3,DNM3,PARD3,LRRC4C,AMOT	21/571
2_Member	GO Biological Processes	GO:0050808	synapse organization	-822882	-4590	5.7715e+71	ADGRB3,CTNND2,EPHB1,ERBB4,GPM6A,PPFIA2,NRXN1,CAP2,NRG3,WASF3,NLGN4Y,RIMS1,DAAM1,PDZRN3,DNM3,LRRC4C	16/382
2_Member	GO Biological Processes	GO:0034329	cell junction assembly	-539446	-2492	2.06622e+50	ERBB4,FER,GPM6A,PTPRK,NRXN1,TESK2,NRG3,NLGN4Y,DNM3,PARD3,AMOT	11/291
2_Member	GO Biological Processes	GO:0007416	synapse assembly	-355227	-1268	2.06628e+26	ERBB4,GPM6A,NRXN1,NRG3,NLGN4Y,DNM3	6/135
3_Summary	KEGG Pathway	hsa04820	Cytoskeleton in muscle cells	-925984	-5399	2.87147e+159	ANK2,CSRP1,DMD,ITGB8,LAMA2,SGCD,SNTA1,NEBL,PDLIM5,DAAM1,DAAM2,COL5A3,FMN2,SYNPO2,ADRA1A,BBS2,KCNJ3,PCSK5,PIK3C2A,PRKG1,SCN1A,SLC1A2,SLCO1C1,DOCK5,ARHGAP42,AMOT,KCND2,NRXN1,PDE4B,CELF2,QKI,CACNA2D3,COL21A1,COL23A1,PRKN,RIMS1	36/-
3_Member	KEGG Pathway	hsa04820	Cytoskeleton in muscle cells	-925984	-5399	2.87147e+62	ANK2,CSRP1,DMD,ITGB8,LAMA2,SGCD,SNTA1,NEBL,PDLIM5,DAAM1,DAAM2,COL5A3,FMN2,SYNPO2	14/233
3_Member	GO Biological Processes	GO:0003013	circulatory system process	-629398	-3112	1.48288e+66	ADRA1A,ANK2,BBS2,DMD,KCNJ3,PCSK5,PIK3C2A,PRKG1,SCN1A,SGCD,SLC1A2,SNTA1,SLCO1C1,DOCK5,ARHGAP42,AMOT	16/529
3_Member	GO Biological Processes	GO:0008015	blood circulation	-58393	-2780	1.48288e+57	ADRA1A,ANK2,BBS2,DMD,KCNJ3,PCSK5,PIK3C2A,PRKG1,SCN1A,SGCD,SNTA1,DOCK5,ARHGAP42,AMOT	14/439
3_Member	GO Biological Processes	GO:0003012	muscle system process	-546304	-2505	1.48288e+45	ADRA1A,ANK2,BBS2,DMD,KCND2,KCNJ3,PIK3C2A,PRKG1,SCN1A,SGCD,SNTA1,PDLIM5	12/345
3_Member	Reactome Gene Sets	R-HSA-3000171	Non-integrin membrane-ECM interactions	-48203	-2106	1.75639e+24	DMD,LAMA2,SGCD,SNTA1,NRXN1,COL5A3	1980-06-01
3_Member	GO Biological Processes	GO:1903522	regulation of blood circulation	-476717	-2063	1.48287e+41	ADRA1A,ANK2,DMD,KCND2,KCNJ3,PDE4B,SNTA1,CELF2,DOCK5,ARHGAP42	10/278
3_Member	GO Biological Processes	GO:0070252	actin-mediated cell contraction	-469858	-2022	2.87376e+22	ANK2,KCNJ3,SCN1A,SGCD,SNTA1,QKI	1984-06-01
3_Member	GO Biological Processes	GO:0006936	muscle contraction	-467462	-2022	1.48288e+36	ADRA1A,ANK2,BBS2,DMD,KCND2,KCNJ3,PIK3C2A,SCN1A,SGCD,SNTA1	10/285
3_Member	GO Biological Processes	GO:0060048	cardiac muscle contraction	-466915	-2022	2.87176e+22	ANK2,DMD,KCNJ3,SCN1A,SGCD,SNTA1	1985-06-01
3_Member	KEGG Pathway	hsa05412	Arrhythmogenic right ventricular cardiomyopathy	-464011	-2001	1.75637e+24	DMD,ITGB8,LAMA2,SGCD,SNTA1,CACNA2D3	1986-06-01
3_Member	GO Biological Processes	GO:0086003	cardiac muscle cell contraction	-454352	-1930	2.87376e+18	ANK2,KCNJ3,SCN1A,SGCD,SNTA1	1954-05-01
3_Member	GO Biological Processes	GO:0086001	cardiac muscle cell action potential	-439174	-1825	2.87176e+18	ANK2,DMD,KCNJ3,SCN1A,SNTA1	1958-05-01
3_Member	KEGG Pathway	hsa05410	Hypertrophic cardiomyopathy	-429367	-1748	1.75637e+24	DMD,ITGB8,LAMA2,SGCD,SNTA1,CACNA2D3	1999-06-01
3_Member	GO Biological Processes	GO:0060047	heart contraction	-424493	-1707	2.87176e+22	ANK2,DMD,KCNJ3,SCN1A,SGCD,SNTA1	6/101
3_Member	KEGG Pathway	hsa05414	Dilated cardiomyopathy	-415062	-1649	1.75637e+24	DMD,ITGB8,LAMA2,SGCD,SNTA1,CACNA2D3	6/105
3_Member	GO Biological Processes	GO:0030048	actin filament-based movement	-410497	-1625	2.87376e+22	ANK2,KCNJ3,SCN1A,SGCD,SNTA1,QKI	6/107
3_Member	Reactome Gene Sets	R-HSA-9913351	Formation of the dystrophin-glycoprotein complex (DGC)	-404097	-1590	1756390864446640	DMD,LAMA2,SGCD,SNTA1	1936-04-01
3_Member	GO Biological Processes	GO:0003015	heart process	-401651	-1576	2.87176e+22	ANK2,DMD,KCNJ3,SCN1A,SGCD,SNTA1	6/111
3_Member	GO Biological Processes	GO:0008016	regulation of heart contraction	-389843	-1505	1.48287e+30	ADRA1A,ANK2,DMD,KCND2,KCNJ3,PDE4B,SNTA1,CELF2	8/224
3_Member	WikiPathways	WP2118	Arrhythmogenic right ventricular cardiomyopathy	-385506	-1481	1.75637e+20	DMD,ITGB8,LAMA2,SGCD,CACNA2D3	1975-05-01
3_Member	GO Biological Processes	GO:0001508	action potential	-362274	-1296	2.87176e+22	ANK2,DMD,KCND2,KCNJ3,SCN1A,SNTA1	6/131
3_Member	GO Biological Processes	GO:0086002	cardiac muscle cell action potential involved in contraction	-358436	-1276	287376063236640	ANK2,KCNJ3,SCN1A,SNTA1	1947-04-01
3_Member	Reactome Gene Sets	R-HSA-1474244	Extracellular matrix organization	-355851	-1268	1.75637e+38	DMD,ITGB8,LAMA2,SGCD,SNTA1,NRXN1,COL5A3,COL21A1,COL23A1	9/318
3_Member	GO Biological Processes	GO:0086005	ventricular cardiac muscle cell action potential	-334529	-1116	28737606640	ANK2,KCNJ3,SNTA1	2026-03-23
3_Member	GO Biological Processes	GO:0002027	regulation of heart rate	-304964	-0,952	1.48287e+17	ADRA1A,ANK2,DMD,KCNJ3,SNTA1	5/112
3_Member	GO Biological Processes	GO:0006941	striated muscle contraction	-298442	-0,911	2.87176e+22	ANK2,DMD,KCNJ3,SCN1A,SGCD,SNTA1	6/173
3_Member	KEGG Pathway	hsa05416	Viral myocarditis	-292449	-0,865	1756390864446640	DMD,LAMA2,SGCD,SNTA1	1970-04-01
3_Member	GO Biological Processes	GO:0042391	regulation of membrane potential	-289401	-0,844	1.48287e+38	ADRA1A,ANK2,DMD,KCND2,KCNJ3,PRKN,SCN1A,SNTA1,NRXN1,RIMS1	10/475
3_Member	WikiPathways	WP5406	13q12 12 copy number variation	-283963	-0,805	175664446640	DMD,SGCD,SNTA1	1934-03-01
4_Summary	GO Biological Processes	GO:0044057	regulation of system process	-837968	-4644	1.48288e+151	ADRA1A,ANK2,CAMK2G,DMD,KCND2,KCNJ3,PRKN,PDE4B,PRKD1,PRKG1,SNTA1,NRXN1,QKI,CELF2,WASF3,RIMS1,CACNA2D3,PARD3,DOCK5,ARHGAP42,PIK3C2A,MAPK10,SGCD,ARHGAP32,VAV3,TNIK,PLCE1,TPCN1,CCDC88A,PREX2,HEPH,NKAIN2,NKAIN3,PLCB1	34/-
4_Member	GO Biological Processes	GO:0044057	regulation of system process	-837968	-4644	1.48288e+84	ADRA1A,ANK2,CAMK2G,DMD,KCND2,KCNJ3,PRKN,PDE4B,PRKD1,PRKG1,SNTA1,NRXN1,QKI,CELF2,WASF3,RIMS1,CACNA2D3,PARD3,DOCK5,ARHGAP42	20/606
4_Member	GO Biological Processes	GO:0006937	regulation of muscle contraction	-5349	-2488	1.48287e+37	ADRA1A,ANK2,DMD,PDE4B,PRKD1,PRKG1,CACNA2D3,DOCK5,ARHGAP42	9/187
4_Member	GO Biological Processes	GO:0090257	regulation of muscle system process	-484875	-2113	1.48288e+40	ADRA1A,ANK2,CAMK2G,DMD,PDE4B,PRKD1,PRKG1,CACNA2D3,DOCK5,ARHGAP42	10/272
4_Member	GO Biological Processes	GO:0141124	intracellular signaling cassette	-357977	-1275	2.87176e+65	ANK2,DMD,PIK3C2A,PRKD1,PRKG1,MAPK10,SGCD,ARHGAP32,VAV3,TNIK,PLCE1,TPCN1,CCDC88A,DOCK5,PREX2	15/793
4_Member	GO Biological Processes	GO:0010959	regulation of metal ion transport	-31109	-0,985	2.87818e+37	ANK2,CAMK2G,DMD,PDE4B,PRKD1,SNTA1,HEPH,NKAIN2,NKAIN3	9/367
4_Member	GO Biological Processes	GO:0006942	regulation of striated muscle contraction	-310281	-0,985	1.48287e+17	ADRA1A,ANK2,DMD,PDE4B,PRKD1	5/109
4_Member	GO Biological Processes	GO:0019722	calcium-mediated signaling	-305026	-0,952	2.87176e+24	ANK2,DMD,PRKD1,SGCD,PLCE1,TPCN1	6/168
4_Member	GO Biological Processes	GO:0002028	regulation of sodium ion transport	-279189	-0,774	1.75666e+19	DMD,SNTA1,NKAIN2,NKAIN3	1976-04-01
4_Member	GO Biological Processes	GO:0051282	regulation of sequestering of calcium ion	-271833	-0,711	2.87176e+20	ANK2,DMD,PRKD1,PLCB1,PLCE1	5/133
4_Member	GO Biological Processes	GO:0043269	regulation of monoatomic ion transport	-267221	-0,673	2.87818e+37	ANK2,CAMK2G,DMD,PDE4B,PRKD1,SNTA1,HEPH,NKAIN2,NKAIN3	9/425
4_Member	GO Biological Processes	GO:0055117	regulation of cardiac muscle contraction	-254118	-0,578	14828717565142	ADRA1A,ANK2,DMD,PDE4B	1989-04-01
5_Summary	GO Biological Processes	GO:0120035	regulation of plasma membrane bounded cell projection organization	-787067	-4311	5.77818e+86	ADGRB3,CAMK2G,DGKG,DMD,FER,GPM6A,PRKD1,PPFIA2,NRXN1,ARHGAP32,TOX,PDLIM5,SDCCAG8,TNIK,DAAM2,EEF2K,PLCE1,CARMIL1,CCDC88A,LRRC4C	20/-
5_Member	GO Biological Processes	GO:0120035	regulation of plasma membrane bounded cell projection organization	-787067	-4311	5.77818e+86	ADGRB3,CAMK2G,DGKG,DMD,FER,GPM6A,PRKD1,PPFIA2,NRXN1,ARHGAP32,TOX,PDLIM5,SDCCAG8,TNIK,DAAM2,EEF2K,PLCE1,CARMIL1,CCDC88A,LRRC4C	20/650
5_Member	GO Biological Processes	GO:0031344	regulation of cell projection organization	-766392	-4171	5.77818e+86	ADGRB3,CAMK2G,DGKG,DMD,FER,GPM6A,PRKD1,PPFIA2,NRXN1,ARHGAP32,TOX,PDLIM5,SDCCAG8,TNIK,DAAM2,EEF2K,PLCE1,CARMIL1,CCDC88A,LRRC4C	20/669
5_Member	GO Biological Processes	GO:0010975	regulation of neuron projection development	-507157	-2325	5.77818e+54	ADGRB3,CAMK2G,DGKG,DMD,PRKD1,PPFIA2,ARHGAP32,TOX,PDLIM5,TNIK,EEF2K,CCDC88A,LRRC4C	13/443
5_Member	GO Biological Processes	GO:0120032	regulation of plasma membrane bounded cell projection assembly	-403549	-1590	2.24128e+36	FER,GPM6A,NRXN1,SDCCAG8,TNIK,DAAM2,PLCE1,CCDC88A	8/214
5_Member	GO Biological Processes	GO:0060491	regulation of cell projection assembly	-399358	-1559	2.24128e+36	FER,GPM6A,NRXN1,SDCCAG8,TNIK,DAAM2,PLCE1,CCDC88A	8/217
5_Member	GO Biological Processes	GO:0031346	positive regulation of cell projection organization	-319579	-1039	1.75628e+40	DMD,GPM6A,PRKD1,TOX,TNIK,EEF2K,PLCE1,CARMIL1,CCDC88A	9/357
5_Member	GO Biological Processes	GO:0051489	regulation of filopodium assembly	-243392	-0,509	2823937823500	GPM6A,NRXN1,DAAM2	1947-03-01
5_Member	GO Biological Processes	GO:0120034	positive regulation of plasma membrane bounded cell projection assembly	-21205	-0,309	2.82323e+18	GPM6A,TNIK,PLCE1,CCDC88A	4/117
6_Summary	GO Biological Processes	GO:0050807	regulation of synapse organization	-743255	-4049	5.77205e+83	ADGRB3,EPHB1,GPM6A,PPFIA2,NRXN1,ARHGAP32,PDLIM5,CPEB3,SLC7A11,FLRT2,EEF2K,CACNA2D3,IGSF11,AMOT,QKI,WASF3,DAAM2,PARD3	18/-
6_Member	GO Biological Processes	GO:0050807	regulation of synapse organization	-743255	-4049	5.77205e+64	ADGRB3,EPHB1,GPM6A,PPFIA2,NRXN1,ARHGAP32,PDLIM5,CPEB3,SLC7A11,FLRT2,EEF2K,CACNA2D3,IGSF11,AMOT	14/324
6_Member	GO Biological Processes	GO:0050803	regulation of synapse structure or activity	-733365	-3996	5.77205e+64	ADGRB3,EPHB1,GPM6A,PPFIA2,NRXN1,ARHGAP32,PDLIM5,CPEB3,SLC7A11,FLRT2,EEF2K,CACNA2D3,IGSF11,AMOT	14/330
6_Member	GO Biological Processes	GO:0051963	regulation of synapse assembly	-54256	-2492	5.77205e+40	ADGRB3,EPHB1,NRXN1,ARHGAP32,PDLIM5,CPEB3,FLRT2,EEF2K,IGSF11	9/183
6_Member	GO Biological Processes	GO:0051965	positive regulation of synapse assembly	-393929	-1522	5.77205e+20	ADGRB3,EPHB1,NRXN1,FLRT2,EEF2K	1972-05-01
6_Member	GO Biological Processes	GO:1901888	regulation of cell junction assembly	-392359	-1520	5.77205e+40	ADGRB3,EPHB1,NRXN1,ARHGAP32,PDLIM5,CPEB3,FLRT2,EEF2K,IGSF11	9/284
6_Member	GO Biological Processes	GO:0061001	regulation of dendritic spine morphogenesis	-362076	-1296	8.49997e+17	PPFIA2,ARHGAP32,PDLIM5,EEF2K	1946-04-01
6_Member	GO Biological Processes	GO:1901890	positive regulation of cell junction assembly	-30151	-0,934	5.77205e+20	ADGRB3,EPHB1,NRXN1,FLRT2,EEF2K	5/114
6_Member	GO Biological Processes	GO:0099175	regulation of postsynapse organization	-256837	-0,594	8.49997e+22	PPFIA2,ARHGAP32,PDLIM5,CPEB3,EEF2K	5/144
6_Member	GO Biological Processes	GO:0051960	regulation of nervous system development	-253921	-0,578	5.77205e+39	ADGRB3,EPHB1,NRXN1,QKI,WASF3,DAAM2,FLRT2,EEF2K,PARD3	9/445
6_Member	GO Biological Processes	GO:0060998	regulation of dendritic spine development	-217743	-0,346	84992284929904	PPFIA2,CPEB3,EEF2K	1958-03-01
7_Summary	GO Biological Processes	GO:0044089	positive regulation of cellular component biogenesis	-717009	-3874	5.77205e+111	ADGRB3,EPHB1,FER,GPM6A,PRKD1,NRXN1,PDE4DIP,TNIK,FLRT2,EEF2K,PLCE1,CARMIL1,CCDC88A,NAV3,FNIP1,AMOT,SYNPO2,WASF3,PRKN,DAAM2,ANK2,PDE4B,BICD1,PLCB1,HMGB1	25/-
7_Member	GO Biological Processes	GO:0044089	positive regulation of cellular component biogenesis	-717009	-3874	5.77205e+78	ADGRB3,EPHB1,FER,GPM6A,PRKD1,NRXN1,PDE4DIP,TNIK,FLRT2,EEF2K,PLCE1,CARMIL1,CCDC88A,NAV3,FNIP1,AMOT,SYNPO2	17/517
7_Member	GO Biological Processes	GO:1902905	positive regulation of supramolecular fiber organization	-558475	-2569	2.24156e+43	FER,PRKD1,PDE4DIP,WASF3,CARMIL1,CCDC88A,NAV3,AMOT,SYNPO2	9/175
7_Member	GO Biological Processes	GO:0051495	positive regulation of cytoskeleton organization	-529278	-2446	2.24156e+43	FER,PRKD1,PDE4DIP,WASF3,CARMIL1,CCDC88A,NAV3,AMOT,SYNPO2	9/190
7_Member	GO Biological Processes	GO:1902903	regulation of supramolecular fiber organization	-418919	-1671	2.24151e+52	FER,PRKN,PRKD1,PDE4DIP,WASF3,DAAM2,CARMIL1,CCDC88A,NAV3,AMOT,SYNPO2	11/393
7_Member	GO Biological Processes	GO:0032970	regulation of actin filament-based process	-411143	-1625	2.87224e+50	ANK2,FER,PRKN,PDE4B,PRKD1,WASF3,DAAM2,CARMIL1,CCDC88A,AMOT,SYNPO2	11/401
7_Member	GO Biological Processes	GO:0051493	regulation of cytoskeleton organization	-352999	-1253	6.36224e+55	BICD1,FER,PRKN,PRKD1,PDE4DIP,WASF3,DAAM2,CARMIL1,CCDC88A,NAV3,AMOT,SYNPO2	12/547
7_Member	GO Biological Processes	GO:0110053	regulation of actin filament organization	-33301	-1113	2.24151e+39	FER,PRKN,WASF3,DAAM2,CARMIL1,CCDC88A,AMOT,SYNPO2	8/272
7_Member	GO Biological Processes	GO:0010638	positive regulation of organelle organization	-325352	-1057	2.24151e+52	FER,PRKN,PRKD1,PDE4DIP,WASF3,PLCB1,CARMIL1,CCDC88A,NAV3,AMOT,SYNPO2	11/505
7_Member	GO Biological Processes	GO:0032956	regulation of actin cytoskeleton organization	-321314	-1046	2.24151e+43	FER,PRKN,PRKD1,WASF3,DAAM2,CARMIL1,CCDC88A,AMOT,SYNPO2	9/355
7_Member	GO Biological Processes	GO:0032231	regulation of actin filament bundle assembly	-30849	-0,975	5.07156e+25	PRKN,CARMIL1,CCDC88A,AMOT,SYNPO2	5/110
7_Member	GO Biological Processes	GO:0032233	positive regulation of actin filament bundle assembly	-307046	-0,967	5.56046e+21	CARMIL1,CCDC88A,AMOT,SYNPO2	1964-04-01
7_Member	GO Biological Processes	GO:0031334	positive regulation of protein-containing complex assembly	-261108	-0,626	2.24156e+26	FER,PRKD1,PDE4DIP,CARMIL1,NAV3,FNIP1	6/205
7_Member	GO Biological Processes	GO:0032273	positive regulation of protein polymerization	-252365	-0,573	2.24197e+17	FER,PDE4DIP,CARMIL1,NAV3	1990-04-01
7_Member	GO Biological Processes	GO:0051496	positive regulation of stress fiber assembly	-228665	-0,420	5560455704154790	CARMIL1,CCDC88A,AMOT	1953-03-01
7_Member	GO Biological Processes	GO:1902743	regulation of lamellipodium organization	-226392	-0,408	22415119655604	FER,PLCE1,CARMIL1	1954-03-01
7_Member	GO Biological Processes	GO:0110020	regulation of actomyosin structure organization	-225585	-0,402	5.58756e+19	PRKD1,CARMIL1,CCDC88A,AMOT	4/107
7_Member	GO Biological Processes	GO:0043254	regulation of protein-containing complex assembly	-20672	-0,269	2.24131e+35	FER,HMGB1,PRKD1,PDE4DIP,DAAM2,CARMIL1,NAV3,FNIP1	8/436
8_Summary	GO Biological Processes	GO:0007420	brain development	-683124	-3573	5.83205e+88	BBS2,EPHB1,ERBB4,NFIB,PCDH9,PRKG1,RORA,SLC1A2,NCOA1,NRXN1,TOX,ARNT2,NRG3,FRS2,PLCB1,SLC7A11,SOX6,ZSWIM6,MACROD2,SEMA3D	20/-
8_Member	GO Biological Processes	GO:0007420	brain development	-683124	-3573	5.83205e+88	BBS2,EPHB1,ERBB4,NFIB,PCDH9,PRKG1,RORA,SLC1A2,NCOA1,NRXN1,TOX,ARNT2,NRG3,FRS2,PLCB1,SLC7A11,SOX6,ZSWIM6,MACROD2,SEMA3D	20/753
8_Member	GO Biological Processes	GO:0030900	forebrain development	-613911	-3057	5.83207e+61	BBS2,ERBB4,NFIB,PCDH9,PRKG1,SLC1A2,NCOA1,TOX,NRG3,FRS2,PLCB1,SLC7A11,ZSWIM6,SEMA3D	14/414
8_Member	GO Biological Processes	GO:0021537	telencephalon development	-386661	-1481	5.83207e+38	BBS2,ERBB4,NFIB,SLC1A2,NCOA1,NRG3,PLCB1,SLC7A11,ZSWIM6	9/289
8_Member	GO Biological Processes	GO:0021756	striatum development	-346545	-1203	5832365757688	BBS2,SLC7A11,ZSWIM6	2026-03-21
8_Member	GO Biological Processes	GO:0021544	subpallium development	-31358	-0,997	5832365757688	BBS2,SLC7A11,ZSWIM6	2026-03-27
9_Summary	GO Biological Processes	GO:0007167	enzyme-linked receptor protein signaling pathway	-660402	-3380	2.04721e+115	EPHB1,ERBB4,FER,ITGB8,LIFR,PDE3B,PIK3C2A,PRKD1,PRKG1,PTPRK,USP9Y,NRG3,FRS2,PLCB1,FLRT2,PLCE1,DOK5,ERBIN,EPS15,LAMA2,PCSK5,VAV3,WASF3,DNM3,COL5A3,WWOX	26/-
9_Member	GO Biological Processes	GO:0007167	enzyme-linked receptor protein signaling pathway	-660402	-3380	2.04721e+78	EPHB1,ERBB4,FER,ITGB8,LIFR,PDE3B,PIK3C2A,PRKD1,PRKG1,PTPRK,USP9Y,NRG3,FRS2,PLCB1,FLRT2,PLCE1,DOK5,ERBIN	18/635
9_Member	Reactome Gene Sets	R-HSA-9006934	Signaling by Receptor Tyrosine Kinases	-627237	-3112	2.06021e+72	EPS15,ERBB4,FER,LAMA2,PCSK5,PDE3B,PTPRK,VAV3,NRG3,WASF3,FRS2,FLRT2,DNM3,COL5A3,WWOX,ERBIN	16/531
9_Member	GO Biological Processes	GO:0007169	cell surface receptor protein tyrosine kinase signaling pathway	-519896	-2405	2.04721e+58	EPHB1,ERBB4,FER,PDE3B,PIK3C2A,PRKD1,NRG3,FRS2,PLCB1,FLRT2,PLCE1,DOK5,ERBIN	13/431
10_Summary	GO Biological Processes	GO:0097581	lamellipodium organization	-624593	-3112	1.04511e+55	VAV3,WASF3,ARHGEF4,CARMIL1,CCDC88A,MTSS2,BBS2,DMD,RFX2,RFX3,DNM3,CFAP54	12/-
10_Member	GO Biological Processes	GO:0097581	lamellipodium organization	-624593	-3112	1.04511e+29	VAV3,WASF3,ARHGEF4,CARMIL1,CCDC88A,MTSS2	1946-06-01
10_Member	GO Biological Processes	GO:0030032	lamellipodium assembly	-536477	-2489	1.04511e+24	VAV3,WASF3,ARHGEF4,CARMIL1,CCDC88A	1937-05-01
10_Member	GO Biological Processes	GO:0030031	cell projection assembly	-414769	-1649	5.83176e+55	BBS2,DMD,RFX2,RFX3,VAV3,WASF3,DNM3,ARHGEF4,CARMIL1,CCDC88A,MTSS2,CFAP54	12/469
10_Member	GO Biological Processes	GO:0120031	plasma membrane bounded cell projection assembly	-362567	-1296	5.83176e+50	BBS2,DMD,RFX2,RFX3,VAV3,WASF3,DNM3,ARHGEF4,CARMIL1,CCDC88A,CFAP54	11/456
11_Summary	GO Biological Processes	GO:0042692	muscle cell differentiation	-615386	-3057	1.48288e+97	ADRA1A,ANK2,ADGRB3,CSRP1,DMD,RORA,SGCD,QKI,NEBL,PDLIM5,DOCK5,MEGF10,LAMA2,SOX6,ERBB4,PCSK5,UTY,FRS2,FLRT2,FREM2,EYA2,PRKG1,DCLK1	23/-
11_Member	GO Biological Processes	GO:0042692	muscle cell differentiation	-615386	-3057	1.48288e+48	ADRA1A,ANK2,ADGRB3,CSRP1,DMD,RORA,SGCD,QKI,NEBL,PDLIM5,DOCK5,MEGF10	12/296
11_Member	GO Biological Processes	GO:0061061	muscle structure development	-483238	-2107	1.48288e+57	ADRA1A,ANK2,ADGRB3,CSRP1,DMD,LAMA2,RORA,SGCD,QKI,NEBL,PDLIM5,SOX6,DOCK5,MEGF10	14/538
11_Member	GO Biological Processes	GO:0055001	muscle cell development	-468884	-2022	1.48287e+32	ADRA1A,ANK2,CSRP1,DMD,SGCD,NEBL,PDLIM5,MEGF10	8/173
11_Member	GO Biological Processes	GO:0051146	striated muscle cell differentiation	-307436	-0,967	1.48577e+28	ADRA1A,ADGRB3,CSRP1,SGCD,NEBL,PDLIM5,DOCK5	7/229
11_Member	GO Biological Processes	GO:0055013	cardiac muscle cell development	-302016	-0,935	1.48644e+16	ADRA1A,SGCD,NEBL,PDLIM5	1966-04-01
11_Member	GO Biological Processes	GO:0055006	cardiac cell development	-285666	-0,813	1.48644e+16	ADRA1A,SGCD,NEBL,PDLIM5	1973-04-01
11_Member	GO Biological Processes	GO:0007507	heart development	-277004	-0,754	1.48287e+47	ADRA1A,ANK2,ERBB4,PCSK5,SGCD,UTY,NEBL,PDLIM5,FRS2,FLRT2,FREM2	11/580
11_Member	GO Biological Processes	GO:0060537	muscle tissue development	-259395	-0,612	1.48147e+33	ADRA1A,CSRP1,DMD,EYA2,SGCD,NEBL,PDLIM5,MEGF10	8/355
11_Member	GO Biological Processes	GO:0055002	striated muscle cell development	-258143	-0,602	1.48147e+20	ADRA1A,CSRP1,SGCD,NEBL,PDLIM5	5/143
11_Member	GO Biological Processes	GO:0055007	cardiac muscle cell differentiation	-237524	-0,480	1.48644e+16	ADRA1A,SGCD,NEBL,PDLIM5	1999-04-01
11_Member	GO Biological Processes	GO:0048588	developmental cell growth	-222762	-0,378	1485592920110610	ADRA1A,PRKG1,DCLK1,PDLIM5	4/109
11_Member	GO Biological Processes	GO:0016049	cell growth	-219999	-0,359	1485592920110610	ADRA1A,PRKG1,DCLK1,PDLIM5	4/111
11_Member	GO Biological Processes	GO:0014706	striated muscle tissue development	-217696	-0,346	1.48176e+29	ADRA1A,DMD,EYA2,SGCD,NEBL,PDLIM5,MEGF10	7/332
12_Summary	GO Biological Processes	GO:0099172	presynapse organization	-568855	-2652	8.49994e+79	PPFIA2,NRXN1,CAP2,NLGN4Y,DAAM1,CSRP1,CTNND2,FER,ITGB8,PCDH9,PDLIM5,ASTN2,SLC7A11,LRRC4C,MEGF10,IGSF11,CADM2	17/-
12_Member	GO Biological Processes	GO:0099172	presynapse organization	-568855	-2652	8.49994e+22	PPFIA2,NRXN1,CAP2,NLGN4Y,DAAM1	1932-05-01
12_Member	GO Biological Processes	GO:0098609	cell-cell adhesion	-467465	-2022	1.46515e+65	CSRP1,CTNND2,FER,ITGB8,PCDH9,NRXN1,PDLIM5,NLGN4Y,ASTN2,SLC7A11,LRRC4C,MEGF10,IGSF11,CADM2	14/556
12_Member	GO Biological Processes	GO:0007158	neuron cell-cell adhesion	-359876	-1286	93782282923245	NRXN1,NLGN4Y,ASTN2	2026-03-19
12_Member	Reactome Gene Sets	R-HSA-6794362	Protein-protein interactions at synapses	-265134	-0,658	8.49994e+17	PPFIA2,NRXN1,PDLIM5,NLGN4Y	1983-04-01
12_Member	KEGG Pathway	hsa04514	Cell adhesion molecule (CAM) interaction	-237301	-0,479	3.69694e+23	ITGB8,NRXN1,NLGN4Y,LRRC4C,IGSF11	5/160
12_Member	Reactome Gene Sets	R-HSA-6794361	Neurexins and neuroligins	-226392	-0,408	93781061122829	NRXN1,PDLIM5,NLGN4Y	1954-03-01
13_Summary	GO Biological Processes	GO:0050804	modulation of chemical synaptic transmission	-548033	-2505	1.48818e+114	ADRA1A,CAMK2G,EPHB1,GRM3,LAMA2,PRKN,PPFIA2,NRXN1,NRG3,CPEB3,RIMS1,PLCB1,SLC7A11,LRRC4C,IGSF11,BBS2,SCN1A,SLC1A2,PREX2,ADGRB3,KCND2,NCOA1,NLGN4Y,DMD,SNTA1,PDE7B,GPC5	27/-
13_Member	GO Biological Processes	GO:0050804	modulation of chemical synaptic transmission	-548033	-2505	1.48818e+65	ADRA1A,CAMK2G,EPHB1,GRM3,LAMA2,PRKN,PPFIA2,NRXN1,NRG3,CPEB3,RIMS1,PLCB1,SLC7A11,LRRC4C,IGSF11	15/540
13_Member	GO Biological Processes	GO:0099177	regulation of trans-synaptic signaling	-547061	-2505	1.48818e+65	ADRA1A,CAMK2G,EPHB1,GRM3,LAMA2,PRKN,PPFIA2,NRXN1,NRG3,CPEB3,RIMS1,PLCB1,SLC7A11,LRRC4C,IGSF11	15/541
13_Member	GO Biological Processes	GO:0030534	adult behavior	-395017	-1526	5.83507e+28	BBS2,PRKN,SCN1A,SLC1A2,NRXN1,SLC7A11,PREX2	7/164
13_Member	GO Biological Processes	GO:0007610	behavior	-333978	-1116	5.77583e+54	ADGRB3,BBS2,KCND2,PRKN,SCN1A,SLC1A2,NCOA1,NRXN1,NLGN4Y,CPEB3,PLCB1,SLC7A11,PREX2	13/659
13_Member	GO Biological Processes	GO:0099536	synaptic signaling	-333274	-1113	1.75629e+48	DMD,GRM3,KCND2,PRKN,SLC1A2,SNTA1,NRXN1,RIMS1,PLCB1,PDE7B,IGSF11	11/494
13_Member	GO Biological Processes	GO:0007612	learning	-310463	-0,985	5.77507e+25	ADGRB3,PRKN,NRXN1,NLGN4Y,PLCB1,SLC7A11	6/164
13_Member	GO Biological Processes	GO:0007611	learning or memory	-253443	-0,575	5.77507e+30	ADGRB3,PRKN,NRXN1,NLGN4Y,CPEB3,PLCB1,SLC7A11	7/285
13_Member	GO Biological Processes	GO:1905475	regulation of protein localization to membrane	-217967	-0,346	8.18226e+19	CAMK2G,GPC5,PRKN,NRXN1,SLC7A11	5/178
13_Member	GO Biological Processes	GO:0050890	cognition	-214966	-0,329	5.77507e+30	ADGRB3,PRKN,NRXN1,NLGN4Y,CPEB3,PLCB1,SLC7A11	7/336
14_Summary	Reactome Gene Sets	R-HSA-9013149	RAC1 GTPase cycle	-538706	-2492	9.7431e+78	ARHGAP32,VAV3,WASF3,ARHGAP26,ARHGEF4,ERBIN,DOCK5,PREX2,ARHGAP42,DAAM1,FRS2,CCDC88A,SNTA1,PSD3,AMOT,PPP1R12A	16/-
14_Member	Reactome Gene Sets	R-HSA-9013149	RAC1 GTPase cycle	-538706	-2492	9.7431e+44	ARHGAP32,VAV3,WASF3,ARHGAP26,ARHGEF4,ERBIN,DOCK5,PREX2,ARHGAP42	9/185
14_Member	Reactome Gene Sets	R-HSA-8980692	RHOA GTPase cycle	-527048	-2438	9.7431e+39	ARHGAP32,VAV3,DAAM1,ARHGAP26,ARHGEF4,ERBIN,PREX2,ARHGAP42	8/144
14_Member	Reactome Gene Sets	R-HSA-9012999	RHO GTPase cycle	-439364	-1825	9.7431e+59	ARHGAP32,VAV3,WASF3,FRS2,DAAM1,ARHGAP26,ARHGEF4,CCDC88A,ERBIN,DOCK5,PREX2,ARHGAP42	12/442
14_Member	Reactome Gene Sets	R-HSA-9013148	CDC42 GTPase cycle	-408596	-1612	9.7431e+34	ARHGAP32,VAV3,DAAM1,ARHGAP26,ARHGEF4,PREX2,ARHGAP42	7/156
14_Member	Reactome Gene Sets	R-HSA-9013404	RAC2 GTPase cycle	-355214	-1268	9.7431e+24	ARHGAP32,VAV3,ARHGAP26,ERBIN,ARHGAP42	1987-05-01
14_Member	GO Biological Processes	GO:0051056	regulation of small GTPase mediated signal transduction	-350893	-1236	6.64097e+44	SNTA1,ARHGAP32,VAV3,ARHGAP26,PSD3,ARHGEF4,PREX2,ARHGAP42,AMOT	9/323
14_Member	Reactome Gene Sets	R-HSA-194315	Signaling by Rho GTPases	-310314	-0,985	4.65997e+63	PPP1R12A,ARHGAP32,VAV3,WASF3,FRS2,DAAM1,ARHGAP26,ARHGEF4,CCDC88A,ERBIN,DOCK5,PREX2,ARHGAP42	13/699
14_Member	Reactome Gene Sets	R-HSA-9013026	RHOB GTPase cycle	-302016	-0,935	9.74323e+18	ARHGAP32,DAAM1,ARHGAP26,ERBIN	1966-04-01
14_Member	Reactome Gene Sets	R-HSA-9716542	Signaling by Rho GTPases, Miro GTPases and RHOBTB3	-301385	-0,934	4.65997e+63	PPP1R12A,ARHGAP32,VAV3,WASF3,FRS2,DAAM1,ARHGAP26,ARHGEF4,CCDC88A,ERBIN,DOCK5,PREX2,ARHGAP42	13/715
14_Member	Reactome Gene Sets	R-HSA-9013106	RHOC GTPase cycle	-292449	-0,865	9.74323e+18	ARHGAP32,DAAM1,ARHGAP26,ERBIN	1970-04-01
14_Member	Reactome Gene Sets	R-HSA-9013408	RHOG GTPase cycle	-285666	-0,813	9.7431e+18	ARHGAP32,VAV3,ERBIN,DOCK5	1973-04-01
14_Member	Reactome Gene Sets	R-HSA-9013423	RAC3 GTPase cycle	-247235	-0,545	9.74323e+19	ARHGAP32,ARHGAP26,ERBIN,ARHGAP42	1993-04-01
15_Summary	GO Biological Processes	GO:0043408	regulation of MAPK cascade	-538299	-2492	1.48205e+75	ADRA1A,EPHB1,ERBB4,HMGB1,NAIP,PRKN,TPD52L1,NRXN1,FRS2,TNIK,PLCB1,PHLPP1,SASH1,APIP,DOK5,LMO3,TRIM5	17/-
15_Member	GO Biological Processes	GO:0043408	regulation of MAPK cascade	-538299	-2492	1.48205e+75	ADRA1A,EPHB1,ERBB4,HMGB1,NAIP,PRKN,TPD52L1,NRXN1,FRS2,TNIK,PLCB1,PHLPP1,SASH1,APIP,DOK5,LMO3,TRIM5	17/697
15_Member	GO Biological Processes	GO:0043410	positive regulation of MAPK cascade	-40357	-1590	1.48207e+52	ADRA1A,ERBB4,HMGB1,NAIP,TPD52L1,NRXN1,FRS2,TNIK,PLCB1,SASH1,DOK5,TRIM5	12/482
15_Member	GO Biological Processes	GO:0070372	regulation of ERK1 and ERK2 cascade	-298872	-0,913	1.48205e+33	ADRA1A,EPHB1,ERBB4,HMGB1,NRXN1,FRS2,APIP,LMO3	8/307
16_Summary	GO Biological Processes	GO:0098657	import into cell	-522952	-2422	1.57287e+84	GRK3,ANK2,EPS15,HMGB1,KCNJ3,PRKN,PIK3C2A,SLC1A2,VAV3,EHBP1,SLC7A11,DNM3,LRP1B,CARMIL1,SGIP1,MEGF10,SLC39A11,NRXN1,RIMS1	19/-
16_Member	GO Biological Processes	GO:0098657	import into cell	-522952	-2422	1.57287e+75	GRK3,ANK2,EPS15,HMGB1,KCNJ3,PRKN,PIK3C2A,SLC1A2,VAV3,EHBP1,SLC7A11,DNM3,LRP1B,CARMIL1,SGIP1,MEGF10,SLC39A11	17/716
16_Member	GO Biological Processes	GO:0006897	endocytosis	-382313	-1460	1.57287e+52	GRK3,ANK2,EPS15,HMGB1,PIK3C2A,VAV3,EHBP1,DNM3,LRP1B,CARMIL1,SGIP1,MEGF10	12/508
16_Member	Reactome Gene Sets	R-HSA-8856828	Clathrin-mediated endocytosis	-254256	-0,578	1.57206e+20	GRK3,EPS15,PIK3C2A,DNM3,SGIP1	5/146
16_Member	GO Biological Processes	GO:0099003	vesicle-mediated transport in synapse	-243145	-0,509	2.06094e+22	EPS15,NRXN1,RIMS1,DNM3,SGIP1	5/155
17_Summary	GO Biological Processes	GO:0048812	neuron projection morphogenesis	-52284	-2422	1.5012e+83	CTNND2,EPHB1,GPM6A,LAMA2,PPP1R12A,NFIB,PRKG1,DCLK1,NRXN1,TNIK,FLRT2,PARD3,PREX2,SEMA3D,CAP2,SHROOM3,HMGB1,PTPRK,PPFIA2	19/-
17_Member	GO Biological Processes	GO:0048812	neuron projection morphogenesis	-52284	-2422	1.5012e+61	CTNND2,EPHB1,GPM6A,LAMA2,PPP1R12A,NFIB,PRKG1,DCLK1,NRXN1,TNIK,FLRT2,PARD3,PREX2,SEMA3D	14/496
17_Member	GO Biological Processes	GO:0120039	plasma membrane bounded cell projection morphogenesis	-517905	-2398	1.5012e+61	CTNND2,EPHB1,GPM6A,LAMA2,PPP1R12A,NFIB,PRKG1,DCLK1,NRXN1,TNIK,FLRT2,PARD3,PREX2,SEMA3D	14/501
17_Member	GO Biological Processes	GO:0048858	cell projection morphogenesis	-5111	-2353	1.5012e+61	CTNND2,EPHB1,GPM6A,LAMA2,PPP1R12A,NFIB,PRKG1,DCLK1,NRXN1,TNIK,FLRT2,PARD3,PREX2,SEMA3D	14/508
17_Member	GO Biological Processes	GO:0000902	cell morphogenesis	-46233	-1993	1.5012e+71	CTNND2,EPHB1,GPM6A,LAMA2,PPP1R12A,NFIB,PRKG1,DCLK1,NRXN1,CAP2,TNIK,FLRT2,PARD3,SHROOM3,PREX2,SEMA3D	16/717
17_Member	GO Biological Processes	GO:0031175	neuron projection development	-457252	-1951	1.5012e+69	CTNND2,EPHB1,GPM6A,HMGB1,LAMA2,PPP1R12A,NFIB,PRKG1,PTPRK,DCLK1,NRXN1,TNIK,FLRT2,PARD3,PREX2,SEMA3D	16/724
17_Member	GO Biological Processes	GO:0048667	cell morphogenesis involved in neuron differentiation	-368316	-1345	1.5012e+48	CTNND2,EPHB1,LAMA2,NFIB,PRKG1,DCLK1,NRXN1,FLRT2,PARD3,PREX2,SEMA3D	11/449
17_Member	GO Biological Processes	GO:0007409	axonogenesis	-309428	-0,982	2.04739e+39	EPHB1,LAMA2,NFIB,PRKG1,DCLK1,NRXN1,FLRT2,PARD3,SEMA3D	9/369
17_Member	GO Biological Processes	GO:0061564	axon development	-264494	-0,654	2.04739e+39	EPHB1,LAMA2,NFIB,PRKG1,DCLK1,NRXN1,FLRT2,PARD3,SEMA3D	9/429
17_Member	GO Biological Processes	GO:0007411	axon guidance	-234789	-0,463	2.04739e+26	EPHB1,LAMA2,NFIB,NRXN1,FLRT2,SEMA3D	6/232
17_Member	GO Biological Processes	GO:0097485	neuron projection guidance	-232993	-0,452	2.04739e+26	EPHB1,LAMA2,NFIB,NRXN1,FLRT2,SEMA3D	6/234
17_Member	GO Biological Processes	GO:0099173	postsynapse organization	-215963	-0,335	1501204784999370	CTNND2,EPHB1,PPFIA2,NRXN1	4/114
17_Member	GO Biological Processes	GO:0016358	dendrite development	-214645	-0,329	1.5012e+16	CTNND2,EPHB1,PRKG1,PREX2	4/115
17_Member	GO Biological Processes	GO:0048813	dendrite morphogenesis	-207826	-0,277	1501204780243	CTNND2,EPHB1,PREX2	1963-03-01
18_Summary	GO Biological Processes	GO:0046328	regulation of JNK cascade	-511853	-2353	2.04731e+39	EPHB1,HMGB1,NAIP,PRKN,TPD52L1,TNIK,PLCB1,PHLPP1,FBXL7	9/-
18_Member	GO Biological Processes	GO:0046328	regulation of JNK cascade	-511853	-2353	2.04731e+34	EPHB1,HMGB1,NAIP,PRKN,TPD52L1,TNIK,PLCB1,PHLPP1	8/151
18_Member	GO Biological Processes	GO:0046330	positive regulation of JNK cascade	-319526	-1039	3.14647e+21	HMGB1,NAIP,TPD52L1,TNIK,PLCB1	5/104
18_Member	GO Biological Processes	GO:0000086	G2/M transition of mitotic cell cycle	-228665	-0,420	71642319423236	TPD52L1,FBXL7,PLCB1	1953-03-01
18_Member	GO Biological Processes	GO:0044839	cell cycle G2/M phase transition	-217743	-0,346	71642319423236	TPD52L1,FBXL7,PLCB1	1958-03-01
19_Summary	Reactome Gene Sets	R-HSA-112316	Neuronal System	-473205	-2038	8.18207e+86	CAMK2G,ERBB4,KCND2,KCNJ3,SLC1A2,PPFIA2,NRXN1,PDLIM5,NLGN4Y,RIMS1,PLCB1,CACNA2D3,PPP1R12A,EEF2K,CTNND2,MAPK10,DAAM1,DAAM2,SCN1A,PRKG1	20/-
19_Member	Reactome Gene Sets	R-HSA-112316	Neuronal System	-473205	-2038	8.18207e+51	CAMK2G,ERBB4,KCND2,KCNJ3,SLC1A2,PPFIA2,NRXN1,PDLIM5,NLGN4Y,RIMS1,PLCB1,CACNA2D3	12/408
19_Member	Reactome Gene Sets	R-HSA-112315	Transmission across Chemical Synapses	-334065	-1116	8.18207e+33	CAMK2G,ERBB4,KCNJ3,SLC1A2,PPFIA2,RIMS1,PLCB1,CACNA2D3	8/271
19_Member	KEGG Pathway	hsa04921	Oxytocin signaling pathway	-323293	-1057	8.18376e+25	CAMK2G,KCNJ3,PPP1R12A,PLCB1,EEF2K,CACNA2D3	6/155
19_Member	KEGG Pathway	hsa04310	Wnt signaling pathway	-297153	-0,903	8.1815e+25	CAMK2G,CTNND2,MAPK10,DAAM1,PLCB1,DAAM2	6/174
19_Member	KEGG Pathway	hsa04728	Dopaminergic synapse	-271833	-0,711	8.18376e+19	CAMK2G,KCNJ3,MAPK10,SCN1A,PLCB1	5/133
19_Member	KEGG Pathway	hsa04713	Circadian entrainment	-240684	-0,496	8183760559223230	CAMK2G,KCNJ3,PRKG1,PLCB1	1997-04-01
19_Member	WikiPathways	WP428	Wnt signaling	-215963	-0,335	8.1823e+17	CAMK2G,DAAM1,PLCB1,DAAM2	4/114
20_Summary	GO Biological Processes	GO:0070848	response to growth factor	-449419	-1890	2.06622e+99	ERBB4,FER,ITGB8,PRKD1,PTPRK,SOX5,USP9Y,FRS2,FLRT2,EEF2K,WWOX,SOX6,MTSS2,BBS2,LIFR,NFIB,PCSK5,PRKG1,TRPS1,COL5A3,RANBP3L,EYA2,TOX	23/-
20_Member	GO Biological Processes	GO:0070848	response to growth factor	-449419	-1890	2.06622e+57	ERBB4,FER,ITGB8,PRKD1,PTPRK,SOX5,USP9Y,FRS2,FLRT2,EEF2K,WWOX,SOX6,MTSS2	13/503
20_Member	GO Biological Processes	GO:0071363	cellular response to growth factor stimulus	-41302	-1638	2.06637e+53	ERBB4,ITGB8,PRKD1,PTPRK,SOX5,USP9Y,FRS2,FLRT2,EEF2K,WWOX,SOX6,MTSS2	12/471
20_Member	GO Biological Processes	GO:0001501	skeletal system development	-368422	-1345	5.8337e+51	BBS2,ITGB8,LIFR,NFIB,PCSK5,PRKG1,SOX5,TRPS1,COL5A3,WWOX,SOX6,RANBP3L	12/526
20_Member	GO Biological Processes	GO:0071560	cellular response to transforming growth factor beta stimulus	-32928	-1085	3.69658e+25	ITGB8,PTPRK,SOX5,USP9Y,WWOX,SOX6	6/151
20_Member	GO Biological Processes	GO:0071559	response to transforming growth factor beta	-318921	-1036	3.69658e+25	ITGB8,PTPRK,SOX5,USP9Y,WWOX,SOX6	6/158
20_Member	GO Biological Processes	GO:0032330	regulation of chondrocyte differentiation	-226392	-0,408	6660722755553	SOX5,TRPS1,SOX6	1954-03-01
20_Member	GO Biological Processes	GO:0051216	cartilage development	-215967	-0,335	5.8337e+19	BBS2,ITGB8,NFIB,SOX5,SOX6	5/180
20_Member	GO Biological Processes	GO:0045165	cell fate commitment	-2113	-0,304	2.06621e+24	ERBB4,EYA2,NFIB,SOX5,TOX,SOX6	6/260
