# Supplementary material for: Transcriptome-informed metabolic modeling reveals astrocyte-specific vulnerabilities in mild cognitive impairment and Alzheimer’s disease progression
Source: Front Bioinform. 2026 Jun 2;6:1816121. doi: 10.3389/fbinf.2026.1816121 (PMC13269292; doi:10.3389/fbinf.2026.1816121)
Supplement: Supplementary file 7 [file Table2.csv]

	GSM697308.CEL	GSM697309.CEL	GSM697310.CEL	GSM697311.CEL	GSM697312.CEL	GSM697313.CEL	GSM697314.CEL	GSM697315.CEL	GSM697316.CEL	GSM697317.CEL	GSM697318.CEL	GSM697319.CEL	GSM697320.CEL	GSM697321.CEL	GSM697322.CEL	GSM697323.CEL	GSM697324.CEL	GSM697325.CEL	GSM697326.CEL	GSM697327.CEL	GSM697328.CEL	GSM697329.CEL	GSM697330.CEL	GSM697331.CEL	GSM697332.CEL	GSM697333.CEL	GSM697334.CEL	GSM697335.CEL	GSM697336.CEL	GSM697337.CEL
A1BG	5	4	5	4	2	4	3	3	3	5	3	3	4	3	4	4	4	3	3	4	4	6	3	3	3	3	4	5	4	3
A1BG-AS1	39	29	34	46	37	32	35	37	37	35	35	54	35	41	36	31	36	31	30	31	29	67	41	30	33	32	32	40	39	26
A1CF	6	4	5	5	8	4	4	4	5	5	5	5	3	4	6	5	5	5	4	5	4	6	5	6	5	5	6	8	7	5
A2M	70	53	76	53	51	76	77	114	94	111	78	55	118	135	121	78	78	85	62	99	134	66	145	96	84	125	72	52	103	87
A2M-AS1	18	20	14	26	12	21	15	24	21	26	11	14	35	28	25	21	17	18	20	38	21	29	27	17	17	23	15	12	14	26
A2ML1	5	5	6	7	9	5	6	6	7	6	5	6	5	6	7	7	6	5	5	6	7	5	6	10	8	6	8	7	8	5
A2MP1	36	43	76	51	28	72	61	53	29	50	13	45	47	70	67	43	60	54	41	40	54	34	53	48	40	34	40	45	33	38
A4GALT	52	39	46	61	50	28	36	32	53	68	43	51	34	34	42	37	39	41	32	35	46	49	45	40	48	40	39	68	61	29
A4GNT	3	2	2	2	5	2	2	2	2	3	2	4	2	3	2	1	2	3	2	3	2	2	2	3	2	2	2	3	3	2
AA06	12	16	11	14	9	11	10	10	14	11	14	12	8	10	13	13	8	14	12	14	8	19	10	9	12	9	8	8	12	11
AAAS	22	17	15	22	20	14	18	18	24	19	20	19	19	15	16	12	18	18	23	22	19	28	25	25	18	20	31	25	17	15
AACS	15	13	9	9	15	10	8	8	12	10	12	12	12	9	6	14	11	10	10	15	7	8	10	8	7	8	11	8	11	9
AACSP1	4	3	3	3	3	3	5	2	3	5	3	4	2	3	4	3	3	3	3	5	5	5	3	2	4	4	4	4	3	3
AADAC	3	6	2	4	2	2	3	3	3	3	3	3	2	2	2	3	3	3	3	4	4	3	2	2	3	3	3	4	3	2
AADACL2	2	2	2	2	5	2	1	1	2	2	2	2	1	1	2	2	2	2	2	2	2	2	2	2	2	2	1	2	2	2
AADACP1	2	2	3	2	4	2	2	3	3	2	2	2	2	2	3	2	2	2	2	3	3	2	2	2	2	2	2	3	2	2
AADAT	6	8	4	3	5	17	9	4	6	6	6	6	12	10	5	6	8	5	6	7	6	5	7	5	6	4	7	4	10	15
AAGAB	27	35	27	32	38	38	24	22	33	25	38	39	22	20	23	22	28	24	28	25	31	34	25	42	29	20	28	51	27	26
AAK1	555	645	676	381	560	716	758	680	579	384	648	450	641	548	539	557	521	539	636	475	408	447	449	467	623	387	508	290	485	597
AAMDC	61	62	63	95	49	62	73	100	87	122	82	72	82	85	73	66	81	70	78	65	90	65	103	54	73	73	62	81	84	69
AAMP	30	29	26	31	35	21	19	22	28	34	26	34	28	24	23	23	27	24	25	21	28	29	30	19	26	25	21	31	30	27
AANAT	11	10	10	19	7	5	6	4	7	15	10	11	6	4	8	7	7	7	8	7	7	12	7	7	11	9	11	19	9	6
AAR2	6	4	5	5	4	3	3	4	5	5	5	7	3	3	4	4	4	5	5	7	5	5	4	5	5	4	5	4	7	5
AARS1	83	57	62	59	56	58	66	58	79	56	54	50	73	52	71	66	94	73	60	53	75	56	68	56	88	64	74	38	85	61
AARS2	92	92	65	71	84	71	92	101	108	105	91	146	97	83	82	77	89	93	85	69	78	91	68	82	66	80	53	70	73	96
AARSD1	35	46	29	37	21	40	35	37	34	37	45	38	34	34	38	39	32	32	37	34	46	26	53	38	27	37	31	36	45	44
AASDH	17	18	21	12	23	13	21	18	22	23	21	13	19	27	17	16	19	19	17	15	17	23	22	14	19	19	12	13	12	17
AASDHPPT	228	301	278	407	194	268	237	178	165	113	177	150	245	194	237	218	179	255	246	70	291	188	197	365	238	143	249	211	122	217
AASS	112	61	82	57	56	149	81	124	79	125	162	205	132	151	85	117	149	122	129	110	184	89	90	81	92	195	55	103	97	291
AATBC	40	28	44	40	53	36	35	35	27	44	43	43	30	39	32	33	44	33	23	42	34	29	27	33	42	35	50	66	47	37
AATF	19	22	17	20	24	19	19	20	21	26	24	24	21	20	17	19	29	21	18	24	22	31	26	21	25	32	18	25	18	23
AATK	37	31	35	34	31	34	36	29	40	38	32	44	40	32	38	36	39	36	35	48	36	42	37	32	36	49	35	46	43	34
ABAT	299	462	375	214	351	524	419	299	239	251	379	234	365	358	306	464	263	473	400	288	282	241	314	329	294	271	280	257	220	373
ABCA1	25	18	20	26	25	26	22	29	27	25	26	34	25	26	21	23	24	30	27	26	29	35	25	20	24	27	25	26	24	38
ABCA11P	7	5	5	5	10	16	6	5	7	8	10	7	7	5	4	6	7	4	5	10	6	5	4	5	4	5	5	6	5	5
ABCA12	4	2	2	2	2	2	2	2	3	2	2	3	2	2	2	2	2	3	2	3	3	3	3	4	2	2	3	3	3	2
ABCA13	5	5	6	6	8	4	5	6	5	6	5	5	5	5	5	6	5	6	5	5	6	4	5	4	5	5	5	7	6	6
ABCA17P	60	70	43	54	38	50	47	32	45	44	50	22	32	31	44	53	37	61	59	55	52	29	45	43	44	42	50	54	54	36
ABCA2	87	72	79	95	68	59	57	56	90	91	71	100	60	65	69	71	76	72	59	80	77	84	71	72	66	77	84	108	92	72
ABCA3	72	74	62	88	57	54	55	44	59	62	63	89	56	59	59	57	55	63	51	54	76	72	55	55	46	66	62	83	60	53
ABCA4	10	10	8	11	13	8	6	6	10	9	8	13	6	7	8	8	7	8	5	10	10	11	8	9	10	8	9	15	11	7
ABCA5	38	48	56	28	106	57	57	61	32	34	49	47	50	46	47	37	44	47	84	39	33	30	49	43	39	42	44	28	33	54
ABCA6	3	3	6	4	3	4	6	4	4	5	3	3	7	6	2	8	3	3	4	4	3	7	3	4	5	2	4	14	3	5
ABCA7	41	33	37	64	49	28	40	36	45	40	40	35	29	30	50	32	28	40	33	37	39	38	38	22	41	35	34	55	41	27
ABCA8	73	46	55	36	41	111	70	63	121	36	25	75	150	137	105	65	82	40	83	127	51	105	46	69	76	78	105	43	77	88
ABCA9	25	22	31	22	21	21	22	21	23	31	24	29	35	36	21	29	21	21	31	26	23	26	24	20	27	28	17	26	20	29
ABCB1	27	34	31	38	38	38	21	29	30	36	29	27	32	27	29	26	28	31	25	27	35	29	37	30	33	46	23	31	41	31
ABCB10	2	3	3	1	1	2	3	2	2	2	3	3	3	1	3	2	2	2	2	4	3	2	2	2	1	1	2	2	2	3
ABCB11	8	5	6	5	8	5	5	5	5	6	4	6	4	4	4	5	7	7	5	7	6	7	5	5	5	4	5	7	7	4
ABCB4	6	11	9	5	7	6	6	5	8	5	8	6	5	5	10	7	7	7	6	5	8	6	6	6	7	5	6	7	10	9
ABCB5	14	11	14	13	14	11	10	8	11	11	10	15	10	10	11	10	13	14	10	12	14	17	11	13	11	11	12	12	13	9
ABCB6	74	74	58	77	46	43	44	43	66	82	50	61	35	38	48	57	45	51	45	50	55	76	52	43	65	52	61	56	74	40
ABCB7	17	19	15	17	17	18	25	18	21	5	17	9	33	20	15	18	16	35	21	18	15	17	20	10	20	11	20	9	12	19
ABCB8	41	25	32	42	17	29	25	27	36	37	25	31	22	23	33	30	29	30	22	35	21	43	28	32	22	29	38	40	39	22
ABCB9	69	58	55	77	37	58	48	40	57	66	58	64	56	58	53	51	62	55	52	68	65	71	44	68	62	67	72	65	50	65
ABCC1	83	83	110	132	60	66	115	99	77	69	88	82	105	78	65	92	99	71	80	47	79	78	70	79	94	113	112	79	57	114
ABCC10	86	49	98	164	35	95	76	65	69	47	43	79	79	73	201	114	100	52	97	173	75	312	44	59	85	76	90	73	55	47
ABCC11	11	8	8	12	7	7	6	7	8	9	6	13	6	7	9	8	7	8	8	9	7	10	7	5	9	7	8	14	13	7
ABCC12	7	6	6	7	15	5	5	6	5	5	6	9	6	6	7	7	6	6	5	6	6	6	6	7	8	5	7	5	10	6
ABCC13	41	9	10	32	12	11	8	9	9	12	10	13	7	11	34	11	14	11	8	31	19	189	17	10	9	10	11	10	11	7
ABCC2	2	3	3	2	3	3	2	3	3	4	2	3	1	2	2	2	2	3	2	4	3	3	2	3	3	2	3	2	3	2
ABCC3	79	62	72	82	98	50	47	43	63	76	60	70	48	55	56	59	62	66	55	65	67	70	62	61	67	63	79	86	89	57
ABCC4	44	29	36	59	42	34	45	50	42	38	38	36	41	45	36	31	48	45	33	40	56	41	36	35	37	48	48	39	39	38
ABCC5	62	118	125	67	93	119	141	177	127	117	98	89	131	109	109	96	113	70	157	93	80	66	109	109	128	121	83	80	90	109
ABCC6	16	14	12	20	25	12	10	10	14	19	13	13	9	10	11	13	16	12	10	17	13	14	14	11	16	16	15	30	12	10
ABCC6P1	3	3	2	4	4	3	3	2	3	3	3	3	2	2	3	3	4	4	2	2	3	4	2	3	2	3	7	4	4	3
ABCC8	26	24	33	29	33	23	20	18	23	33	28	31	21	18	19	23	21	24	13	19	23	27	23	27	26	24	24	21	32	21
ABCC9	24	25	46	32	32	26	26	39	24	29	36	32	30	33	26	35	25	32	33	33	48	29	38	32	29	43	37	35	38	30
ABCD1	8	10	9	8	4	7	7	7	9	9	6	9	6	6	8	7	8	8	8	7	10	11	7	8	7	9	10	11	11	8
ABCD2	6	4	4	7	10	14	4	4	5	4	6	5	4	5	5	5	4	6	6	5	3	4	3	6	5	4	9	6	3	5
ABCD3	100	140	115	76	65	139	101	140	111	99	155	86	158	175	138	138	160	92	119	134	110	90	118	127	91	159	148	52	75	148
ABCD4	11	9	14	11	11	11	13	7	10	12	9	11	11	10	9	12	10	10	9	11	10	11	10	9	15	10	12	12	13	10
ABCE1	132	150	78	74	81	187	121	111	96	45	165	103	184	137	102	139	141	95	153	71	92	53	90	158	53	72	54	59	63	123
ABCF1	31	33	19	34	41	42	29	63	26	28	47	33	45	31	24	31	44	31	34	35	20	78	62	36	23	40	34	19	35	30
ABCF2	23	21	19	26	15	19	17	18	21	29	21	23	20	19	24	23	19	23	18	23	20	29	21	25	22	24	17	32	23	24
ABCF2-H2BK1	54	51	63	85	51	64	90	111	60	51	78	82	71	75	77	87	83	65	69	70	73	94	92	101	89	117	69	58	94	66
ABCF3	32	23	24	37	20	25	26	18	37	35	27	29	24	21	34	27	25	32	22	28	20	28	27	26	26	26	41	41	36	25
ABCG1	124	139	125	146	97	131	150	138	131	149	177	122	155	143	135	151	126	172	170	150	134	158	163	170	158	108	152	118	91	223
ABCG2	33	42	18	14	12	25	16	16	21	36	14	12	29	26	26	15	38	28	14	20	22	20	31	11	22	37	12	13	10	13
ABCG4	17	13	10	22	20	10	7	9	12	12	13	17	9	9	12	11	9	10	10	11	17	16	8	11	9	14	12	14	13	9
ABCG5	2	3	2	3	2	2	2	2	2	4	2	2	2	2	2	2	3	3	2	3	2	3	2	2	2	2	3	2	2	2
ABCG8	2	2	3	3	4	2	2	3	3	3	3	3	2	2	2	3	3	4	2	3	3	3	4	3	4	3	3	10	3	2
ABHD1	6	5	5	5	7	6	5	5	4	4	5	6	4	6	4	7	5	6	4	4	7	7	4	16	6	7	6	6	4	4
ABHD10	49	68	38	47	49	62	63	70	54	30	50	37	82	86	55	65	55	59	54	71	41	21	44	50	45	38	47	63	43	92
ABHD11	61	44	58	93	36	67	39	39	53	66	51	65	50	56	51	63	52	45	44	61	69	74	47	54	38	65	85	88	74	60
ABHD12	64	45	42	67	68	38	50	62	61	58	44	51	77	43	56	52	40	54	61	82	50	56	55	59	45	64	50	54	64	49
ABHD12B	6	5	5	6	6	6	5	5	5	5	7	6	6	5	16	5	5	6	6	6	6	5	5	5	5	5	5	6	5	5
ABHD13	8	7	10	6	8	11	13	7	8	6	8	7	8	7	16	11	7	9	7	7	6	6	8	7	10	8	7	12	7	8
ABHD14A	21	28	22	42	13	21	21	11	23	23	19	18	18	20	20	17	21	26	18	16	24	24	18	28	20	21	19	28	26	19
ABHD14B	3	3	3	3	2	3	3	2	3	3	3	2	3	5	3	8	12	4	2	3	2	3	2	2	3	4	6	3	18	4
ABHD15	6	3	4	5	4	2	3	3	4	6	3	3	3	3	3	3	4	3	3	4	4	3	4	4	5	4	4	6	4	3
ABHD16A	50	43	65	56	29	40	47	39	46	56	37	44	44	35	47	34	44	47	48	39	43	53	65	51	69	47	47	58	44	38
ABHD16B	19	17	19	28	14	11	10	12	22	25	15	14	10	11	14	12	15	15	15	13	14	14	13	14	18	13	17	25	14	10
ABHD17A	10	6	7	7	6	6	6	6	9	8	6	7	5	5	7	6	5	6	6	6	6	6	7	7	7	6	8	9	10	4
ABHD17B	63	89	89	98	67	91	106	91	79	95	81	72	109	87	100	79	93	103	108	120	65	61	94	91	92	106	67	95	84	91
ABHD17C	12	23	14	16	8	10	19	11	8	10	12	21	14	12	9	12	11	15	10	12	14	12	11	18	11	14	12	10	11	14
ABHD18	94	106	79	72	70	120	97	102	102	77	88	148	90	98	89	83	89	113	113	83	69	80	96	103	53	83	110	104	75	113
ABHD2	394	480	380	437	400	629	547	614	387	385	622	460	468	493	434	423	509	390	465	276	443	361	466	402	399	468	367	349	396	502
ABHD3	11	7	8	8	14	8	7	9	5	6	5	10	7	8	8	8	8	19	7	9	11	8	6	20	11	5	9	19	7	8
ABHD4	8	13	8	12	8	9	9	12	14	14	10	14	10	13	11	12	12	11	8	10	14	17	15	14	11	16	10	19	11	11
ABHD5	53	49	42	50	46	64	47	53	35	53	52	71	53	51	55	60	58	57	47	61	46	53	48	39	56	53	42	53	58	47
ABHD6	126	113	128	92	87	176	187	118	96	100	156	114	147	127	195	101	130	90	112	92	99	68	157	96	119	82	79	88	91	139
ABHD8	14	9	11	9	10	7	7	7	13	14	8	12	7	6	9	7	9	9	10	10	9	9	11	9	10	12	13	9	11	9
ABI1	259	322	293	243	220	329	285	306	234	174	293	223	300	259	221	257	284	260	301	203	363	180	210	333	254	285	226	306	213	362
ABI2	873	1122	1028	521	973	1459	1202	1204	893	718	1395	720	1033	1059	827	956	1034	995	1027	662	853	578	826	898	966	863	728	532	690	1296
ABI3	34	18	24	30	42	21	27	22	30	22	25	27	26	24	27	25	34	39	23	24	27	28	24	27	30	29	33	53	34	19
ABI3BP	9	8	9	11	10	11	9	10	10	10	7	9	8	11	8	7	10	7	12	11	12	11	8	10	7	11	9	11	9	10
ABITRAM	25	30	17	31	21	31	28	27	26	9	33	24	27	17	24	42	24	13	33	11	27	23	16	13	17	23	21	30	22	35
ABL1	37	37	39	51	20	32	27	28	42	55	48	61	36	35	32	34	42	44	43	31	28	31	35	28	57	38	35	50	27	38
ABL2	97	134	139	174	111	139	165	151	123	87	159	107	129	135	146	131	158	107	133	96	93	109	175	152	195	123	111	133	114	151
ABLIM1	161	150	189	111	198	228	215	275	216	166	239	140	228	250	152	215	227	330	187	117	208	175	212	166	221	355	176	137	202	294
ABLIM2	183	213	174	232	160	143	167	144	175	206	188	181	147	154	160	163	190	231	168	122	137	213	181	179	173	176	176	238	194	156
ABLIM3	71	42	50	48	53	85	81	50	50	24	82	40	61	74	36	64	79	69	69	34	98	48	61	57	67	55	40	55	26	78
ABO	667	501	504	753	677	407	386	348	506	780	389	741	348	447	465	459	509	571	344	470	681	758	556	421	562	596	516	854	809	344
ABR	154	117	133	118	140	171	190	172	180	176	143	110	136	145	116	139	156	135	131	134	135	102	145	130	157	141	141	184	157	118
ABRA	7	8	8	10	7	7	4	5	7	8	8	8	6	10	8	8	8	10	6	6	6	8	10	7	8	8	8	14	9	7
ABRACL	6	15	11	14	10	17	20	11	8	9	13	6	11	10	8	13	8	13	18	10	11	17	6	12	3	5	7	6	5	12
ABRAXAS1	73	71	47	42	51	84	69	55	49	48	88	97	73	84	62	101	78	58	93	72	87	53	44	62	59	58	51	64	68	88
ABRAXAS2	18	22	36	14	30	36	29	20	16	18	35	17	21	18	19	18	19	23	35	25	19	24	16	17	16	22	18	23	19	21
ABT1	9	5	6	8	9	4	6	6	9	6	8	7	5	5	6	8	4	6	7	9	6	7	7	6	7	5	7	10	6	6
ABTB1	82	84	91	101	62	68	75	58	98	88	83	98	57	72	82	73	69	78	77	81	74	101	82	66	90	77	92	109	98	56
ABTB2	37	35	35	47	42	31	33	36	46	53	29	43	39	34	45	31	35	37	30	40	43	53	41	45	43	37	39	36	39	36
ABTB3	8	17	13	7	12	14	10	8	7	6	8	8	8	7	8	12	6	7	11	9	7	8	7	8	12	7	11	9	9	12
ACAA1	110	118	111	123	134	119	133	115	85	172	144	126	113	176	125	124	100	115	95	150	126	150	109	120	122	130	113	206	126	118
ACAA2	92	63	81	104	81	75	80	111	108	96	88	125	104	68	74	78	77	109	97	87	90	82	82	104	75	101	89	115	98	73
ACACA	57	74	80	77	71	66	105	70	72	65	71	42	66	77	84	81	70	77	66	57	79	78	111	62	69	90	93	85	68	82
ACACB	938	917	944	1366	2012	1142	1002	1695	1537	1656	1127	1466	1302	1817	1850	1434	1259	1478	1441	2458	1656	882	1629	1595	857	1522	2190	1552	942	1506
ACAD10	76	57	55	67	78	49	46	54	66	82	54	70	46	47	55	53	66	57	57	50	63	81	60	52	67	66	76	87	77	62
ACAD11	38	38	65	36	25	86	72	41	60	63	56	43	73	59	70	73	55	66	89	31	99	57	49	64	71	95	45	51	42	132
ACAD8	6	9	7	4	4	8	7	7	5	4	7	8	6	7	7	7	5	5	10	5	5	4	6	12	5	6	4	7	5	7
ACAD9	10	17	15	14	6	17	11	18	15	13	9	7	20	10	7	12	15	19	12	16	11	18	12	10	11	13	22	14	14	12
ACADL	7	5	6	4	12	4	4	5	6	5	5	8	4	6	4	6	4	7	5	5	5	6	5	9	10	6	9	7	5	7
ACADM	6	11	4	6	7	9	4	7	5	3	4	6	8	9	12	7	4	6	7	15	7	9	6	7	4	7	5	7	4	4
ACADS	46	36	48	51	47	32	34	31	41	63	37	61	35	34	44	39	41	36	36	43	37	51	45	51	44	38	44	47	51	34
ACADSB	6	7	7	5	7	15	8	7	5	5	6	6	6	6	6	5	6	5	7	6	10	5	5	5	5	6	5	4	4	8
ACADVL	17	19	17	22	33	19	26	23	26	16	23	26	23	23	17	20	23	29	21	13	28	19	28	30	30	22	26	29	27	20
ACAN	105	70	94	95	80	62	60	74	96	94	71	111	65	62	71	80	71	74	82	79	81	101	102	83	91	85	97	108	104	65
ACAP1	107	84	108	99	72	66	76	89	105	138	71	107	73	74	63	65	83	83	80	89	99	103	85	73	92	106	101	133	118	89
ACAP2	127	186	161	152	151	217	196	234	142	147	193	170	218	196	207	190	152	218	205	145	129	156	174	169	228	182	139	88	159	193
ACAP3	38	34	33	38	24	25	27	20	40	40	30	29	25	23	24	26	27	27	23	19	26	28	22	23	34	27	29	35	34	22
ACAT1	34	46	41	32	58	62	55	57	77	31	43	28	72	56	65	50	33	27	43	31	64	43	41	71	30	42	37	19	30	35
ACAT2	16	24	19	17	16	18	23	20	19	15	25	17	18	17	15	18	17	15	14	15	18	14	26	13	12	14	14	14	13	18
ACBD3	78	64	38	73	58	81	72	90	46	42	68	34	72	79	76	61	82	66	71	76	91	62	51	54	56	96	65	51	47	78
ACBD4	11	16	15	16	11	10	15	13	12	17	15	17	15	16	14	16	12	17	13	15	16	14	13	13	13	19	15	15	16	15
ACBD5	35	54	38	26	40	64	53	52	44	22	50	38	90	50	35	58	42	46	57	62	56	24	43	41	25	27	51	25	29	60
ACBD6	35	32	32	51	37	29	29	28	30	19	29	22	26	35	26	30	26	27	30	30	21	26	27	34	27	27	39	32	45	30
ACCS	30	29	30	32	30	31	24	26	27	38	34	29	29	33	27	34	29	27	34	30	33	45	27	32	32	29	33	43	29	36
ACD	4	8	8	5	2	4	4	3	4	4	2	4	3	3	5	4	4	4	3	5	3	4	5	3	3	3	3	3	2	4
ACE	17	11	16	14	8	11	11	12	15	18	11	13	12	7	13	14	14	11	12	16	17	17	15	16	16	11	15	16	19	12
ACE2	4	4	5	5	5	3	4	5	4	6	3	6	4	4	4	4	4	3	4	4	5	4	4	4	5	5	4	5	4	4
ACER1	7	9	7	9	7	6	6	8	11	9	7	10	8	7	7	9	6	6	7	8	9	8	11	8	9	10	14	19	12	9
ACER2	7	4	5	5	4	3	9	8	5	8	6	7	6	4	6	10	5	6	5	5	5	5	6	4	26	3	6	4	4	3
ACER3	242	194	231	171	236	213	298	226	178	178	252	225	314	270	291	251	291	305	350	192	177	146	290	256	180	296	226	186	202	279
ACHE	53	46	47	58	61	38	43	31	51	60	42	55	43	45	42	44	49	51	48	52	42	59	48	49	51	48	55	84	71	37
ACIN1	22	26	20	26	30	23	23	27	35	28	21	33	23	15	20	22	31	22	32	29	27	28	30	24	28	38	19	26	33	20
ACKR1	14	16	18	24	8	10	12	15	11	17	15	10	12	14	14	13	14	16	15	20	25	21	15	16	12	13	14	24	16	12
ACKR2	29	27	32	34	40	23	21	26	31	32	27	34	21	23	26	24	21	25	25	30	42	32	25	28	26	31	32	39	27	22
ACKR3	22	19	17	23	15	18	13	33	25	15	12	21	25	28	16	26	20	17	20	26	26	25	16	18	15	32	12	16	18	17
ACKR4	11	12	22	11	15	11	28	14	23	10	17	28	10	18	10	9	9	9	23	5	8	9	9	16	9	11	10	21	12	10
ACLY	338	409	298	292	282	372	402	371	282	428	388	267	441	392	350	345	384	341	320	333	347	273	295	348	290	258	317	237	293	344
ACMSD	3	2	2	2	4	2	2	2	2	3	2	2	1	2	1	2	2	2	2	3	2	2	2	2	2	2	2	2	2	2
ACO1	9	23	14	14	12	15	15	12	12	8	17	13	15	17	9	17	10	11	10	12	11	13	11	12	12	12	9	27	13	11
ACO2	26	27	32	28	22	13	16	20	33	29	25	33	20	21	22	23	20	21	15	19	22	25	16	24	25	21	28	30	23	21
ACOD1	6	3	4	4	6	3	4	3	4	5	3	6	3	2	4	3	4	3	4	5	4	5	3	3	3	4	5	6	3	3
ACOT11	112	85	127	117	88	84	88	90	107	125	88	93	69	83	85	75	104	82	82	104	108	147	102	93	94	118	113	126	109	99
ACOT12	2	3	3	2	4	2	2	2	2	2	2	2	2	2	3	2	3	2	2	3	2	3	2	2	3	2	2	3	3	2
ACOT13	15	19	21	13	22	18	32	30	13	18	29	13	25	24	23	19	19	13	15	18	15	18	16	22	18	24	10	13	26	17
ACOT2	4	3	4	4	4	3	3	2	4	3	3	4	2	4	2	4	4	3	3	3	2	2	3	3	3	4	6	4	3	5
ACOT4	5	3	5	3	4	4	3	3	4	5	4	3	3	8	3	5	5	2	2	4	4	5	5	4	2	3	5	4	3	4
ACOT6	3	2	2	3	3	2	2	2	2	2	2	3	2	2	1	2	2	2	2	3	2	2	3	2	2	2	3	2	2	2
ACOT7	125	171	141	157	233	130	187	148	203	133	183	120	130	131	133	125	116	135	120	90	144	114	154	120	160	125	116	139	102	139
ACOT8	25	19	17	18	35	22	18	23	19	24	20	17	19	29	21	18	31	16	17	17	19	21	16	20	21	22	22	29	19	20
ACOT9	9	8	9	16	5	8	6	8	7	8	9	9	7	7	10	6	9	9	5	12	13	16	7	5	7	11	6	6	9	6
ACOX1	83	115	95	63	92	147	117	130	114	109	130	73	130	111	106	131	130	115	123	98	88	90	135	93	73	92	69	83	106	105
ACOX2	5	4	4	5	5	4	4	4	6	5	3	4	3	3	2	4	3	4	2	4	4	5	4	5	3	3	3	6	5	2
ACOX3	23	37	28	32	25	39	44	37	42	34	30	55	41	29	20	42	22	15	35	22	23	36	25	24	34	24	32	26	15	38
ACOXL	12	10	12	13	10	8	10	8	10	13	10	13	7	10	12	11	13	9	10	10	12	14	10	13	10	11	13	14	10	9
ACP1	203	210	172	166	295	316	221	193	206	239	351	277	178	190	146	217	235	222	149	84	201	129	142	190	191	202	176	138	171	251
ACP2	14	9	7	12	12	8	7	6	11	11	10	11	6	7	9	9	7	8	7	5	7	10	9	8	10	9	11	9	12	8
ACP3	19	13	15	29	18	9	10	11	14	13	13	15	9	13	14	15	12	12	12	13	17	33	13	16	10	13	16	20	13	12
ACP4	50	53	52	50	41	34	36	43	52	58	47	77	40	45	56	59	43	43	49	37	60	77	49	34	46	62	53	92	54	42
ACP5	8	10	8	14	11	9	9	9	13	13	8	11	11	8	9	8	9	7	9	10	12	13	11	9	10	18	12	12	14	8
ACP6	19	19	32	24	19	23	20	35	30	29	20	24	23	37	29	23	28	19	18	27	17	20	21	28	20	25	22	26	31	17
ACR	5	6	5	7	7	5	5	3	5	5	4	5	5	4	3	4	4	5	5	4	5	4	6	4	5	4	6	5	4	5
ACRBP	51	38	43	49	38	28	38	40	37	51	43	51	36	37	46	42	41	40	39	39	46	48	40	50	48	42	42	69	55	38
ACRV1	27	24	30	36	30	27	16	18	22	23	19	34	20	21	19	27	21	25	23	31	25	29	22	28	26	20	32	36	32	19
ACSBG1	51	41	39	31	49	50	28	35	38	43	39	59	32	47	38	35	39	41	48	35	61	33	30	36	25	39	31	39	44	44
ACSBG2	3	3	3	4	6	4	2	3	2	4	2	3	3	3	4	3	3	3	2	5	3	4	4	3	3	3	3	4	3	3
ACSF2	23	24	28	31	36	19	18	22	28	26	26	28	27	21	26	26	27	27	28	28	26	27	25	24	20	25	43	32	28	20
ACSF3	35	31	27	38	28	26	26	27	38	46	39	35	31	33	31	32	42	39	29	36	29	38	30	31	31	41	32	28	40	54
ACSL1	18	19	25	26	15	20	30	24	23	16	17	25	26	23	39	17	14	32	29	35	19	23	22	20	37	17	23	16	25	31
ACSL3	314	217	235	147	196	258	255	206	151	119	221	189	262	191	162	274	200	188	252	166	202	105	169	182	151	177	133	147	156	216
ACSL4	138	88	115	173	158	141	181	107	276	147	148	86	201	157	156	141	175	127	194	149	177	194	140	125	249	182	218	108	358	126
ACSL5	23	19	23	28	32	19	19	23	20	25	19	25	22	22	20	25	26	42	22	20	20	29	21	28	25	30	25	30	25	23
ACSL6	113	116	94	75	83	165	110	89	83	67	131	77	100	123	81	99	95	79	130	66	109	62	58	66	57	91	77	69	85	142
ACSM1	9	7	8	9	8	6	6	5	8	8	8	9	7	8	6	8	5	8	6	8	7	8	7	7	7	6	9	10	8	5
ACSM2A	22	14	17	22	19	12	10	12	14	16	13	16	12	12	14	15	11	14	13	15	16	22	15	14	15	15	17	24	18	11
ACSM2B	2	2	3	2	3	2	1	2	2	2	2	2	1	2	2	2	2	2	1	2	2	5	2	2	2	2	2	3	2	2
ACSM3	8	6	7	11	5	6	5	5	6	9	6	8	6	5	5	6	6	6	7	7	7	11	5	8	5	6	7	6	9	5
ACSM5	14	15	14	17	10	13	10	12	17	16	13	16	16	17	13	14	16	14	8	11	12	11	10	12	13	14	16	21	16	13
ACSS1	134	109	145	157	119	105	108	106	151	165	128	148	115	110	111	112	118	132	119	138	148	122	116	140	106	162	145	180	170	132
ACSS2	14	22	17	17	17	13	11	16	21	20	15	19	20	15	23	16	19	19	14	20	13	20	16	16	15	16	18	25	21	15
ACSS3	7	7	7	8	9	6	11	14	7	9	9	9	7	7	7	8	7	7	6	7	10	10	6	7	5	7	8	9	7	7
ACTA1	5	5	6	7	6	3	6	4	6	7	5	6	4	4	6	4	5	5	5	5	9	7	5	5	5	5	5	7	6	4
ACTA2	49	56	61	68	35	50	57	163	65	62	27	60	162	94	74	69	47	30	84	202	75	137	168	41	55	129	48	83	34	63
ACTA2-AS1	12	7	9	16	9	7	10	15	7	9	9	9	13	9	8	8	10	7	9	9	8	13	12	9	10	17	8	13	8	10
ACTB	29631	31532	28517	29747	30622	31968	30306	32764	28552	28144	32195	29225	32507	29539	23538	32108	30661	26354	29306	17017	29706	24008	33199	25543	25254	31998	22711	24054	25786	33519
ACTC1	4	3	3	4	5	3	4	3	3	6	3	4	3	3	4	4	3	4	3	3	8	4	4	3	3	3	4	6	4	3
ACTG1	2579	2798	2066	1724	2159	2993	2218	3118	1735	2465	3261	2180	2977	2499	1553	2218	2327	1792	2195	1198	2295	1183	2257	1934	1551	2707	1312	1355	1257	3133
ACTG1P17	8	5	5	6	11	4	3	3	3	3	4	4	3	4	5	5	4	4	4	4	5	6	4	4	4	4	5	7	5	4
ACTG1P25	2	3	3	3	3	2	2	3	3	3	2	4	3	3	4	3	2	4	4	3	3	4	2	3	3	4	3	3	3	3
ACTG2	12	8	10	10	7	8	8	8	10	16	9	10	7	6	10	9	9	11	6	8	9	13	10	9	12	8	13	10	10	8
ACTL10	22	17	20	25	30	16	21	14	23	30	20	25	14	16	21	17	18	23	16	26	24	28	21	18	24	28	16	28	20	17
ACTL6A	2	1	3	2	2	2	1	2	2	2	2	2	2	2	2	2	2	2	2	2	1	2	2	2	2	2	5	3	1	2
ACTL6B	55	63	57	56	48	108	64	62	76	60	68	45	52	44	49	102	53	32	47	55	86	33	47	52	51	46	70	43	46	62
ACTL7A	5	4	3	5	4	3	3	3	3	6	3	4	3	4	3	7	4	4	4	3	4	7	4	5	6	4	5	6	5	4
ACTL7B	10	7	11	11	4	5	5	7	8	9	7	14	5	4	6	5	8	10	4	7	10	8	10	7	9	7	6	17	11	5
ACTL8	16	16	19	21	24	16	12	15	21	19	15	19	15	13	16	16	14	16	12	18	13	22	18	18	15	15	19	24	23	14
ACTL9	3	2	4	2	3	2	2	2	4	4	2	4	2	2	2	4	2	3	2	2	4	3	2	4	2	2	2	4	3	3
ACTMAP	10	13	9	17	11	5	11	5	11	11	8	8	12	11	12	6	6	16	5	15	11	19	9	11	11	19	9	13	15	9
ACTN1	107	135	119	107	95	121	132	134	109	101	100	102	118	114	121	126	87	97	108	102	98	109	129	90	110	112	104	114	83	103
ACTN2	102	110	92	74	74	108	78	80	76	77	72	79	103	77	81	111	80	81	85	96	90	90	67	91	63	76	84	100	70	93
ACTN3	7	4	4	8	5	4	4	3	7	6	4	6	4	4	4	4	4	5	3	4	5	5	5	5	5	4	4	10	4	3
ACTN4	38	33	40	53	37	44	30	28	34	40	37	32	29	30	29	30	38	34	37	41	42	33	45	35	42	53	28	59	46	34
ACTR10	69	109	76	42	87	116	81	95	45	40	82	52	71	84	66	92	61	56	79	62	56	14	41	39	59	67	56	38	44	83
ACTR1A	56	78	72	39	45	86	73	72	94	85	91	49	77	67	78	53	51	64	64	47	60	48	140	34	74	57	40	41	45	47
ACTR1B	27	23	24	28	16	19	17	23	22	23	24	24	19	25	21	24	22	15	16	27	26	23	20	24	18	20	22	23	22	23
ACTR2	1194	1409	1101	1326	1500	1729	1576	1545	1225	872	1706	781	1270	1347	1000	1270	1393	1187	1184	514	1235	744	1371	1424	961	1068	1049	571	898	1509
ACTR3	444	521	398	447	340	631	668	414	359	313	542	197	555	507	486	460	491	527	497	433	596	357	554	659	458	261	333	702	485	417
ACTR3-AS1	4	4	3	3	3	2	3	3	4	5	3	3	3	3	2	3	3	3	2	4	3	3	3	3	3	2	2	3	3	3
ACTR3B	100	103	131	84	86	107	100	84	98	61	84	95	88	79	99	87	89	85	96	87	104	55	52	133	71	55	93	94	51	63
ACTR3BP2	3	3	3	3	4	4	3	2	3	5	2	4	2	2	3	3	3	3	2	4	3	3	3	3	3	2	2	3	4	2
ACTR3BP5	6	3	4	3	3	3	4	3	4	3	3	6	4	3	3	4	4	3	3	3	5	4	3	3	3	4	4	5	3	3
ACTR3BP6	3	2	4	3	4	4	2	2	3	3	3	3	2	2	2	3	3	3	2	3	3	3	2	3	3	3	3	3	3	3
ACTR3C	24	35	28	23	38	37	49	50	37	32	38	13	43	41	45	48	33	21	37	77	35	33	23	30	31	34	24	34	30	46
ACTR5	22	18	14	25	15	15	17	17	20	19	17	18	15	16	14	20	20	19	16	18	18	23	20	18	25	19	18	19	22	18
ACTR6	16	20	21	18	26	25	18	18	22	16	14	23	18	19	25	21	22	17	22	22	23	21	17	17	17	22	26	19	25	16
ACTR8	24	26	17	30	17	25	27	26	23	23	26	24	21	26	26	19	34	26	20	16	16	20	20	26	22	21	31	27	22	23
ACTRT2	5	6	6	5	5	5	4	5	7	7	6	5	6	5	4	5	6	7	5	5	6	6	7	7	7	6	6	8	9	5
ACTRT3	2	3	3	3	2	2	2	2	2	2	2	3	2	1	2	2	2	2	3	3	3	2	2	2	6	2	4	3	3	2
ACVR1	7	7	5	7	10	7	8	6	6	8	5	8	8	5	5	4	8	6	6	6	7	6	5	8	5	4	7	7	6	8
ACVR1B	329	401	289	234	340	383	365	369	285	327	438	205	346	305	300	357	303	268	313	200	283	243	274	264	433	292	379	167	266	386
ACVR1C	49	41	56	125	47	49	70	53	45	50	35	36	59	42	65	35	70	120	73	86	31	39	36	119	54	27	103	56	63	58
ACVR2A	154	235	187	111	189	267	273	242	160	161	262	135	219	180	151	211	174	169	213	166	199	161	185	142	192	134	106	53	154	278
ACVR2B	79	76	88	81	83	84	146	108	74	106	73	135	90	110	94	108	102	143	88	137	85	93	92	68	82	91	78	89	111	90
ACVR2B-AS1	24	25	20	26	24	41	21	33	27	26	24	26	27	41	30	29	28	32	29	36	30	31	28	27	31	41	23	27	34	28
ACVRL1	30	40	36	39	33	34	35	46	32	50	30	45	57	41	33	31	29	34	37	45	35	42	62	25	35	45	46	79	35	43
ACY1	33	30	31	36	37	24	21	22	35	48	29	36	20	23	32	23	28	31	21	34	35	39	31	26	32	42	32	48	41	31
ACY3	10	8	9	9	7	7	5	8	8	10	11	9	6	8	8	7	9	8	7	10	9	9	9	9	7	8	10	7	11	8
ACYP1	43	25	16	16	23	43	53	31	28	20	35	12	62	34	35	22	26	27	20	18	14	17	37	18	33	27	25	10	26	16
ACYP2	153	166	149	138	161	249	198	174	203	142	170	153	221	174	146	162	126	183	160	98	170	132	174	206	150	143	131	97	121	204
ADA	12	10	14	20	14	10	14	14	16	12	15	13	15	13	14	10	13	11	13	16	13	15	15	14	14	13	14	20	16	11
ADA2	3	6	5	5	6	4	4	8	4	4	3	7	7	5	5	5	9	4	4	4	8	6	5	8	4	6	7	3	3	5
ADAD1	6	7	4	5	7	6	5	5	4	6	6	6	4	4	6	4	5	5	5	6	7	6	5	6	5	6	6	10	6	5
ADAD2	48	31	34	43	21	22	25	37	26	46	29	39	26	26	21	34	40	27	22	26	37	39	23	30	25	27	38	50	36	24
ADAM10	237	286	247	159	208	363	305	401	281	209	274	300	412	309	271	290	313	321	304	223	273	211	451	300	239	306	277	187	288	306
ADAM11	63	56	67	58	50	57	59	61	61	90	67	62	60	58	54	64	78	60	47	54	58	82	66	53	60	56	88	86	72	58
ADAM12	26	33	34	37	30	28	24	24	25	36	31	41	34	35	31	27	22	27	36	48	46	35	31	24	26	45	30	43	40	30
ADAM15	38	29	36	42	37	23	21	22	31	39	28	37	22	28	30	27	25	32	24	26	25	38	32	34	29	28	25	35	47	22
ADAM17	278	239	185	251	237	229	285	252	227	209	223	285	240	301	286	268	296	284	253	250	252	282	242	267	307	295	206	214	227	322
ADAM18	4	4	5	5	5	4	4	4	4	5	3	6	5	4	4	3	4	4	4	6	4	5	4	5	4	4	6	8	6	3
ADAM19	31	32	36	34	22	24	26	27	27	30	23	25	31	30	22	24	32	28	30	29	22	23	38	26	25	46	27	29	26	18
ADAM2	3	3	2	3	1	2	2	3	3	3	2	4	2	2	2	2	2	3	2	2	3	3	2	3	2	3	2	4	2	2
ADAM20	52	53	63	42	90	54	46	82	47	60	67	68	54	62	58	48	56	57	61	45	84	91	44	47	50	90	46	64	69	71
ADAM21	31	29	23	29	26	26	31	29	26	37	40	34	23	32	20	34	29	39	58	36	21	43	39	32	29	21	36	38	28	25
ADAM22	316	325	297	232	263	360	392	345	216	238	385	196	317	342	274	371	301	314	373	220	179	158	282	334	334	254	253	178	264	431
ADAM23	83	99	120	68	86	154	143	70	71	53	123	62	96	122	107	154	94	125	130	88	72	84	66	78	73	66	81	53	51	103
ADAM28	43	39	34	50	23	49	47	38	48	51	48	50	46	71	44	47	73	37	45	55	62	40	42	38	36	68	55	60	59	80
ADAM29	2	2	3	3	6	2	2	2	3	2	2	2	2	2	3	2	2	2	2	2	2	4	2	2	3	2	4	4	2	1
ADAM30	9	7	8	10	7	7	9	7	9	9	7	9	7	6	8	9	8	12	9	8	8	11	9	10	8	7	10	10	10	7
ADAM32	3	3	3	2	6	3	2	4	3	4	2	3	3	3	2	2	3	3	3	3	4	4	2	3	3	3	3	3	3	3
ADAM33	126	101	107	102	84	119	111	106	103	115	116	124	127	127	125	133	118	140	132	102	100	168	123	100	144	125	122	93	149	111
ADAM3A	7	6	8	7	11	6	5	5	8	7	5	8	7	8	6	6	6	7	6	7	6	7	6	5	7	6	6	10	8	6
ADAM3B	8	7	10	11	6	8	7	8	9	13	7	9	7	8	7	8	8	8	7	11	8	10	7	8	7	8	10	7	11	8
ADAM5	4	4	6	8	6	3	3	4	5	4	5	7	3	4	3	4	4	5	4	4	4	7	3	4	3	4	4	5	5	3
ADAM6	9	5	7	5	9	4	4	4	6	6	5	5	5	5	6	5	6	5	3	5	7	6	6	4	5	4	8	14	5	5
ADAM7	8	9	9	10	9	7	6	6	8	8	7	9	7	6	8	8	6	8	9	9	11	9	7	9	8	11	11	11	9	7
ADAM7-AS2	2	2	2	3	3	1	2	2	3	2	2	3	1	2	2	2	2	3	2	2	2	2	2	2	2	3	3	4	2	2
ADAM8	75	67	70	75	87	50	53	55	63	75	73	68	50	58	61	67	74	56	62	68	66	87	62	55	84	69	73	87	72	60
ADAM9	102	96	119	80	102	123	117	133	131	106	172	91	134	109	104	117	133	139	136	103	97	115	133	122	157	107	87	90	113	121
ADAMDEC1	1	2	2	1	3	2	3	2	2	1	2	2	2	1	2	2	2	2	2	4	2	2	2	2	2	2	3	2	2	2
ADAMTS1	69	111	167	113	100	80	113	189	119	132	162	128	133	106	212	153	139	204	143	94	103	150	254	120	179	185	135	184	218	127
ADAMTS10	77	107	113	120	65	105	95	93	101	172	81	109	93	82	104	105	120	115	99	142	142	165	122	85	101	109	128	165	151	96
ADAMTS12	14	13	13	22	29	13	10	12	17	16	13	19	13	15	13	16	17	16	16	16	16	22	15	17	17	20	20	21	13	14
ADAMTS13	62	37	52	61	38	32	32	33	49	70	40	51	37	30	42	41	45	41	32	43	42	56	38	42	43	41	41	59	65	35
ADAMTS14	34	20	18	32	17	17	19	15	25	24	15	24	20	16	18	14	15	17	15	22	29	21	20	22	22	26	14	39	31	15
ADAMTS15	21	17	19	29	9	11	12	15	17	26	17	19	13	12	17	15	15	17	10	20	20	22	20	15	21	18	21	28	24	10
ADAMTS16	52	32	47	45	63	42	28	38	38	43	22	37	38	39	34	36	45	34	48	40	53	39	51	31	43	33	29	40	35	23
ADAMTS16-DT	17	10	13	19	13	9	9	12	11	19	12	14	13	10	10	9	11	11	11	18	11	20	12	12	14	12	16	15	15	9
ADAMTS17	36	24	26	35	28	21	18	22	27	32	29	31	26	23	23	26	24	33	44	51	86	44	28	33	26	28	35	49	36	24
ADAMTS18	9	8	6	9	5	8	5	6	5	5	8	8	11	5	6	6	6	8	8	19	9	12	7	9	5	6	9	8	9	7
ADAMTS19	9	9	12	7	12	9	8	8	10	14	7	13	10	10	8	13	9	9	8	35	11	9	9	8	8	10	8	13	11	8
ADAMTS2	42	39	40	46	29	25	24	27	37	36	31	36	26	24	34	32	27	41	28	45	35	35	32	34	38	35	32	49	35	24
ADAMTS20	3	5	4	4	4	4	4	4	4	4	4	4	4	4	4	4	4	4	5	6	5	5	4	4	4	3	5	6	4	4
ADAMTS3	3	2	3	3	3	4	4	3	3	4	3	4	3	3	3	3	4	2	3	7	3	4	4	5	3	2	4	4	3	2
ADAMTS4	5	4	4	5	4	3	3	3	5	6	5	5	4	2	4	3	3	6	4	4	4	3	3	4	4	4	4	6	9	5
ADAMTS5	12	11	13	14	17	13	9	12	11	14	10	11	11	14	10	11	12	11	11	18	12	13	11	13	11	11	14	12	12	11
ADAMTS6	7	9	7	9	20	5	8	8	9	8	13	10	9	10	9	7	8	7	9	11	9	11	8	7	6	7	9	9	10	8
ADAMTS7	96	69	80	100	79	46	51	52	68	88	67	82	52	53	58	57	58	55	54	60	65	80	69	68	71	70	80	99	88	56
ADAMTS8	48	38	27	41	31	55	29	38	30	32	36	31	52	34	35	35	34	23	32	30	28	29	33	34	34	28	23	33	37	80
ADAMTS9	24	23	43	50	50	16	32	38	23	29	58	39	21	23	78	54	28	63	32	47	23	47	37	31	69	29	22	29	80	15
ADAMTS9-AS1	4	5	9	8	10	4	5	7	3	3	17	6	3	4	18	19	3	18	12	23	3	8	6	5	6	4	7	6	32	4
ADAMTS9-AS2	15	15	14	17	14	15	12	14	14	14	14	18	21	16	19	13	14	17	17	15	18	21	14	17	18	25	15	23	24	15
ADAMTSL1	27	26	28	23	34	19	20	22	31	26	31	33	19	21	22	21	20	25	22	34	27	30	23	29	26	23	28	33	26	22
ADAMTSL2	14	15	11	20	9	7	9	7	12	19	9	10	8	9	11	6	11	13	10	10	8	16	12	11	14	12	17	22	14	8
ADAMTSL3	36	25	24	35	20	20	15	17	29	29	22	27	18	21	21	19	21	28	18	16	21	34	22	28	35	22	37	26	32	17
ADAMTSL4	12	9	14	11	15	11	9	19	8	14	16	12	10	19	10	15	12	11	14	9	10	16	10	10	11	14	10	12	10	21
ADAMTSL4-AS2	9	8	7	12	7	6	4	4	6	10	7	10	4	5	6	4	4	8	5	7	8	7	6	6	5	7	7	12	8	6
ADAMTSL5	40	39	33	54	36	26	27	32	40	42	31	45	21	22	29	31	30	29	23	44	25	27	34	29	35	29	38	43	39	19
ADAP1	108	75	72	104	61	76	71	61	195	93	72	66	77	62	78	66	84	54	62	64	60	104	75	72	62	79	112	80	90	50
ADAP2	44	28	42	56	39	30	36	32	28	60	36	49	34	41	37	43	50	47	35	46	54	45	34	41	49	38	45	47	39	40
ADAR	1302	1463	1402	1233	1409	1406	1274	1562	1238	1328	1311	1340	1349	1317	1201	1134	1168	1230	1316	811	951	1025	1358	1470	1368	1191	1294	1368	1567	1322
ADARB1	120	122	133	161	116	110	137	114	125	140	105	107	130	107	118	128	135	111	128	113	111	137	146	127	128	129	131	135	134	115
ADARB2	40	31	31	27	29	33	37	43	35	44	28	32	54	27	34	29	35	26	68	37	30	27	28	29	38	29	39	22	45	78
ADARB2-AS1	28	18	25	21	22	16	13	16	22	29	22	18	21	18	17	26	21	16	17	18	21	24	19	28	21	19	23	23	32	19
ADAT1	28	25	18	16	22	25	26	19	25	24	29	18	26	34	28	23	29	17	38	13	16	28	17	19	29	17	24	23	15	20
ADAT2	12	8	9	10	16	7	10	12	8	8	11	13	10	9	10	10	11	10	8	9	13	7	6	10	9	9	11	9	6	8
ADAT3	27	18	20	34	16	13	12	12	22	30	16	22	12	13	15	14	14	18	13	17	18	20	20	17	16	19	16	41	24	14
ADCK1	17	19	19	18	20	20	21	16	23	16	16	19	26	16	18	17	21	16	20	23	21	25	17	18	16	17	16	16	19	18
ADCK2	61	57	46	60	61	48	61	39	71	51	51	54	42	52	55	64	51	52	50	61	57	59	63	54	60	52	58	76	52	48
ADCK5	7	6	7	9	11	6	8	6	8	8	8	11	8	7	6	7	9	8	7	8	8	10	8	7	9	9	8	16	8	6
ADCY1	197	428	248	195	454	552	301	496	314	223	597	205	332	331	197	399	296	247	325	184	149	185	315	213	253	282	234	145	243	411
ADCY10	12	10	9	11	9	10	7	7	10	10	9	13	8	9	10	10	8	10	8	10	10	10	10	9	13	8	14	13	20	8
ADCY10P1	6	7	6	7	11	4	8	6	8	7	5	5	8	6	7	8	8	9	7	6	6	8	8	4	8	7	8	8	6	5
ADCY2	163	170	200	208	231	210	199	212	163	176	245	214	164	225	136	213	176	185	161	210	160	175	175	190	237	238	181	174	158	191
ADCY3	152	137	128	175	147	92	116	80	184	213	96	120	112	165	149	134	136	191	81	152	152	216	150	130	181	123	193	190	145	83
ADCY4	21	22	29	21	12	17	27	18	15	29	15	24	17	19	24	22	22	22	25	33	19	29	22	22	30	27	29	29	27	19
ADCY5	62	39	62	69	86	51	54	50	55	62	51	34	45	53	55	62	45	58	50	59	48	43	61	58	57	55	40	56	69	59
ADCY6	4	4	8	5	4	5	3	6	9	8	5	6	4	6	5	5	7	5	4	4	5	5	6	5	3	11	5	5	5	3
ADCY6-DT	3	2	2	3	4	2	2	2	2	3	2	4	2	3	2	2	2	2	3	2	3	3	2	2	2	3	3	2	3	2
ADCY7	15	19	17	19	17	23	29	20	31	22	21	19	29	29	34	29	29	22	19	26	38	25	26	30	29	22	15	25	14	29
ADCY8	6	5	5	7	8	4	5	7	5	8	6	6	9	8	6	6	5	5	3	5	6	4	4	7	7	7	8	4	5	7
ADCY9	255	253	310	457	238	214	246	231	229	268	213	343	249	220	265	238	234	263	263	214	210	464	257	355	281	259	294	398	258	181
ADCYAP1	54	32	12	25	23	28	13	33	21	17	31	23	20	21	16	12	24	11	16	10	31	10	15	21	15	17	8	20	16	22
ADCYAP1R1	37	54	57	59	73	65	55	120	82	64	67	53	88	91	39	55	63	53	57	49	97	38	91	92	49	103	69	111	51	80
ADD1	147	191	200	190	207	227	223	260	228	283	275	150	230	247	216	189	228	191	226	197	179	215	259	193	208	294	262	231	273	311
ADD2	815	946	778	810	987	1069	969	750	723	676	1126	597	747	716	600	788	770	723	858	427	491	466	703	620	602	522	718	509	554	910
ADD3	476	539	369	217	422	538	543	974	511	362	532	357	717	798	437	547	599	496	463	390	789	312	493	533	442	999	532	216	331	561
ADD3-AS1	84	88	63	51	103	84	106	149	116	104	104	86	99	149	93	133	144	100	96	88	222	86	115	126	93	166	126	61	135	141
ADGB	3	2	2	3	2	2	2	2	3	3	1	3	2	1	2	2	2	2	1	2	2	2	2	2	2	2	2	3	2	2
ADGB-DT	3	2	3	4	2	2	2	2	2	3	2	4	2	2	2	2	2	4	2	2	3	2	3	2	3	2	3	4	2	2
ADGRA1	5	6	6	6	5	5	7	5	4	9	5	7	4	4	5	5	6	8	6	7	7	5	6	4	6	4	5	12	7	4
ADGRA2	67	55	69	60	32	55	56	71	52	48	44	38	76	76	71	55	43	63	45	60	40	63	59	56	41	41	52	56	69	54
ADGRA3	24	29	27	29	21	30	35	38	28	21	24	41	34	48	17	30	27	24	42	29	57	36	33	29	33	43	28	22	27	29
ADGRB1	58	54	64	60	29	43	40	37	56	62	56	36	45	44	45	48	35	34	36	51	44	45	35	41	45	36	40	69	55	33
ADGRB2	37	27	27	46	31	35	33	32	43	29	39	35	23	28	31	32	37	35	33	23	24	25	39	32	29	32	34	42	29	27
ADGRB3	19	23	27	15	20	45	29	22	13	15	48	11	23	35	42	23	20	26	23	17	9	17	18	20	18	18	15	19	16	62
ADGRB3-DT	66	44	62	30	62	70	44	62	45	71	104	89	65	68	46	56	63	67	49	40	38	60	46	49	53	73	53	39	40	66
ADGRD1	5	4	4	4	3	4	3	3	6	5	3	4	6	5	6	6	4	5	3	3	8	4	4	5	4	4	4	12	4	8
ADGRD2	76	58	60	76	76	37	50	43	66	77	53	63	48	45	58	58	55	55	50	73	62	71	62	53	66	56	85	90	72	40
ADGRE1	6	5	4	7	4	5	4	5	5	8	6	7	4	4	9	6	5	4	5	7	5	7	7	4	9	5	6	9	10	3
ADGRE2	10	12	12	16	9	10	9	8	9	14	15	12	10	12	14	11	10	11	10	10	12	9	15	11	12	9	11	12	15	11
ADGRE3	4	3	4	3	4	2	3	3	4	3	4	4	3	3	4	4	3	4	3	4	4	4	4	4	5	4	6	4	4	3
ADGRE5	4	5	3	3	4	3	2	3	4	3	3	4	3	5	5	4	3	4	3	4	5	5	4	3	4	4	4	3	5	4
ADGRF1	16	12	14	15	20	11	16	11	13	18	15	18	11	10	14	12	13	13	15	19	13	20	16	16	15	13	19	23	18	12
ADGRF2P	5	3	3	4	15	4	2	3	2	4	3	4	3	4	3	3	3	3	3	5	2	4	3	4	3	2	5	6	5	3
ADGRF3	7	6	4	7	5	5	4	4	5	4	5	6	4	5	6	5	7	5	5	6	6	6	4	6	6	5	5	8	5	5
ADGRF4	4	4	4	5	6	4	4	3	4	5	4	6	4	4	5	5	4	4	5	6	5	5	4	6	4	4	6	4	5	5
ADGRF5	11	11	11	11	13	12	10	11	8	12	8	11	20	13	15	12	11	12	12	9	14	14	26	10	14	15	10	11	11	14
ADGRF5-AS1	3	2	2	3	2	2	2	2	3	2	3	4	2	3	2	2	3	3	2	3	3	4	2	3	4	2	2	5	5	3
ADGRG1	127	100	119	171	73	101	93	141	119	134	140	129	80	119	101	105	113	158	91	135	160	135	109	92	97	135	115	191	104	166
ADGRG2	3	2	2	2	6	2	2	2	2	3	4	3	3	2	3	2	2	2	2	3	2	1	2	3	2	2	2	4	2	3
ADGRG3	25	20	19	33	39	14	12	16	20	27	18	25	20	22	23	18	18	17	18	23	23	14	18	17	25	23	22	33	23	17
ADGRG4	3	3	3	3	2	2	2	2	3	3	3	4	2	2	2	3	2	2	2	4	3	3	3	3	2	3	2	4	3	3
ADGRG5	25	15	22	30	32	13	15	15	22	24	18	25	16	19	17	20	17	16	16	17	24	26	21	18	24	19	20	24	25	16
ADGRG6	13	15	14	11	15	13	12	11	11	15	10	15	13	18	10	12	17	14	13	14	13	15	12	11	13	15	13	29	13	12
ADGRG7	3	2	2	3	2	2	2	2	2	2	2	3	2	2	2	2	2	2	2	3	2	2	2	2	2	2	2	4	3	2
ADGRL1	403	574	490	798	479	411	567	437	587	468	420	201	409	303	341	397	469	308	368	212	222	505	471	367	430	265	258	433	326	324
ADGRL2	9	33	19	10	15	16	15	16	16	8	11	11	22	14	13	10	28	22	16	14	7	8	11	12	11	11	8	8	11	13
ADGRL3	91	155	85	97	77	195	130	100	92	95	136	97	96	113	112	113	124	113	136	62	107	89	99	83	86	95	100	102	113	130
ADGRL4	2	6	6	6	4	3	4	4	3	8	3	2	9	4	7	4	2	8	5	3	3	3	15	4	4	4	4	5	5	8
ADGRV1	17	23	20	24	28	23	24	24	19	18	20	21	18	27	20	20	26	23	28	21	25	23	23	21	16	24	26	24	17	21
ADH1A	3	2	2	3	4	2	3	2	2	2	2	2	2	2	2	2	2	2	2	2	2	2	2	3	2	2	2	3	3	1
ADH1B	46	32	47	36	55	32	34	32	42	44	31	51	35	27	31	37	37	39	38	45	34	46	46	40	35	40	38	34	47	34
ADH1C	2	2	3	3	3	2	2	2	2	2	2	3	2	2	2	3	1	2	2	2	3	2	3	2	2	2	4	3	3	2
ADH4	103	105	107	101	119	108	105	102	118	130	112	108	100	103	122	114	113	113	125	94	98	142	108	104	107	113	116	112	129	95
ADH5	109	119	96	82	99	111	118	111	97	85	103	99	110	110	129	95	82	127	119	110	116	107	91	108	125	101	87	98	119	109
ADH6	10	10	12	11	10	8	9	8	9	10	10	11	7	9	9	11	8	10	7	10	9	10	11	10	13	11	13	13	14	8
ADH7	2	2	2	3	3	1	2	2	2	2	2	2	1	1	2	2	2	3	2	1	2	2	2	2	1	2	2	2	2	1
ADHFE1	13	13	11	12	14	21	9	10	12	18	12	15	10	22	17	14	11	14	12	14	19	10	12	9	10	15	17	13	16	22
ADI1	150	142	98	117	97	199	193	131	125	133	146	187	213	229	158	177	208	166	169	199	179	174	175	178	152	245	144	254	122	349
ADIG	54	37	45	51	26	35	36	26	37	35	29	63	24	40	39	46	30	49	39	62	38	58	39	49	54	41	55	47	52	28
ADIPOQ	3	2	3	3	2	2	2	2	3	2	2	4	2	2	2	3	2	2	3	3	4	5	2	2	2	3	2	3	3	1
ADIPOR1	25	46	39	40	42	38	51	34	28	30	48	20	33	35	55	39	50	40	31	34	39	22	34	43	26	37	32	32	32	35
ADIPOR2	21	25	24	27	26	17	22	28	28	29	23	29	29	26	25	27	23	29	31	28	30	31	30	33	33	25	27	36	32	25
ADIRF	36	30	27	33	33	26	21	35	25	51	29	20	40	25	33	23	26	30	19	33	32	30	55	32	33	44	27	35	38	37
ADIRF-AS1	3	2	2	4	3	2	4	3	3	3	4	3	2	2	3	3	2	3	2	2	3	3	3	2	4	4	3	7	4	2
ADISSP	70	53	47	56	73	36	41	34	55	98	52	62	34	38	45	56	50	50	38	52	61	46	48	49	57	69	49	67	77	46
ADK	12	33	19	28	20	29	26	25	14	20	29	13	32	26	19	35	21	23	26	28	30	20	25	28	13	16	29	11	35	22
ADM	30	42	28	30	43	26	34	45	26	40	43	95	27	18	40	36	39	34	25	50	28	24	32	35	40	66	22	50	39	46
ADM2	67	54	58	65	43	45	50	44	44	79	53	57	50	50	55	57	52	63	48	46	62	64	63	67	63	56	62	80	62	51
ADM5	13	13	14	16	12	10	11	12	12	20	10	13	10	12	12	11	10	14	11	14	15	17	12	13	16	15	19	25	17	12
ADNP	93	129	124	106	90	153	171	173	108	106	111	87	151	187	113	110	102	90	134	105	151	80	135	117	136	98	143	53	124	117
ADNP2	74	65	59	85	62	78	66	52	92	63	60	59	49	55	51	66	62	57	70	44	54	56	64	44	56	67	61	75	54	54
ADO	137	132	107	80	73	122	147	111	108	69	94	60	139	109	86	92	112	91	120	81	59	70	123	134	114	75	69	54	85	129
ADORA1	132	130	129	166	89	107	100	123	141	149	112	150	112	93	93	93	131	142	107	99	109	141	142	145	120	131	248	166	160	105
ADORA2A	11	11	13	15	6	7	9	10	8	7	8	11	18	13	10	10	7	12	14	14	10	21	15	13	9	9	11	9	11	7
ADORA2A-AS1	18	14	18	21	21	17	14	20	23	14	16	18	20	20	20	16	20	23	22	23	17	27	17	17	18	18	23	21	26	17
ADORA2B	5	3	3	4	4	2	2	2	4	3	2	5	2	3	2	3	2	3	3	3	3	3	4	4	3	5	3	4	6	2
ADORA3	19	14	12	19	12	16	41	22	22	24	31	26	26	33	26	16	23	23	27	16	31	17	17	28	17	20	17	12	15	31
ADPGK	11	12	19	21	14	17	14	14	14	19	15	13	15	15	17	19	18	12	13	14	17	18	16	13	12	20	21	18	15	14
ADPRH	28	26	23	29	20	14	21	19	18	28	14	17	22	17	18	15	23	14	14	30	17	30	24	22	22	28	21	20	27	18
ADPRHL1	21	17	20	24	39	17	20	17	20	22	20	27	13	15	19	17	15	22	19	20	21	22	20	18	22	22	26	33	18	13
ADPRM	17	20	24	14	20	14	15	13	16	14	15	15	12	20	13	17	19	21	13	16	16	13	13	17	20	14	14	18	19	15
ADPRS	20	21	23	21	17	33	30	37	23	23	21	19	35	20	20	20	20	12	24	15	23	15	28	18	16	19	17	19	7	19
ADRA1A	70	84	85	93	110	56	92	125	80	79	63	89	99	106	72	64	82	97	73	95	87	69	67	149	72	88	74	77	98	107
ADRA1B	4	4	4	4	7	3	2	2	5	3	3	3	3	3	3	3	5	4	2	4	6	4	4	4	4	3	4	8	4	2
ADRA1D	13	13	14	21	14	9	9	8	15	20	11	19	11	10	11	14	10	11	9	11	13	16	9	12	13	12	13	18	14	11
ADRA2A	14	8	5	16	8	12	9	9	11	7	9	13	11	8	8	8	9	7	9	9	11	10	7	18	8	7	9	13	13	8
ADRA2B	38	32	27	37	31	24	30	22	30	34	26	41	27	30	28	32	33	31	34	30	32	41	27	31	33	34	34	37	38	23
ADRA2C	107	95	100	152	68	79	137	78	98	112	90	98	59	127	113	88	105	74	82	118	132	108	113	95	118	106	126	113	90	96
ADRB1	40	50	40	29	37	50	46	44	39	30	36	33	43	39	31	40	38	37	62	61	29	16	24	34	44	39	28	17	41	29
ADRB2	32	31	17	63	27	26	32	55	35	21	29	30	40	32	34	27	16	30	30	30	56	28	27	49	67	39	22	54	34	46
ADRB3	13	10	13	15	14	10	8	8	13	15	11	12	8	10	12	10	10	13	13	11	12	12	12	10	12	12	15	21	16	12
ADRM1	24	22	25	34	46	24	18	25	31	22	26	25	23	21	25	22	22	22	19	26	31	26	20	24	24	26	23	25	32	16
ADSL	10	12	9	12	13	9	12	15	10	13	12	9	9	16	15	16	14	8	10	8	11	18	18	10	11	11	11	9	9	11
ADSS1	24	25	22	30	35	18	18	19	24	31	29	33	23	19	20	25	20	27	18	25	27	29	20	23	27	26	29	25	34	22
ADSS2	92	149	126	97	151	152	115	138	86	76	141	147	132	118	91	117	129	94	123	49	117	147	165	79	93	116	124	77	70	158
ADTRP	4	5	7	6	6	6	4	4	6	5	5	6	4	5	6	4	6	5	4	5	5	5	5	4	4	7	4	5	5	5
AEBP1	155	112	170	195	198	123	247	582	315	223	254	148	197	378	166	161	285	301	167	148	250	223	422	177	555	493	157	359	282	295
AEBP2	378	444	429	416	242	294	426	361	368	419	297	334	348	369	371	377	334	423	438	274	363	339	336	403	422	322	376	263	358	306
AEN	66	49	52	83	52	51	61	58	63	79	44	44	53	41	45	50	67	51	54	46	63	75	54	64	47	45	63	84	74	46
AFAP1	3	3	3	2	4	6	5	3	3	2	3	2	3	2	3	3	3	3	3	4	4	3	2	5	2	2	4	3	3	3
AFAP1-AS1	12	10	11	10	14	9	11	8	9	11	11	9	8	10	11	8	8	14	10	16	15	10	11	9	10	13	9	19	14	13
AFAP1L1	23	18	18	22	21	14	14	15	22	28	19	21	12	16	16	15	16	19	13	16	20	23	17	17	22	14	25	30	20	15
AFAP1L2	5	11	7	6	6	6	6	7	6	9	4	4	7	5	8	4	4	7	8	7	6	4	6	4	5	9	3	4	4	5
AFDN	250	292	282	311	268	321	312	384	276	302	382	239	312	334	334	309	308	231	323	268	215	461	320	351	320	373	247	357	318	331
AFDN-DT	4	4	4	4	4	3	3	3	2	4	5	4	4	3	3	11	3	4	5	4	6	3	2	3	3	4	4	3	3	3
AFF1	75	143	182	135	185	163	170	238	189	157	168	182	242	253	180	185	153	228	198	226	273	185	189	160	280	157	168	86	212	193
AFF2	16	20	16	19	22	24	23	18	19	19	20	15	14	12	13	14	25	20	15	14	16	19	14	19	15	15	20	22	14	13
AFF3	70	80	92	68	65	90	107	77	68	83	72	83	79	77	77	66	70	106	98	73	52	104	98	100	133	83	113	103	74	86
AFF4	294	387	335	288	312	470	420	470	359	241	426	312	451	412	368	369	380	426	439	323	357	300	430	426	415	385	443	380	348	495
AFG1L	5	5	5	4	5	4	4	6	4	6	3	5	4	5	4	6	5	5	7	6	7	3	3	7	6	5	6	5	5	5
AFG2A	14	18	15	14	28	14	14	16	15	17	13	14	16	11	15	16	16	19	12	15	15	16	16	19	20	17	16	16	12	16
AFG2B	46	48	49	50	44	60	36	40	62	41	46	50	43	55	39	40	37	41	34	46	57	51	51	45	51	36	42	42	56	47
AFG3L1P	38	36	35	34	45	39	34	30	35	44	30	49	36	37	37	38	32	42	37	51	43	48	31	42	31	33	46	61	49	37
AFG3L2	128	161	137	54	86	229	186	130	169	39	143	49	151	114	119	147	139	98	147	142	173	102	60	257	64	92	108	95	41	164
AFM	2	2	2	3	4	2	2	2	2	2	2	2	3	2	2	1	3	2	2	2	2	2	2	2	2	2	2	3	3	2
AFMID	11	10	12	11	12	10	8	8	9	14	10	13	12	9	10	11	9	12	11	11	10	11	10	10	7	8	13	12	11	9
AFP	4	3	4	4	7	4	3	3	4	3	3	3	3	3	3	3	3	3	3	5	4	4	3	2	3	2	3	3	3	3
AFTPH	106	135	153	107	84	119	166	140	101	75	97	106	130	104	130	115	114	87	120	118	86	175	107	137	130	84	115	109	109	119
AFTPH-DT	3	5	4	5	2	3	4	2	4	4	4	4	3	3	6	5	4	3	3	3	5	3	2	4	3	3	6	3	2	2
AGA	23	20	16	24	24	18	20	19	18	19	16	24	24	24	20	20	23	16	23	23	19	21	26	16	17	20	19	23	17	20
AGA-DT	2	2	3	2	2	1	2	2	2	1	2	2	2	1	2	2	2	2	2	6	2	3	2	1	1	2	2	2	2	2
AGAP1	356	403	338	371	310	326	360	369	439	268	399	209	358	293	335	330	345	375	329	231	267	285	432	383	373	300	306	333	310	341
AGAP11	14	8	7	14	14	9	9	12	11	12	10	15	11	13	12	12	9	10	9	8	13	10	13	10	11	11	10	12	12	9
AGAP2	81	87	76	107	88	67	79	79	79	105	86	79	67	68	68	62	81	60	61	52	59	88	77	71	74	74	74	83	85	63
AGAP2-AS1	26	33	40	39	43	36	35	29	39	43	35	30	35	35	36	29	52	45	35	48	22	32	43	43	38	34	29	56	44	26
AGAP3	96	100	106	103	85	85	105	84	100	98	88	89	85	88	91	94	88	86	84	98	81	94	97	94	102	87	108	114	101	80
AGAP4	99	94	121	105	100	106	100	132	101	129	128	95	120	122	95	95	123	137	114	111	110	134	113	102	155	159	88	101	130	129
AGAP9	42	23	15	32	27	39	33	43	40	37	51	43	44	54	26	35	40	62	32	34	29	41	36	22	42	63	27	30	14	68
AGBL1	3	2	2	3	2	3	1	2	2	3	2	2	3	2	3	2	2	2	3	3	2	2	2	2	2	2	3	2	2	2
AGBL2	3	3	4	3	3	3	4	3	3	4	3	5	3	3	2	4	2	4	3	4	6	3	3	3	3	3	4	5	4	3
AGBL3	12	10	12	12	10	12	12	11	11	10	12	16	11	10	16	15	11	12	15	11	15	11	8	12	10	13	11	16	21	15
AGBL4	67	91	90	52	88	135	91	99	55	76	151	42	79	127	87	59	113	59	64	36	35	35	40	33	75	116	99	41	94	146
AGBL5	36	44	34	42	44	31	27	35	48	60	40	34	41	31	36	28	44	47	30	28	48	42	34	38	36	32	26	50	54	46
AGER	28	18	21	28	26	15	19	20	23	27	19	29	17	16	13	20	21	18	17	22	24	36	20	17	26	20	24	38	27	21
AGFG1	218	234	199	128	206	170	195	185	170	160	190	139	211	219	166	198	236	182	243	178	155	173	205	202	200	183	191	146	196	207
AGFG2	87	76	137	141	100	110	106	123	142	113	96	135	93	108	106	87	140	114	85	105	106	142	125	132	102	119	104	152	124	97
AGGF1	17	24	23	20	20	24	28	18	19	15	28	20	20	20	20	23	20	17	21	22	20	15	15	20	16	16	24	24	14	27
AGK	153	181	165	140	133	216	185	166	154	96	170	118	170	182	136	220	221	165	162	148	165	114	144	143	81	153	134	60	121	156
AGL	27	37	28	12	22	38	39	34	23	29	49	30	37	44	38	50	39	31	35	19	53	31	19	32	14	32	31	17	34	47
AGMAT	26	17	12	19	19	17	16	18	19	14	17	21	30	25	15	20	20	17	21	17	49	17	18	31	19	19	28	23	19	17
ago-01	283	198	253	235	291	317	268	259	226	222	325	219	208	285	230	213	266	220	276	164	224	178	243	175	213	229	155	244	200	357
ago-02	186	282	218	164	222	295	309	370	236	259	265	310	390	322	239	337	241	276	352	303	199	191	345	246	240	205	280	190	272	316
ago-03	137	93	143	76	202	146	149	165	109	98	147	83	123	206	128	114	131	87	161	182	91	175	161	71	109	162	53	52	67	171
ago-04	70	72	71	64	61	72	63	79	62	98	78	91	80	73	93	81	75	73	73	96	74	80	67	55	57	81	79	84	58	113
AGPAT1	23	30	24	26	31	21	27	23	20	25	30	30	19	26	36	21	18	19	17	24	25	27	30	26	18	29	27	19	27	18
AGPAT2	143	111	110	116	99	86	75	82	108	154	102	149	77	98	87	108	86	101	76	100	98	128	105	91	107	94	117	134	121	80
AGPAT3	266	293	333	326	364	367	372	329	347	343	305	314	323	303	276	319	415	293	287	268	278	304	318	298	259	308	320	242	254	346
AGPAT4	505	530	434	280	557	708	682	766	418	533	714	418	1195	662	450	547	654	471	614	353	302	184	402	378	371	504	337	308	323	711
AGPAT4-IT1	28	25	26	22	32	21	26	27	27	36	25	28	28	23	23	26	39	25	23	27	24	32	33	25	32	32	41	25	63	26
AGPAT5	16	19	16	15	24	18	16	20	18	13	20	18	15	19	22	17	19	17	16	12	27	14	14	16	14	17	12	10	11	15
AGPS	90	145	107	76	126	135	138	146	100	77	170	103	185	151	86	127	112	107	170	97	121	131	175	155	136	110	77	45	53	136
AGR2	6	6	8	6	7	5	5	5	6	7	6	6	5	6	6	6	5	6	5	6	7	6	7	6	6	5	8	8	8	5
AGR3	2	2	2	2	2	1	2	2	2	2	2	2	1	2	2	2	2	2	2	2	3	2	2	2	2	2	2	3	4	2
AGRN	129	115	128	137	134	114	114	95	144	148	120	139	121	88	109	111	110	120	110	110	125	147	130	129	133	119	123	141	165	94
AGRP	13	9	13	13	10	7	7	7	11	16	9	14	6	8	9	9	10	10	8	9	11	9	8	10	10	10	9	16	11	7
AGT	67	97	86	134	94	127	104	168	130	154	142	71	125	164	84	85	110	131	107	111	157	60	132	108	91	207	124	109	121	220
AGTPBP1	369	284	238	148	244	411	311	294	259	205	427	316	356	361	257	388	306	360	309	227	220	246	242	211	147	316	159	144	185	568
AGTR1	9	5	7	8	12	7	6	5	9	10	7	12	5	7	8	6	7	8	5	6	6	7	7	7	6	11	9	10	8	6
AGTR2	7	8	9	10	8	8	8	9	11	8	6	9	7	9	11	7	9	8	8	12	9	11	8	10	9	9	10	10	10	7
AGTRAP	40	42	32	35	45	28	30	31	25	41	38	43	31	31	32	38	31	31	29	35	32	36	35	32	33	32	42	42	32	35
AGXT	14	13	16	20	12	10	8	9	13	15	12	16	11	10	12	12	11	12	11	14	13	15	12	13	11	12	15	15	14	9
AGXT2	4	2	3	4	5	2	3	2	4	4	2	3	2	2	3	3	3	2	2	3	3	3	3	4	4	3	3	4	3	4
AHCTF1	113	119	98	93	96	124	141	132	104	72	147	122	137	139	106	152	127	132	174	166	93	73	123	102	155	121	71	92	112	163
AHCY	26	13	21	15	14	10	11	12	12	11	16	14	12	16	16	13	18	12	10	7	13	12	15	13	38	16	16	21	11	14
AHCYL1	173	220	154	96	175	397	191	410	185	152	345	254	245	310	156	316	255	225	229	119	315	155	154	168	176	353	181	165	206	509
AHCYL2	23	33	45	27	32	33	46	60	37	23	42	35	48	51	33	42	38	55	32	37	42	30	31	34	50	44	27	24	40	35
AHDC1	41	36	47	43	34	36	37	35	39	50	33	50	32	32	44	44	35	35	31	39	46	48	46	49	44	44	39	63	53	29
AHI1	111	117	147	100	144	207	147	115	135	126	164	110	226	143	116	169	129	120	203	110	101	98	77	66	84	117	169	108	122	234
AHI1-DT	2	2	3	3	4	3	3	3	2	3	2	3	3	6	2	2	3	3	3	3	3	5	2	3	3	2	3	4	3	2
AHNAK	280	400	339	450	461	325	407	893	436	500	368	408	416	514	411	394	403	594	353	373	763	398	813	500	581	840	571	519	397	495
AHNAK2	130	163	102	82	135	153	141	169	122	149	181	124	134	140	101	118	171	136	105	62	187	69	109	80	115	138	84	144	139	114
AHR	3	3	4	5	3	4	7	2	3	2	4	5	5	6	7	6	4	5	5	2	3	2	4	5	5	3	4	5	3	5
AHSA1	21	22	30	26	54	18	37	29	19	26	23	10	23	27	29	28	24	45	24	15	27	19	22	42	106	25	23	24	27	17
AHSA2P	56	63	80	81	90	87	87	112	111	52	70	67	105	112	126	96	88	63	119	76	85	65	95	106	290	112	79	75	78	113
AHSG	15	11	12	14	30	9	12	10	12	15	12	12	10	10	11	19	16	19	10	13	16	17	13	12	13	14	13	13	15	12
AHSP	4	3	2	3	2	3	2	2	3	3	3	3	3	2	2	2	2	3	3	3	3	4	3	3	2	3	3	4	4	3
AICDA	4	5	6	6	5	4	4	5	4	6	4	5	4	5	4	4	5	5	6	4	6	6	4	5	5	4	5	7	6	3
AIDA	84	102	94	57	64	181	195	185	156	49	194	39	147	178	150	142	90	179	164	100	87	64	161	58	109	147	67	104	68	139
AIF1	122	100	97	235	74	132	185	274	155	141	138	148	267	275	151	230	146	93	101	132	253	78	192	182	129	129	140	75	168	196
AIF1L	67	96	57	41	70	126	90	88	81	149	75	36	165	92	76	38	137	83	117	48	75	77	148	173	92	147	56	45	56	101
AIFM1	18	19	7	11	8	7	11	10	10	13	12	18	15	11	10	10	8	9	11	13	11	11	15	8	9	12	13	16	16	6
AIFM2	27	24	23	37	40	26	19	23	24	24	20	33	20	28	20	26	22	20	21	40	25	33	21	20	29	23	21	35	27	19
AIFM3	8	7	9	13	7	8	7	5	9	9	8	11	8	7	9	8	9	10	9	10	9	9	10	8	8	9	10	10	12	9
AIG1	133	173	194	103	123	308	269	194	171	131	237	180	235	200	192	231	229	136	224	199	154	59	114	121	110	136	117	94	102	244
AIM2	2	3	2	3	4	3	3	3	6	5	3	4	2	5	4	3	3	3	3	3	9	2	3	3	3	3	3	4	3	3
AIMP1	98	80	76	40	69	141	96	111	55	86	136	35	119	136	96	106	129	89	134	94	99	59	87	62	70	116	83	53	63	201
AIMP2	152	159	135	131	95	195	139	123	162	119	145	117	154	135	198	162	133	101	172	76	140	107	131	108	86	117	144	139	167	144
AIP	26	26	25	30	42	21	22	27	27	23	28	28	21	22	28	25	20	23	35	25	21	25	32	21	24	28	22	37	35	21
AIPL1	32	30	33	33	27	23	23	25	32	39	27	33	23	25	28	26	29	25	34	29	31	31	30	29	30	25	30	44	33	22
AIRE	21	11	15	16	8	9	9	11	10	17	11	19	9	11	13	12	13	16	12	15	21	16	11	15	13	10	19	23	15	9
AIRIM	3	6	3	3	4	6	4	4	3	2	3	3	5	5	4	4	4	3	7	4	5	4	3	3	4	2	2	4	3	2
AJAP1	121	169	152	94	144	159	225	162	164	153	158	97	156	129	109	120	157	127	122	108	103	90	164	152	147	92	84	58	82	146
AJM1	33	32	35	41	24	21	40	27	41	61	24	39	35	30	41	30	43	33	32	29	33	44	31	36	52	36	47	55	43	26
AJUBA	11	10	12	11	9	11	13	12	13	15	8	15	12	13	14	9	10	13	11	11	14	12	11	13	11	13	14	15	13	11
AK1	89	106	103	132	69	90	112	113	134	112	136	130	106	117	104	99	106	108	95	104	151	103	115	115	102	138	112	89	117	97
AK2	41	38	53	46	49	55	55	83	58	54	50	46	77	59	67	50	47	60	51	55	46	49	62	74	47	65	57	42	49	73
AK3	23	31	23	22	44	47	40	53	31	38	48	23	52	35	26	35	32	55	41	28	44	22	37	44	28	40	30	20	29	66
AK4	379	441	352	470	315	409	429	436	416	272	381	360	273	405	323	343	309	446	388	305	459	335	549	501	328	360	460	318	326	325
AK5	1444	2055	1310	1574	1735	2335	2538	1795	1426	965	2074	1152	1642	1469	1390	1373	1497	1351	1255	754	1065	753	1425	1635	1435	1038	1508	1459	794	1812
AK6	8	7	10	4	14	14	8	15	13	9	13	7	13	13	11	10	6	8	10	9	13	7	15	9	10	13	7	7	8	17
AK7	21	16	24	22	20	21	19	23	19	29	20	28	17	21	30	22	19	20	20	26	20	30	17	22	27	22	24	28	26	21
AK8	11	9	9	10	21	9	9	10	9	15	8	9	7	7	9	7	10	10	8	14	11	15	7	6	7	7	9	11	10	8
AK9	80	84	87	52	36	96	144	117	121	52	69	46	111	130	152	98	116	110	111	45	87	74	113	99	86	106	95	32	169	101
AKAIN1	5	7	5	6	15	5	7	6	4	5	9	6	11	6	6	7	6	5	6	4	4	6	7	7	3	6	4	5	4	6
AKAP1	68	79	87	69	49	105	75	66	61	91	86	71	79	76	56	79	77	67	80	70	80	59	61	73	80	82	78	34	65	92
AKAP10	89	85	57	60	46	118	83	120	92	59	119	108	122	76	94	100	92	96	116	138	71	115	107	79	75	81	105	59	106	162
AKAP11	506	763	519	501	339	613	560	447	443	242	427	652	443	459	390	484	417	500	533	204	500	348	497	569	555	372	502	472	464	325
AKAP12	183	314	229	218	243	322	241	268	253	179	281	206	287	279	283	231	179	294	288	206	309	248	274	153	244	217	229	143	202	234
AKAP13	218	256	234	334	346	282	348	244	218	243	273	222	322	285	226	254	246	299	234	195	257	229	281	252	314	238	199	237	290	272
AKAP14	9	8	9	7	10	7	8	8	7	9	7	9	8	7	11	8	8	7	10	9	10	8	9	8	9	8	9	11	10	7
AKAP17A	60	81	45	50	99	63	68	98	64	70	66	67	84	78	71	66	59	67	51	72	78	64	76	57	89	71	66	85	62	93
AKAP3	6	6	7	9	20	5	7	6	8	11	8	7	8	7	6	6	7	7	6	5	6	11	8	6	7	6	10	9	8	5
AKAP4	12	10	16	13	17	9	9	10	11	13	10	13	11	11	12	11	11	14	11	16	14	10	12	10	11	12	20	14	15	10
AKAP5	283	343	219	252	293	513	316	349	232	148	400	226	206	277	197	214	254	229	250	196	179	133	126	332	250	161	197	157	113	282
AKAP6	37	53	27	48	27	57	59	29	35	38	43	27	47	38	44	39	47	26	31	22	35	35	30	36	27	30	41	31	36	37
AKAP7	82	76	79	77	65	78	66	82	83	80	74	54	74	77	74	64	78	65	69	77	66	64	81	56	73	65	64	94	74	61
AKAP8	51	38	47	49	38	43	43	35	56	39	67	45	40	47	45	45	39	43	40	46	36	35	45	39	48	43	26	57	47	59
AKAP8L	133	136	170	193	203	154	137	118	163	197	156	160	125	142	157	146	162	155	124	136	159	183	178	164	165	165	150	175	174	136
AKAP9	117	130	189	139	167	115	126	132	98	107	126	163	130	174	117	137	131	173	169	180	102	166	133	113	109	160	128	94	152	175
AKIP1	67	78	68	44	80	57	57	56	58	56	62	48	50	71	38	59	54	36	59	95	55	60	56	87	48	43	61	57	58	51
AKIRIN1	142	164	141	112	177	187	206	232	209	130	206	122	240	206	157	180	236	172	164	114	157	114	219	222	208	144	191	85	143	222
AKIRIN2	207	246	177	209	271	235	251	241	209	113	235	173	185	169	183	225	150	193	225	172	201	138	216	214	216	191	164	168	216	212
AKNA	16	16	18	20	18	15	14	12	19	23	19	23	12	18	17	14	18	22	16	16	17	24	18	17	19	17	16	19	26	14
AKNAD1	9	7	8	12	9	7	7	7	8	7	7	9	8	7	9	6	8	8	7	8	7	7	7	6	7	6	6	9	11	6
AKR1A1	9	10	11	10	9	12	11	10	8	16	10	16	17	15	11	15	10	10	10	11	11	11	9	13	9	13	10	8	11	10
AKR1B1	147	175	153	159	132	158	188	181	253	154	166	144	181	173	147	126	148	102	153	153	107	101	204	172	204	237	159	81	180	175
AKR1B10	5	6	8	8	8	4	5	5	7	6	5	9	5	5	6	5	4	6	5	8	7	5	7	6	6	5	7	13	4	4
AKR1C1	123	93	79	151	92	79	91	87	80	128	83	90	98	73	89	80	69	88	63	95	94	105	124	95	107	96	114	114	106	72
AKR1C2	46	39	24	45	29	35	52	31	30	45	35	37	71	34	30	28	23	41	25	46	51	30	66	37	32	32	53	27	27	33
AKR1C3	5	7	6	7	7	10	10	8	9	10	7	7	6	15	11	9	8	20	7	18	13	8	16	12	18	9	17	8	6	8
AKR1C4	5	6	5	7	4	6	5	3	5	4	5	8	4	4	4	5	5	5	4	4	6	7	5	4	4	5	5	6	6	4
AKR1C6P	3	3	4	6	4	3	3	3	4	6	3	5	3	4	3	5	5	3	3	3	5	6	4	4	4	4	4	7	4	3
AKR1D1	2	2	3	3	4	2	2	1	3	3	1	2	2	1	2	2	1	2	2	5	2	2	2	2	2	2	2	2	2	2
AKR1E2	32	28	37	37	31	22	21	27	36	37	31	35	29	20	33	29	29	34	21	22	28	47	31	27	37	32	37	35	37	23
AKR7A2	361	293	209	327	154	291	234	224	238	259	138	178	256	301	255	380	378	249	299	419	483	317	177	356	187	281	346	450	251	253
AKR7A3	10	9	10	10	9	7	6	7	7	8	8	9	7	8	8	7	8	7	6	7	9	11	8	7	11	8	7	9	7	6
AKT1	18	21	22	32	19	18	18	16	24	26	22	23	22	17	26	24	27	21	19	30	21	22	17	19	21	20	21	22	27	22
AKT1S1	31	44	37	62	41	38	39	39	41	39	40	41	35	35	44	30	38	31	33	40	43	40	37	46	43	38	48	50	42	47
AKT2	258	202	249	241	221	199	227	260	222	239	219	197	205	188	211	200	236	249	213	184	235	258	227	266	219	247	230	238	217	209
AKT3	765	1023	964	612	1067	1172	1163	1124	788	589	1025	403	974	997	926	965	951	839	986	711	596	561	760	949	1003	660	752	471	602	908
AKTIP	70	106	92	65	77	130	147	134	68	70	240	68	96	87	95	89	110	78	135	63	64	66	87	107	69	93	86	59	43	136
ALAD	82	114	66	80	79	136	109	155	115	100	117	169	163	151	119	141	159	119	97	92	173	93	109	121	81	170	126	113	117	151
ALAS1	4	6	3	4	4	4	6	7	5	4	7	4	8	5	5	6	3	5	6	5	4	4	4	5	5	4	5	4	6	12
ALAS2	16	14	15	21	18	9	13	14	18	23	12	22	11	13	14	14	15	15	14	17	12	16	19	19	14	14	24	29	16	11
ALB	60	44	34	42	52	35	118	118	81	47	43	22	76	50	65	34	66	44	108	54	67	60	39	48	56	89	38	27	26	29
ALCAM	190	201	206	153	235	379	268	264	186	125	393	203	467	306	369	273	327	231	263	263	187	147	278	255	112	206	175	85	97	357
ALDH16A1	9	9	9	13	4	9	7	8	12	10	8	12	8	8	8	12	10	12	10	9	10	15	9	9	11	12	11	10	15	9
ALDH18A1	22	25	14	19	21	19	18	20	17	14	21	17	19	16	14	16	14	15	24	12	13	17	16	16	20	15	15	18	18	17
ALDH1A1	5	6	4	5	8	4	2	6	5	6	5	4	7	7	5	6	6	5	4	6	6	3	4	4	4	10	3	8	4	6
ALDH1A2	28	30	45	32	20	23	19	25	31	39	32	28	35	30	33	24	24	41	32	25	32	30	27	30	34	34	34	50	51	25
ALDH1A2-AS1	3	2	2	3	2	2	2	2	2	2	2	2	2	2	3	2	2	3	2	3	2	4	2	3	2	1	3	3	3	1
ALDH1A3	12	8	12	9	16	13	11	11	9	8	12	6	17	13	11	13	22	12	13	8	13	16	9	8	7	10	12	10	12	12
ALDH1B1	291	259	346	290	277	266	277	326	352	353	333	381	293	360	361	339	320	328	319	374	349	439	354	284	352	402	349	342	400	301
ALDH1L1	39	27	39	43	63	24	30	36	34	41	64	53	29	38	37	44	32	53	32	49	47	60	34	50	43	55	89	51	63	43
ALDH1L1-AS2	10	7	8	13	10	6	7	7	11	12	11	12	9	7	6	8	8	9	8	13	10	9	10	11	12	6	11	9	8	9
ALDH1L2	25	22	25	25	21	20	17	22	23	27	18	37	20	19	20	20	22	18	18	18	22	23	18	21	21	23	25	31	21	18
ALDH2	291	291	299	318	275	411	413	589	282	299	510	152	426	449	261	330	332	367	353	232	383	270	365	310	343	507	333	56	166	446
ALDH3A1	11	8	8	13	8	7	8	6	8	10	7	11	7	8	7	7	10	7	6	6	10	11	10	7	8	9	9	12	11	6
ALDH3A2	106	98	113	210	125	115	135	142	106	79	119	84	132	103	102	124	133	130	120	166	114	73	129	201	152	108	98	70	122	110
ALDH3B1	77	56	61	77	63	51	50	54	70	88	57	70	48	55	58	57	63	61	49	65	70	77	66	61	76	67	67	85	83	52
ALDH3B2	6	5	5	7	10	5	5	4	5	6	4	5	4	4	5	6	5	5	4	9	5	7	4	4	6	6	6	8	7	4
ALDH4A1	52	36	37	46	36	31	27	30	47	47	35	41	29	38	43	37	35	31	32	51	36	46	36	29	33	33	52	65	46	28
ALDH5A1	66	53	71	58	40	93	63	65	74	39	82	27	73	60	65	79	75	51	66	75	49	62	61	50	58	54	53	44	60	66
ALDH6A1	229	239	253	170	241	300	173	272	178	203	246	141	220	289	245	255	198	235	269	257	238	271	199	195	261	270	298	145	267	322
ALDH7A1	165	232	140	207	178	277	173	171	156	191	225	201	168	277	237	208	229	247	235	175	271	143	182	165	113	254	209	213	219	305
ALDH8A1	3	3	5	3	3	4	5	4	4	3	3	2	4	3	3	3	2	4	7	2	4	2	3	3	5	4	3	2	2	7
ALDH9A1	75	95	41	23	52	78	64	82	47	29	63	40	57	91	40	52	73	34	53	57	81	42	48	53	39	67	62	63	39	108
ALDOA	150	177	149	104	168	200	156	151	137	143	181	105	139	113	116	151	135	110	119	75	122	115	97	150	130	115	118	112	108	122
ALDOAP2	17	11	12	18	16	8	10	6	14	11	9	18	9	9	13	19	10	8	10	12	14	11	12	13	19	13	11	12	16	6
ALDOB	59	51	66	66	76	55	42	54	62	61	52	55	46	51	62	53	57	45	52	51	56	51	60	61	63	47	63	68	65	51
ALDOC	86	127	121	122	127	117	111	184	92	143	113	98	82	100	74	95	93	96	84	33	96	38	112	67	52	154	78	48	89	99
ALG1	11	16	12	11	12	16	10	11	14	13	10	18	10	10	15	13	18	12	12	12	16	10	11	10	13	17	10	35	15	18
ALG10	10	12	12	15	13	12	11	8	10	11	9	9	10	13	13	12	11	11	14	9	7	9	8	11	11	16	11	19	12	12
ALG10B	8	8	7	7	9	8	9	7	6	8	8	7	7	8	8	7	8	8	11	8	9	11	7	8	6	6	7	9	9	8
ALG12	25	20	23	28	16	19	19	15	21	25	21	29	14	16	19	22	19	16	16	21	25	27	21	17	20	22	23	22	33	14
ALG13	59	83	86	74	77	134	75	79	89	57	90	52	90	81	147	85	77	72	95	40	109	70	66	54	88	84	48	58	84	121
ALG14	18	9	10	11	8	11	9	8	9	9	11	11	10	10	10	11	11	7	9	9	7	8	9	12	8	7	14	7	9	9
ALG14-AS1	4	5	4	4	6	5	5	4	4	5	7	3	6	6	4	4	5	4	5	6	10	6	3	5	3	6	6	5	7	6
ALG2	45	58	38	36	51	62	65	62	45	44	33	33	43	36	72	40	46	58	32	44	83	19	56	55	52	33	77	21	20	38
ALG3	28	18	17	15	22	13	17	15	18	16	19	18	12	15	15	17	13	11	13	19	19	17	15	18	20	19	14	20	15	15
ALG5	30	21	21	27	21	36	29	34	20	23	26	26	32	26	28	23	27	18	31	22	19	26	28	25	24	34	26	24	30	35
ALG6	2	3	3	2	2	2	4	5	2	3	3	3	6	3	2	3	4	9	4	5	4	3	3	3	2	5	4	7	3	3
ALG8	20	18	28	19	15	26	27	24	25	12	27	10	38	29	18	19	13	15	22	18	19	11	17	19	28	27	13	19	11	21
ALG9	17	13	16	7	12	21	15	9	26	6	18	10	20	13	21	26	17	10	17	12	12	13	11	21	19	12	12	9	9	16
ALK	47	42	30	19	79	57	59	59	53	26	48	41	47	55	72	41	40	29	44	44	29	36	39	30	40	61	46	16	50	68
ALKAL2	26	31	16	18	56	40	44	21	31	17	33	23	27	31	34	23	24	16	25	28	22	35	30	28	22	19	21	23	20	27
ALKBH1	25	27	31	53	22	55	33	36	34	29	26	26	32	35	41	34	30	37	29	23	29	13	33	32	43	23	20	27	27	42
ALKBH2	7	8	9	11	12	4	4	5	6	6	10	9	7	7	7	8	6	7	7	7	10	9	7	8	7	7	6	9	7	7
ALKBH3	3	3	4	5	6	4	3	4	4	5	5	5	3	4	5	3	5	5	3	2	4	3	5	4	5	4	5	6	3	4
ALKBH3-AS1	13	9	9	8	20	8	9	8	13	10	9	9	9	8	12	9	8	8	12	9	9	14	10	9	7	8	11	11	11	9
ALKBH4	20	10	16	18	10	9	11	7	11	16	10	15	9	8	10	8	13	17	12	14	9	14	13	19	9	13	14	13	16	10
ALKBH5	117	131	117	83	98	110	123	108	129	122	110	92	112	109	115	99	86	91	112	106	120	76	135	98	153	138	111	160	114	108
ALKBH6	452	481	352	522	337	415	341	350	355	413	401	353	310	410	251	406	558	342	381	412	375	370	279	348	204	381	486	454	353	289
ALKBH7	44	35	45	50	42	32	37	28	40	47	31	47	30	34	31	31	36	38	31	47	42	46	35	34	42	40	40	58	50	31
ALKBH8	7	7	6	10	5	8	7	6	7	6	8	6	7	8	5	8	8	6	7	8	7	5	8	6	7	9	7	11	8	7
ALLC	3	2	3	3	2	3	3	2	3	3	2	3	2	2	2	2	3	3	2	3	3	3	4	3	3	3	4	3	3	2
ALMS1	385	376	440	383	403	520	438	595	442	502	450	460	428	604	514	519	473	527	550	476	417	541	476	417	558	563	457	359	485	464
ALMS1-IT1	20	22	21	16	11	37	15	22	29	18	21	26	20	31	18	34	16	16	40	20	33	26	16	29	20	23	16	19	56	24
ALMS1P1	13	11	13	11	27	17	11	21	10	27	13	20	12	13	12	13	15	12	12	15	15	21	17	14	14	21	12	17	11	11
ALOX12	2	4	2	4	3	2	3	2	2	3	2	2	2	2	2	1	3	2	3	2	2	2	2	3	2	2	2	3	3	2
ALOX12-AS1	20	16	21	21	42	24	21	27	30	18	19	13	28	30	23	22	21	18	24	20	20	17	20	12	18	25	18	20	25	21
ALOX12B	6	4	5	6	11	4	4	4	4	5	4	4	4	3	5	4	5	4	3	5	5	4	5	4	4	3	5	5	6	4
ALOX12P2	15	12	13	17	31	10	9	20	13	11	15	19	14	11	17	14	10	9	12	18	13	21	16	13	15	13	17	23	20	17
ALOX15	3	3	4	4	2	3	3	3	3	3	3	3	3	3	4	3	3	3	3	3	3	5	3	4	3	3	4	4	4	3
ALOX15B	8	6	9	8	10	4	9	6	7	10	6	10	5	6	8	7	6	9	6	8	6	7	9	5	10	8	5	8	12	5
ALOX5	29	32	29	30	25	26	26	23	31	31	35	28	27	34	39	31	31	26	24	55	98	27	40	37	29	29	25	29	26	26
ALOX5AP	23	14	20	21	22	26	36	28	20	18	20	18	22	16	17	26	20	16	18	26	15	20	55	31	11	13	22	27	13	21
ALOXE3	10	8	12	17	9	9	7	8	8	14	9	16	9	10	9	9	11	8	9	13	10	12	8	12	7	11	11	7	15	8
ALPG	57	42	42	50	49	36	25	31	40	48	37	46	31	32	35	36	35	37	34	38	31	49	37	45	42	35	45	45	52	34
ALPI	63	41	50	60	57	33	34	34	51	52	42	66	29	38	42	41	42	46	46	42	46	63	43	42	51	50	46	77	53	32
ALPK1	166	170	183	177	172	193	193	225	176	224	183	208	224	227	206	184	210	205	214	220	184	226	194	193	195	232	220	210	254	200
ALPK2	4	4	4	6	3	3	3	4	4	6	3	3	4	4	4	6	5	5	4	5	5	5	5	3	5	4	7	7	5	4
ALPK3	15	12	11	18	8	11	12	9	14	19	11	12	13	13	13	11	11	12	9	19	14	15	14	19	18	14	14	11	16	12
ALPL	17	12	13	19	15	10	14	10	13	20	10	14	11	10	15	10	10	14	12	8	15	18	12	10	14	11	13	32	16	11
ALPP	33	27	28	39	26	21	21	20	33	37	28	54	24	24	25	26	31	35	25	21	35	42	34	23	34	25	34	31	28	23
ALS2	12	14	16	10	12	14	13	14	11	8	12	11	11	17	10	15	7	15	11	19	10	11	12	11	14	12	14	15	12	14
ALS2CL	21	17	20	20	21	12	10	12	22	24	17	20	15	13	17	16	17	16	15	21	16	17	19	17	20	26	20	28	23	14
ALX1	3	4	3	5	6	4	3	3	3	4	3	4	3	3	4	2	4	4	4	5	4	4	4	4	4	3	5	5	5	3
ALX3	9	6	6	10	6	4	6	5	6	9	6	11	5	6	6	6	6	7	6	6	7	8	6	8	7	7	8	8	8	5
ALX4	29	20	28	23	16	13	14	20	22	32	16	37	26	22	24	22	23	28	20	25	23	24	22	19	20	21	27	32	27	20
ALYREF	51	44	45	50	36	43	43	40	56	37	44	40	42	34	39	38	41	43	31	37	46	36	52	49	44	46	52	52	50	26
AMACR	78	68	58	68	62	66	77	66	78	68	83	73	93	64	73	78	79	63	94	75	68	52	51	71	49	70	71	68	61	67
AMBN	4	3	2	4	5	3	2	2	2	3	2	3	2	2	3	3	2	3	3	2	4	2	2	3	2	3	3	3	4	2
AMBP	13	11	10	15	17	8	11	9	13	16	11	14	10	8	9	9	12	9	12	10	13	17	12	10	10	11	13	20	15	8
AMBRA1	148	184	140	147	196	163	191	148	177	232	183	197	140	172	154	151	162	151	161	124	176	147	170	204	166	170	143	157	119	153
AMD1	110	112	114	128	142	177	210	159	106	77	100	100	229	109	125	107	96	93	115	106	61	88	157	106	88	85	98	48	70	162
AMDHD1	2	2	3	4	3	2	2	2	2	2	1	3	2	2	3	2	2	3	2	3	4	4	2	2	2	2	3	2	2	2
AMDHD2	72	56	64	78	105	45	47	40	67	75	56	81	44	53	54	55	61	56	46	50	59	63	58	46	66	60	53	90	58	50
AMELX	4	3	3	4	3	3	3	3	3	4	5	4	3	3	3	4	2	4	3	3	9	5	4	6	3	4	5	6	3	3
AMELY	3	3	3	4	3	2	2	2	3	4	2	3	2	2	2	3	2	3	3	3	3	4	2	3	3	3	3	4	4	2
AMER1	14	10	13	15	28	9	10	11	11	14	11	17	9	9	11	12	11	11	10	12	14	16	13	10	22	11	12	19	19	10
AMER2	765	604	776	712	597	710	895	845	1116	617	689	894	1084	777	1217	788	734	1051	1012	1275	756	774	1175	890	795	948	757	786	886	900
AMER3	82	65	74	68	81	71	58	53	72	64	83	83	50	57	56	65	67	70	58	60	65	55	70	53	65	65	58	101	75	74
AMFR	28	27	40	33	31	45	34	23	34	24	40	20	24	17	24	25	34	35	35	25	22	24	28	28	40	28	23	29	20	26
AMH	9	7	7	9	6	7	5	5	8	8	6	13	5	4	7	5	7	6	5	6	6	9	8	5	7	8	13	10	11	4
AMHR2	13	9	9	7	10	7	7	5	10	10	9	14	5	8	6	8	9	6	6	7	8	14	9	8	7	10	8	13	8	6
AMIGO1	111	153	130	71	117	171	123	178	121	84	144	78	141	105	102	139	140	91	143	70	85	106	78	85	114	97	121	108	82	154
AMIGO2	2	7	3	4	3	6	5	3	4	3	3	4	5	8	3	4	5	5	2	11	5	5	4	4	5	3	5	5	4	2
AMMECR1	60	64	52	50	58	63	56	56	46	48	62	48	65	86	69	61	62	51	61	59	49	43	57	43	65	55	54	59	53	72
AMMECR1L	12	14	13	18	8	23	28	17	12	12	18	9	28	25	17	15	16	13	20	16	9	13	10	10	8	12	14	10	11	13
AMN	87	104	86	100	72	99	111	115	95	149	106	76	75	86	76	94	123	84	118	96	109	90	108	120	97	101	99	131	101	96
AMN1	10	6	7	6	4	24	10	13	3	6	9	5	11	13	7	10	7	7	8	11	8	3	4	7	4	5	6	3	6	11
AMOT	17	14	15	25	15	14	12	15	13	13	13	27	13	15	16	13	12	11	16	31	18	14	14	15	13	18	15	16	15	13
AMOTL1	155	124	126	135	171	169	175	240	122	138	213	99	176	174	171	149	175	210	145	151	209	136	168	122	148	154	161	106	146	158
AMOTL2	107	110	77	99	79	123	137	113	129	223	80	129	185	158	115	110	142	98	171	128	151	134	184	87	103	130	108	109	84	162
AMPD1	3	2	3	4	3	3	4	3	4	4	3	4	3	3	3	3	3	3	3	3	2	2	3	3	3	3	4	4	5	3
AMPD2	56	69	83	48	54	66	83	45	88	56	64	27	58	69	67	63	62	59	62	94	45	75	66	75	53	51	91	100	65	64
AMPD3	106	71	73	82	96	88	71	89	81	100	109	108	100	98	81	84	88	78	83	77	158	89	75	106	143	98	82	76	65	125
AMPH	96	150	115	69	68	134	156	130	64	43	169	46	95	64	77	121	79	125	95	35	44	41	70	69	64	50	56	52	59	125
AMT	16	13	10	23	10	14	11	11	16	18	15	16	23	11	15	14	14	16	12	14	13	18	12	14	11	13	13	15	16	13
AMY1A	6	9	16	4	16	11	12	9	8	10	20	13	12	13	9	10	12	11	10	11	11	8	14	8	6	13	12	5	6	28
AMY2B	44	40	40	36	27	51	53	47	41	32	40	49	45	49	53	57	36	35	70	49	38	59	38	21	25	35	27	29	21	44
AMZ1	48	38	50	65	55	33	38	33	36	66	46	58	31	36	39	45	38	41	29	40	62	40	39	46	49	53	47	60	77	39
AMZ2	26	50	41	26	11	49	41	35	37	23	43	24	28	47	21	39	34	52	27	9	40	13	18	45	21	26	22	8	11	60
AMZ2P1	4	7	4	4	11	8	6	7	5	5	5	6	5	6	5	6	4	12	6	4	6	6	5	5	4	5	6	5	4	7
ANAPC1	130	126	92	92	132	116	131	114	123	84	127	79	127	127	118	109	108	63	130	70	74	102	131	68	101	89	119	70	76	121
ANAPC10	9	18	17	10	9	14	24	9	7	11	13	8	12	17	10	11	14	10	15	11	10	13	11	20	21	12	10	8	8	11
ANAPC11	87	116	81	86	56	88	84	98	89	102	75	83	78	75	92	88	77	81	76	122	86	83	70	75	81	85	87	104	81	74
ANAPC13	16	28	18	11	19	40	28	22	21	12	21	11	22	21	26	21	23	33	24	19	27	13	15	17	12	16	16	18	20	25
ANAPC15	19	18	22	20	12	22	15	13	17	24	17	28	19	15	21	16	18	17	18	16	20	31	22	20	16	18	24	19	20	17
ANAPC16	413	459	517	435	404	538	558	658	527	481	495	517	568	643	666	556	527	582	566	538	433	580	614	489	601	593	531	403	689	499
ANAPC2	31	34	30	35	26	26	16	24	29	34	23	32	20	23	26	27	19	28	22	23	26	22	30	24	27	32	28	35	29	22
ANAPC4	31	48	42	21	17	37	98	71	37	20	50	24	59	64	30	39	27	31	37	60	27	38	34	21	26	35	21	25	27	69
ANAPC5	108	110	102	103	89	133	146	114	93	115	136	107	147	139	166	124	140	128	151	137	137	80	108	104	109	151	114	109	119	159
ANAPC7	59	51	39	37	24	63	55	40	47	46	52	45	65	63	46	55	49	52	42	52	63	48	39	58	36	38	57	53	46	38
ANG	11	7	11	8	10	6	6	7	11	9	6	7	7	7	8	6	7	11	5	12	9	11	7	7	8	6	7	13	9	6
ANGEL1	63	52	59	56	62	57	47	53	53	75	51	78	52	47	50	54	50	44	52	52	61	65	65	43	58	55	54	44	51	53
ANGEL2	30	36	29	28	22	42	30	33	22	30	39	25	46	42	25	33	33	34	36	36	29	19	24	38	28	26	36	27	26	35
ANGPT1	18	17	16	17	12	14	11	20	16	22	13	19	19	18	12	19	25	14	12	20	30	23	16	23	13	30	24	16	16	14
ANGPT2	75	63	84	106	82	58	114	114	85	84	65	85	71	67	203	90	72	147	54	84	88	116	190	74	78	61	121	110	122	66
ANGPT4	8	6	6	9	4	6	6	6	6	9	6	9	6	7	6	5	5	7	5	10	10	7	7	7	11	8	7	12	10	6
ANGPTL1	17	17	21	25	23	13	18	22	14	15	19	17	19	21	18	18	22	21	21	18	18	25	17	27	17	15	19	36	22	17
ANGPTL2	137	75	73	86	76	64	72	134	231	172	71	97	105	115	104	123	260	97	83	165	284	62	109	79	88	98	129	136	94	85
ANGPTL3	16	15	17	22	18	16	12	17	13	15	13	17	13	14	15	13	15	18	17	17	15	21	15	14	15	15	17	19	13	12
ANGPTL4	61	55	60	51	90	39	55	73	61	75	74	80	46	44	55	53	56	62	48	93	55	57	56	63	44	69	67	73	59	48
ANGPTL6	5	3	6	6	4	4	5	3	5	6	4	8	5	5	6	4	5	5	4	5	5	6	4	8	5	5	6	7	7	4
ANGPTL7	3	2	2	3	2	3	2	1	3	2	2	2	3	3	2	2	3	3	2	3	2	3	2	3	2	3	2	4	3	3
ANGPTL8	34	28	37	27	28	17	16	20	32	41	24	31	23	24	29	19	22	29	21	29	31	37	27	21	20	21	25	45	38	20
ANHX	25	25	24	29	20	20	21	20	25	23	24	32	19	20	21	25	23	23	25	23	24	26	21	27	25	25	27	38	25	19
ANK1	95	91	100	96	84	88	72	73	86	87	76	89	63	68	72	77	70	89	77	85	74	79	78	78	85	78	84	95	91	74
ANK2	219	231	216	177	215	332	322	272	183	191	333	162	250	230	139	248	260	236	237	91	158	158	238	207	205	193	157	71	116	279
ANK3	408	482	410	293	400	539	588	619	305	401	540	336	574	468	447	389	458	349	503	277	247	316	447	364	373	318	249	252	280	463
ANKAR	18	20	23	24	19	20	18	19	30	21	22	24	17	22	21	24	20	23	26	21	25	21	20	21	17	17	18	26	18	31
ANKDD1A	88	125	140	84	153	152	135	209	123	86	141	114	121	112	108	115	138	132	120	122	123	85	92	103	134	114	75	41	89	193
ANKEF1	18	17	16	29	21	15	15	11	16	21	18	25	16	15	14	16	12	15	13	15	16	18	22	13	15	19	16	22	18	15
ANKFN1	29	26	23	27	20	19	22	25	30	25	24	26	22	27	19	22	25	19	20	23	29	27	18	20	27	22	29	30	22	21
ANKFY1	32	41	33	49	39	38	44	49	38	33	33	37	53	39	35	34	48	32	42	53	50	43	42	42	35	42	35	60	43	44
ANKH	331	335	308	366	235	288	372	354	387	235	307	306	359	302	279	322	370	273	344	296	439	353	381	401	483	293	316	222	368	376
ANKHD1	67	76	61	79	61	99	68	77	89	72	69	69	88	70	81	76	70	56	80	69	75	85	72	66	66	64	62	70	64	97
ANKIB1	88	79	81	58	78	104	109	147	91	87	131	109	140	131	134	107	138	117	90	61	99	50	115	98	137	123	123	61	52	113
ANKLE1	5	5	6	8	4	6	8	12	7	5	17	3	3	6	6	9	5	10	3	6	8	6	6	6	7	7	6	7	4	6
ANKLE2	39	40	28	54	61	36	51	37	45	60	59	52	44	42	34	40	40	52	45	52	48	31	47	53	53	42	47	52	54	54
ANKMY1	54	55	55	64	61	41	39	40	55	55	54	63	35	44	54	53	53	65	45	55	50	68	52	49	53	58	51	63	63	40
ANKMY2	12	14	13	5	11	22	27	14	9	10	18	12	26	12	14	17	14	17	14	17	12	13	13	13	7	11	11	12	9	44
ANKRA2	3	4	3	3	4	4	4	3	3	4	4	2	4	4	6	4	3	4	4	6	5	4	3	4	2	4	4	4	3	5
ANKRD1	9	4	3	3	4	4	3	3	2	5	3	6	3	2	3	4	4	3	3	4	4	3	4	3	3	4	3	5	4	3
ANKRD10	205	250	206	164	286	257	253	381	203	298	279	269	280	259	227	258	229	189	267	219	221	275	297	224	254	248	233	168	231	366
ANKRD10-IT1	237	238	266	208	196	286	266	308	227	252	270	285	292	289	264	296	285	264	283	223	225	268	246	220	261	290	200	144	291	426
ANKRD11	756	676	764	740	823	610	866	774	711	755	652	497	654	646	539	578	741	673	650	407	602	768	661	563	858	644	704	492	596	725
ANKRD12	807	828	567	437	670	1152	788	880	578	415	1060	728	872	897	607	721	716	568	737	482	734	358	670	579	712	632	402	385	458	1522
ANKRD13A	113	99	116	79	113	131	141	123	120	142	134	109	190	170	142	200	206	95	160	130	114	95	182	112	86	121	117	69	125	241
ANKRD13B	53	30	39	58	39	36	66	47	65	42	54	40	44	38	47	45	45	45	42	56	54	52	44	53	45	38	46	52	48	39
ANKRD13C	74	105	83	70	68	104	75	82	83	48	96	123	80	84	106	94	101	78	107	76	76	56	71	80	59	73	111	62	77	111
ANKRD13C-DT	96	115	112	170	107	128	133	118	129	89	144	124	134	145	114	128	108	112	116	104	152	138	116	141	162	179	170	153	159	111
ANKRD13D	50	49	61	53	58	50	46	50	81	68	55	61	53	47	61	62	62	68	43	54	51	78	56	51	51	54	65	52	53	45
ANKRD16	14	14	50	20	13	10	9	8	18	19	10	16	12	10	10	11	9	36	10	17	15	16	18	9	11	11	15	49	15	10
ANKRD17	380	398	357	411	432	364	451	429	414	240	400	380	403	384	395	341	353	431	481	223	346	267	453	383	666	417	400	329	340	416
ANKRD18A	13	13	18	9	15	11	17	14	13	14	18	11	16	12	24	19	23	21	14	15	12	13	22	14	15	15	11	15	20	10
ANKRD18B	83	72	85	84	86	80	97	84	82	115	90	77	100	84	81	89	75	90	82	65	76	101	95	71	91	114	49	63	80	78
ANKRD19P	46	47	52	54	60	39	43	52	58	66	54	43	43	54	51	42	48	49	47	46	52	53	69	47	66	48	51	88	76	60
ANKRD2	16	22	21	25	14	17	18	16	24	21	21	24	16	14	18	19	20	22	19	28	18	29	20	22	24	12	23	38	22	16
ANKRD20A1	1	2	2	2	3	2	2	2	2	3	2	2	2	2	3	2	2	2	3	2	3	2	2	2	2	2	3	2	2	1
ANKRD20A11P	21	21	20	23	25	19	18	25	29	50	26	29	22	21	23	22	19	21	18	16	18	23	30	17	24	24	15	30	30	25
ANKRD20A12P	72	58	54	72	56	44	61	67	74	93	49	84	42	75	61	79	65	61	80	76	72	92	66	50	66	51	54	91	64	44
ANKRD20A5P	14	12	13	13	15	11	18	13	20	13	21	11	13	17	14	16	19	14	12	15	8	12	12	6	10	11	15	8	13	17
ANKRD22	4	4	4	5	5	4	5	4	5	7	4	8	5	5	4	4	4	6	3	6	6	7	4	7	6	5	4	6	7	5
ANKRD23	34	36	29	36	22	23	24	22	37	30	27	38	20	28	39	26	33	30	23	45	34	37	26	32	41	38	52	48	33	25
ANKRD24	60	44	53	58	90	42	45	46	45	73	49	58	42	44	52	48	57	46	40	52	52	69	58	47	64	60	54	67	76	45
ANKRD26	15	21	17	12	21	35	24	19	16	25	19	15	19	17	18	18	23	18	24	28	16	21	14	25	35	17	17	18	14	22
ANKRD26P3	13	17	10	16	18	11	5	14	4	15	6	5	14	14	30	8	12	25	16	7	13	16	12	8	14	18	29	41	23	16
ANKRD27	44	40	56	52	31	41	65	42	51	25	34	44	50	65	52	51	40	71	47	49	54	38	43	56	37	45	43	22	54	50
ANKRD28	102	105	98	83	73	145	110	90	74	88	143	110	111	99	120	112	115	124	121	147	75	68	90	93	74	104	72	72	65	148
ANKRD29	8	5	5	5	9	12	8	5	6	9	5	5	5	6	6	11	6	5	6	6	5	6	4	7	5	5	7	6	5	6
ANKRD30A	3	2	2	4	3	2	3	3	2	3	2	3	2	2	3	3	3	3	3	2	3	4	2	2	2	2	3	3	2	3
ANKRD30B	18	16	20	18	21	16	14	10	12	23	14	10	13	13	17	13	12	14	16	33	14	14	17	14	11	15	11	21	18	10
ANKRD30BP2	32	24	26	25	32	41	27	28	31	33	47	28	24	24	18	25	28	53	27	25	25	25	25	24	27	32	25	26	28	40
ANKRD30BP3	22	16	14	18	31	24	16	16	19	19	16	20	15	16	14	19	17	16	20	17	15	17	16	15	16	17	18	22	19	13
ANKRD31	3	2	2	3	3	2	2	2	3	2	2	2	2	2	1	2	2	2	2	3	2	3	2	2	2	2	2	3	2	2
ANKRD33	3	2	3	5	2	2	2	2	2	2	2	3	1	2	1	2	3	3	2	2	3	2	2	2	2	2	2	2	2	2
ANKRD33B	21	27	19	20	17	25	31	24	33	25	29	21	23	30	22	24	21	22	23	25	25	26	25	48	33	26	32	24	26	48
ANKRD34A	64	107	47	63	44	51	52	43	68	36	42	32	40	39	43	44	45	45	40	40	38	50	38	51	48	27	41	43	61	23
ANKRD34C	13	14	19	19	23	16	34	16	4	14	15	11	29	19	18	15	13	19	17	13	15	15	16	22	39	8	17	18	11	11
ANKRD35	29	35	35	42	38	27	36	36	34	35	37	32	30	37	33	35	36	31	35	37	46	35	34	30	29	34	35	55	42	37
ANKRD36	27	45	39	41	43	34	79	70	45	43	52	30	80	67	29	33	33	25	42	21	24	29	72	27	59	42	32	13	33	40
ANKRD36B	8	13	24	7	22	43	44	37	29	22	38	18	51	40	23	31	28	30	17	22	23	27	30	9	23	35	20	3	21	55
ANKRD36BP2	45	62	55	59	53	53	57	65	66	45	67	45	65	74	57	64	69	68	76	79	54	95	58	44	68	84	59	72	91	65
ANKRD36C	3	2	3	3	5	2	3	3	3	4	2	3	4	3	2	2	5	2	3	2	3	7	2	2	2	3	3	6	2	4
ANKRD37	16	19	24	15	30	13	13	17	13	15	18	17	13	17	14	19	12	14	12	36	14	14	14	19	43	17	15	20	17	11
ANKRD39	22	13	13	17	18	10	13	9	14	12	12	12	10	12	17	12	9	12	10	17	15	14	13	11	15	12	12	21	16	11
ANKRD40	158	187	178	233	124	178	224	254	162	222	118	160	268	166	236	161	189	189	224	155	188	153	351	250	177	316	182	254	136	197
ANKRD40CL	2	2	2	2	2	2	2	2	2	2	2	3	2	2	2	2	2	2	2	3	2	2	3	3	2	3	2	2	2	2
ANKRD42-DT	46	27	31	34	32	41	34	41	35	43	45	37	45	41	37	40	42	37	53	28	32	60	33	31	43	37	36	39	37	52
ANKRD44	51	50	62	47	66	55	75	57	61	53	42	66	69	61	60	42	46	48	64	61	82	64	70	42	59	50	53	47	44	59
ANKRD44-IT1	13	7	12	11	12	13	14	10	13	10	7	20	15	21	21	20	13	12	13	14	14	14	17	11	10	14	11	20	13	20
ANKRD45	2	3	2	2	3	2	2	3	3	5	3	4	2	2	3	2	3	3	2	2	5	4	2	2	2	2	3	3	3	2
ANKRD46	73	91	63	78	52	94	84	71	38	33	33	40	56	53	54	71	39	50	68	87	57	55	39	50	52	40	49	33	84	47
ANKRD49	7	4	4	3	3	7	6	3	3	4	4	3	7	4	5	11	5	11	6	3	3	5	5	6	4	6	4	3	3	7
ANKRD50	55	73	43	53	49	67	64	57	35	39	60	44	49	57	71	66	39	40	71	51	65	62	42	55	51	50	52	49	49	43
ANKRD52	28	30	29	34	18	24	29	30	25	34	24	27	28	22	28	29	30	25	32	34	39	35	31	38	35	26	34	46	41	23
ANKRD53	17	14	12	17	29	13	17	14	17	20	15	16	11	11	12	13	14	15	11	19	19	19	14	17	18	18	23	19	20	13
ANKRD54	27	17	24	23	21	25	21	20	24	25	39	24	21	29	20	23	21	33	29	17	21	21	19	18	30	23	22	23	22	26
ANKRD55	3	2	3	3	5	2	3	2	2	2	2	2	2	2	3	2	2	2	4	3	2	3	2	3	3	3	2	3	4	2
ANKRD6	14	14	10	12	13	17	13	14	12	12	16	12	12	12	12	13	11	12	11	14	11	11	9	11	13	14	13	12	13	12
ANKRD60	11	11	9	16	9	5	7	6	8	16	7	11	6	7	10	9	8	8	8	10	8	12	9	7	8	8	9	19	12	7
ANKRD65	71	68	58	51	63	75	38	41	60	93	73	95	76	87	74	52	59	73	63	126	63	74	62	59	48	63	61	65	67	118
ANKRD7	1	2	2	2	2	3	2	2	2	2	2	1	2	2	2	2	1	1	2	2	2	2	2	2	1	2	3	2	2	2
ANKRD9	272	210	207	99	133	226	207	126	157	156	216	94	186	143	318	177	106	140	238	299	280	70	114	135	121	104	139	211	166	90
ANKS1A	19	47	49	50	43	65	51	46	42	33	51	45	61	61	66	60	43	42	43	85	52	58	71	44	53	46	49	35	61	49
ANKS1B	521	664	462	492	509	943	883	968	725	462	794	288	858	657	681	771	674	594	749	483	391	394	661	563	373	436	421	445	464	924
ANKS3	21	18	21	25	30	12	16	19	17	26	15	23	19	15	12	22	18	21	14	22	25	26	20	19	19	16	20	36	28	18
ANKS4B	14	19	17	20	17	15	18	13	14	16	15	20	13	20	20	16	16	18	14	14	15	20	13	15	18	15	16	18	19	17
ANKS6	56	43	47	55	46	37	38	44	46	51	51	50	36	43	52	52	44	50	45	43	53	70	56	43	49	57	54	68	47	50
ANKUB1	8	10	8	11	14	9	9	7	9	10	8	10	8	10	8	8	8	10	8	10	16	10	9	13	8	9	10	15	10	8
ANKZF1	43	48	45	55	67	35	38	40	57	59	42	52	38	51	51	35	41	40	40	40	41	56	50	32	46	42	43	55	50	49
ANLN	304	158	154	221	175	222	289	279	256	100	169	313	498	273	280	260	374	358	390	310	223	379	493	308	173	297	269	195	187	199
ANO1	16	12	11	24	28	11	10	11	14	22	12	21	12	9	12	10	15	12	11	14	14	14	14	12	15	12	12	23	17	13
ANO10	97	119	102	107	126	119	130	144	103	106	146	113	156	137	111	128	104	141	129	137	152	146	140	145	88	118	147	77	124	107
ANO2	14	13	14	14	13	11	8	12	12	15	13	16	8	9	10	11	11	12	9	11	12	18	13	12	14	10	10	17	15	8
ANO3	29	45	39	38	29	48	32	29	32	34	35	34	28	48	29	35	25	25	39	32	29	28	36	35	24	16	35	26	31	20
ANO4	18	26	15	18	22	20	33	15	16	19	21	16	22	15	20	26	29	20	16	23	19	19	18	22	20	18	18	18	17	20
ANO5	11	19	8	4	11	23	21	12	8	4	16	2	12	13	18	10	8	6	16	4	9	3	8	10	7	6	10	5	6	10
ANO6	58	82	67	62	75	108	57	130	82	43	62	141	85	70	84	74	78	95	79	115	99	90	84	89	68	139	92	70	88	106
ANO7	3	3	5	5	2	3	3	4	4	4	3	3	3	8	3	5	4	3	4	4	4	7	9	4	4	6	6	5	4	4
ANO7L1	9	9	10	16	8	6	7	8	10	13	9	9	8	8	8	8	9	9	7	7	10	12	11	9	11	10	14	13	10	8
ANO8	121	78	91	97	68	58	69	64	109	111	77	107	76	91	81	67	73	84	74	78	67	77	82	86	64	67	81	95	99	65
ANO9	23	20	19	34	24	14	17	14	20	26	19	31	17	19	19	23	19	21	29	19	25	33	29	29	32	24	24	29	25	18
ANOS1	102	70	46	90	40	83	79	71	68	64	86	71	89	126	65	59	80	102	54	56	140	51	76	74	65	62	119	56	81	73
ANOS2P	3	3	3	2	2	3	2	2	3	3	3	3	2	3	3	3	3	2	3	4	3	4	3	3	4	3	2	3	4	3
ANP32A	211	240	159	181	174	221	224	220	216	166	258	141	218	263	203	194	219	169	213	164	258	163	222	174	218	294	180	120	161	287
ANP32A-IT1	3	2	5	3	5	2	4	4	3	3	3	3	3	3	2	2	4	6	4	2	2	4	4	4	4	3	3	4	3	3
ANP32B	2590	2651	2676	3018	3318	2376	2896	3268	3106	4134	2485	2545	3581	3510	3985	2662	3141	2847	3153	2750	4029	3315	4422	2460	3913	4418	2943	2615	3847	3442
ANP32CP	3	2	2	2	3	3	2	2	2	3	2	3	2	2	2	2	3	2	2	2	3	2	3	2	2	3	2	2	2	3
ANP32D	2	2	2	2	3	2	2	2	2	5	2	2	2	2	2	2	2	2	2	2	2	2	2	2	1	2	3	2	2	2
ANP32E	96	136	103	64	135	230	128	146	82	84	186	69	150	174	78	140	88	153	150	82	158	96	102	71	78	147	112	56	79	204
ANPEP	20	18	20	22	15	11	12	11	16	22	14	22	10	13	16	14	12	12	11	18	17	18	16	16	16	13	17	31	18	12
ANTKMT	27	27	23	27	12	16	24	18	25	30	26	29	22	19	19	26	24	30	18	25	31	24	19	24	25	15	27	27	22	21
ANTXR1	66	54	63	93	61	41	44	79	90	82	75	102	62	98	47	60	69	70	52	68	78	52	79	65	49	91	63	50	90	78
ANTXR2	24	21	39	32	20	23	27	26	34	27	27	25	35	39	34	26	32	30	31	37	33	26	42	46	44	30	51	21	45	25
ANXA1	6	8	9	6	9	7	6	7	7	7	6	13	7	12	10	6	6	7	11	11	11	7	8	8	10	11	9	7	21	12
ANXA10	2	2	3	3	11	2	2	2	2	2	2	3	3	1	2	2	2	3	2	3	2	2	2	2	2	2	4	4	2	1
ANXA11	173	200	147	197	185	188	267	213	188	226	175	96	193	212	189	255	191	173	172	169	171	135	170	255	246	235	136	119	145	142
ANXA13	2	2	2	3	2	2	2	2	2	2	3	2	2	2	2	2	2	2	2	2	3	4	2	2	2	2	3	3	4	2
ANXA2	42	106	71	57	51	52	87	135	110	74	53	78	122	121	120	76	71	57	86	70	111	76	84	63	115	89	48	45	87	80
ANXA2P1	18	11	13	14	9	15	14	28	15	18	15	18	19	12	12	15	22	12	20	13	18	15	17	18	13	15	13	23	15	15
ANXA2P2	7	12	9	7	12	8	9	9	11	9	8	11	11	11	11	11	10	8	10	9	8	10	13	5	9	8	10	10	6	9
ANXA2P3	3	3	3	4	3	2	3	2	3	3	3	3	2	2	3	2	3	3	2	3	3	4	2	3	3	2	3	3	3	2
ANXA2R	16	11	14	17	8	7	8	8	13	15	9	15	11	9	12	14	11	12	13	11	14	11	9	9	10	12	12	19	11	11
ANXA2R-AS1	6	5	6	5	8	4	6	5	6	5	4	6	6	5	5	6	6	6	4	5	6	5	4	5	4	4	10	7	5	6
ANXA2R-OT1	32	21	22	24	32	21	23	22	22	21	23	43	22	23	22	24	20	18	23	24	20	35	20	21	22	21	18	34	19	24
ANXA3	2	2	2	3	3	2	2	3	3	3	2	2	3	2	1	2	1	3	2	2	2	2	2	2	2	2	2	3	3	1
ANXA4	88	88	68	129	40	127	59	81	85	117	74	114	107	140	97	126	98	119	120	96	157	120	113	66	51	112	142	104	66	117
ANXA5	23	17	11	19	6	26	26	38	17	12	13	9	27	16	21	24	19	18	17	15	31	11	26	29	21	18	18	11	21	22
ANXA6	21	20	30	36	38	26	30	31	29	29	22	22	20	15	26	23	28	32	27	26	21	19	28	16	27	25	23	24	23	19
ANXA7	166	217	189	139	134	328	234	239	153	123	294	184	245	268	211	223	223	185	205	104	198	116	191	206	189	173	232	190	159	297
ANXA8	52	36	38	48	97	51	40	37	149	94	48	55	17	76	93	52	87	53	32	60	65	73	62	27	23	53	156	40	269	51
ANXA8L1	15	13	13	18	17	13	12	9	19	18	9	16	10	10	12	11	10	21	7	14	16	13	11	13	10	14	13	20	34	12
ANXA9	31	16	24	65	21	28	33	24	59	32	21	31	24	31	32	21	46	30	35	32	26	30	22	26	31	32	30	19	36	23
AOAH	31	27	34	34	17	27	28	33	32	40	31	33	27	27	38	28	26	29	23	28	28	38	42	31	39	31	30	52	36	20
AOC1	13	6	9	9	6	5	4	6	7	7	6	9	5	8	5	7	6	7	5	5	10	12	9	7	9	11	7	10	8	6
AOC2	3	3	3	3	3	4	4	3	3	7	4	3	3	2	3	3	3	3	3	4	3	4	3	3	5	3	3	6	4	4
AOC3	5	6	5	7	5	6	5	11	8	6	5	4	7	6	9	12	5	11	8	31	9	7	14	5	9	8	7	6	5	6
AOC4P	21	15	16	21	9	12	12	11	20	20	15	20	11	12	11	14	15	18	13	14	15	18	15	16	15	15	15	22	18	16
AOPEP	64	65	65	78	51	43	77	68	70	99	51	59	68	61	60	65	77	61	62	71	178	57	69	56	63	67	65	73	82	60
AOX1	7	6	10	7	9	15	6	8	6	5	7	8	11	7	8	6	14	8	9	10	7	7	9	7	6	9	7	8	8	15
AOX3P-AOX2P	10	6	7	6	8	4	6	7	7	11	6	7	7	5	6	7	6	8	11	12	8	10	8	7	5	7	5	17	11	11
AP1AR	79	75	56	85	52	124	65	69	76	27	68	86	72	53	65	56	48	61	62	29	69	67	65	67	51	58	82	62	67	72
AP1B1	51	36	43	47	44	29	33	35	50	43	41	43	37	26	36	32	38	30	28	34	40	38	30	26	41	36	34	56	34	31
AP1G1	474	563	435	535	298	572	567	540	450	497	539	461	566	524	525	430	563	532	544	342	537	410	507	543	474	493	547	358	503	539
AP1G2	291	341	318	297	394	327	408	312	353	337	316	267	243	243	202	240	266	321	257	213	170	267	324	255	317	340	217	231	208	343
AP1G2-AS1	31	40	34	31	40	31	36	43	25	36	31	36	50	29	29	36	33	32	38	31	57	40	36	47	34	49	31	66	28	44
AP1M1	151	141	152	126	121	109	114	86	124	150	134	129	104	119	129	92	83	98	109	111	174	125	142	134	96	107	152	220	160	112
AP1M2	8	8	7	9	5	7	5	6	8	9	7	9	6	10	7	9	6	10	6	8	9	9	9	7	8	8	7	11	12	7
AP1S1	128	170	153	180	132	205	171	152	154	139	212	131	148	142	127	121	191	145	130	126	139	148	152	168	161	146	160	132	110	155
AP1S2	308	338	336	281	219	398	316	410	284	157	277	208	370	371	282	273	261	239	354	275	312	243	225	259	255	295	197	191	223	318
AP1S3	18	19	19	17	24	20	23	14	24	23	28	20	22	21	16	22	28	17	28	65	30	19	14	17	11	33	21	21	28	17
AP2A1	118	122	152	142	98	148	154	124	128	144	133	131	121	126	118	133	127	126	131	165	119	159	140	133	157	144	142	167	143	118
AP2A2	123	104	104	110	72	82	98	88	112	131	80	97	81	76	71	107	85	90	78	73	81	110	85	99	103	87	88	124	90	84
AP2B1	108	91	78	48	93	132	150	127	76	69	158	41	122	92	87	103	94	93	101	37	85	55	112	70	90	99	52	71	52	110
AP2M1	50	45	64	33	43	76	50	91	81	122	81	42	65	74	42	50	68	40	54	36	40	39	69	42	49	45	84	19	49	56
AP2S1	97	90	75	138	102	75	73	60	89	87	83	83	70	70	64	87	65	74	77	76	86	87	84	74	86	83	95	135	115	74
AP3B1	52	48	54	57	61	49	53	59	59	57	88	38	64	59	54	47	56	66	51	38	85	57	98	82	61	53	50	37	44	65
AP3B2	62	78	56	87	28	44	46	61	63	47	57	68	32	44	50	45	77	48	50	33	54	34	37	54	31	47	42	42	60	42
AP3D1	164	160	149	129	155	154	169	168	133	155	167	137	144	148	115	119	129	132	134	102	114	94	161	89	126	124	98	171	88	146
AP3M1	30	52	35	36	51	41	37	47	58	35	30	43	33	37	35	36	33	36	45	25	42	46	47	32	46	35	40	60	38	34
AP3M2	11	21	9	7	10	13	15	11	11	7	12	8	11	14	10	13	8	9	10	10	11	10	7	14	8	11	14	6	8	10
AP3S1	242	295	246	228	210	335	272	252	213	187	288	197	217	237	233	257	236	277	265	330	269	169	193	235	195	191	311	175	161	262
AP3S2	51	61	50	36	52	89	52	59	50	42	59	54	54	55	82	58	53	56	64	46	68	38	51	59	53	33	68	42	56	64
AP4B1	13	14	13	14	19	13	15	13	12	18	13	16	13	14	14	16	12	15	11	12	11	12	12	16	13	12	16	20	18	14
AP4E1	68	68	32	45	38	40	61	54	49	33	60	54	60	59	60	46	31	35	67	57	38	39	41	56	73	38	35	44	32	49
AP4M1	10	8	12	9	8	7	6	6	8	10	7	16	7	8	9	9	9	14	6	12	9	8	8	9	11	10	8	14	10	9
AP4S1	43	58	65	35	50	63	74	45	48	39	48	41	52	50	41	68	54	46	54	37	90	48	41	50	60	45	46	39	43	61
AP5B1	4	5	4	6	3	4	4	5	5	7	5	6	4	5	5	5	4	6	5	5	4	6	5	4	5	5	6	7	6	4
AP5M1	50	46	45	44	37	91	62	53	37	26	59	53	63	54	37	62	54	70	59	52	74	51	46	50	66	38	53	29	58	59
AP5S1	32	25	29	34	22	22	23	24	18	27	34	33	24	27	27	29	29	27	26	35	37	41	25	28	25	26	37	14	29	20
AP5Z1	149	130	137	139	149	148	127	131	130	160	150	133	118	152	140	163	153	156	154	138	124	143	149	137	137	167	139	128	150	160
APAF1	29	38	33	34	36	44	42	31	29	21	28	25	43	50	37	32	39	41	36	39	32	34	33	33	34	31	32	55	37	40
APBA1	187	259	225	161	180	273	294	317	225	167	276	258	219	200	175	153	218	253	194	196	123	149	172	166	180	182	93	99	195	220
APBA2	241	203	189	278	191	233	291	210	291	158	243	229	238	167	208	207	216	195	194	150	224	147	191	317	215	149	218	178	168	214
APBA3	59	53	55	66	40	42	45	43	61	48	65	53	44	41	36	46	38	60	46	48	45	50	39	42	48	57	42	54	77	37
APBB1	26	20	29	22	17	19	17	19	21	30	19	23	18	19	17	21	18	17	18	22	22	27	26	21	25	25	26	27	21	18
APBB1IP	50	44	48	28	24	33	57	38	52	49	28	44	105	67	40	40	45	25	40	39	115	30	43	56	32	43	43	44	45	53
APBB2	473	571	622	521	512	518	532	623	603	712	549	670	544	660	669	533	599	634	601	560	545	751	650	627	613	722	657	451	752	499
APBB3	3	4	3	4	4	4	4	4	3	5	3	4	4	4	3	5	5	3	3	3	4	8	3	3	4	4	4	3	5	5
APC	265	396	275	303	373	515	486	589	285	275	353	294	491	364	307	283	471	345	300	202	353	100	402	359	223	563	272	193	179	460
APC2	42	33	34	51	55	26	36	29	36	44	40	38	26	32	38	36	32	35	27	35	36	37	34	33	38	39	32	47	48	33
APCDD1	137	93	102	59	57	136	92	130	89	124	116	121	132	176	102	65	123	93	113	82	208	132	133	104	60	152	84	104	97	176
APCDD1L	3	3	4	4	5	4	3	3	4	3	3	3	3	3	3	3	3	3	3	4	3	6	3	3	4	4	3	5	4	3
APCDD1L-DT	11	12	14	14	11	8	10	11	13	16	9	13	7	8	9	9	11	13	9	13	10	15	11	14	12	14	13	14	10	10
APCS	10	7	9	7	10	6	4	4	6	12	8	10	6	6	4	7	5	6	6	6	8	5	7	8	7	5	5	8	10	6
APEH	20	23	22	26	19	24	13	29	17	25	21	22	21	18	18	19	31	21	18	19	24	21	18	34	18	16	24	26	22	20
APELA	2	2	1	1	3	1	1	2	2	2	2	2	1	1	2	1	2	1	2	1	1	2	2	1	2	2	2	4	2	1
APEX1	84	75	98	106	59	106	94	102	88	67	108	95	91	87	80	83	79	97	102	94	119	95	70	101	83	73	75	84	68	120
APEX2	21	19	16	17	13	13	14	13	15	20	13	21	16	12	13	20	15	16	13	11	14	19	12	11	13	17	15	19	15	15
APH1A	33	29	35	36	37	32	34	40	29	38	39	34	37	38	38	33	33	51	34	37	39	26	40	41	33	49	37	41	23	29
APH1B	48	52	68	57	49	69	48	60	58	53	59	84	62	65	55	63	64	55	65	89	59	82	58	54	43	51	65	62	53	61
API5	235	227	184	184	181	293	329	211	155	133	243	181	235	269	209	221	212	188	223	128	160	103	191	264	170	192	173	186	177	260
APIP	10	8	11	8	7	9	13	12	10	8	7	8	13	7	7	8	10	8	8	11	11	6	8	12	9	9	9	11	8	8
APLF	5	4	4	6	5	5	4	2	3	3	4	5	3	4	5	4	4	4	4	4	4	5	4	4	3	4	4	5	4	3
APLN	32	22	29	37	22	22	23	27	34	38	21	29	25	28	27	21	29	30	17	31	28	31	27	26	27	27	45	33	26	23
APLNR	25	32	21	47	10	31	19	40	28	40	26	48	34	57	40	48	55	31	22	37	141	33	46	27	8	104	41	38	46	55
APLP1	146	142	162	178	100	118	148	125	174	173	175	176	144	150	151	119	171	141	154	117	96	158	192	142	145	157	141	174	170	138
APLP2	4512	5554	4494	5741	4816	5184	5253	4509	4028	3211	4662	4306	4918	4420	3654	3873	3912	4090	4811	1964	4432	3719	4906	4072	4206	4266	3735	4225	3642	4504
APMAP	202	192	197	181	203	293	199	267	164	111	195	182	252	172	167	189	192	109	184	79	151	66	201	196	129	138	174	79	103	187
APOA1	16	13	17	24	25	12	15	13	16	23	16	18	11	13	13	17	16	15	11	14	20	19	18	13	16	15	19	21	20	14
APOA1-AS	6	4	7	7	3	3	3	4	4	5	4	6	3	2	4	3	4	6	5	6	5	7	4	5	5	6	5	5	5	5
APOA2	11	9	8	11	10	6	4	9	7	9	7	9	6	6	9	7	7	9	7	8	9	8	8	6	11	9	8	9	10	7
APOA4	72	61	60	73	69	40	42	38	71	83	55	61	44	49	54	52	53	57	54	52	72	81	58	50	64	67	79	90	64	51
APOA5	40	26	31	28	34	24	28	23	32	34	31	36	21	26	26	23	28	28	25	27	27	30	29	33	29	26	31	44	42	21
APOB	10	7	9	11	5	6	5	6	6	8	7	8	5	6	6	6	6	8	6	7	7	9	6	8	7	7	8	14	5	6
APOBEC1	7	6	5	7	10	4	5	3	5	6	6	6	4	3	4	5	4	6	5	7	5	7	4	3	5	4	4	8	4	3
APOBEC2	6	3	5	5	5	3	3	4	5	5	4	5	4	4	3	4	3	4	3	4	4	6	5	3	4	4	4	3	4	3
APOBEC3A	2	2	2	2	2	2	2	1	2	3	2	2	2	2	3	2	3	2	2	3	2	1	2	2	2	1	2	3	3	2
APOBEC3B	3	2	2	2	3	2	2	2	2	2	2	3	2	2	2	3	2	2	2	2	3	2	3	2	2	2	3	2	2	2
APOBEC3C	11	11	12	12	9	12	12	11	12	13	11	12	10	10	12	12	12	11	13	10	20	16	12	11	13	14	10	10	14	10
APOBEC3D	4	5	4	6	3	5	5	3	5	7	4	5	5	4	4	4	5	5	5	4	5	8	4	4	5	5	5	6	7	5
APOBEC3F	107	88	87	102	114	64	78	69	91	134	91	112	59	82	73	88	87	77	75	78	102	98	99	73	90	125	98	102	132	76
APOBEC3G	34	31	36	37	19	24	29	25	29	41	28	36	30	29	26	25	34	32	30	48	42	39	31	33	36	29	26	41	37	27
APOBEC4	5	4	2	4	7	6	8	4	3	6	5	5	8	5	4	6	5	4	5	5	4	9	6	9	5	4	5	5	4	5
APOBR	13	17	13	16	11	7	9	8	12	18	12	14	9	10	12	13	10	12	11	11	12	14	10	12	11	13	12	21	13	8
APOC1	82	75	83	98	78	87	93	112	96	98	89	111	103	143	105	141	101	114	80	170	105	97	94	127	124	91	122	106	128	107
APOC2	102	75	76	112	115	63	77	80	81	117	72	70	80	72	75	73	84	94	57	78	139	86	85	79	99	72	96	98	92	81
APOC3	21	19	16	19	19	11	11	10	17	24	15	18	14	13	13	15	16	19	11	16	16	21	16	18	18	15	16	18	23	14
APOC4	23	16	19	22	12	12	15	14	17	20	15	18	13	14	17	15	14	16	15	17	16	19	21	15	22	21	18	21	21	14
APOD	262	527	538	460	423	401	530	855	487	595	478	363	863	581	717	467	487	543	577	553	423	602	1031	546	737	979	585	649	630	528
APOE	206	192	256	366	237	167	160	225	321	316	259	273	191	227	199	202	266	251	178	209	255	185	308	278	232	280	264	313	304	242
APOF	2	3	2	3	8	2	3	2	2	2	2	2	2	2	2	2	2	2	2	2	2	2	1	2	3	4	2	3	3	2
APOH	6	5	6	6	7	6	5	4	7	6	5	5	4	5	4	5	4	5	6	6	7	9	5	6	6	6	8	6	8	4
APOL1	39	26	27	45	19	29	24	24	26	31	24	23	24	26	25	22	26	32	20	31	35	36	25	31	29	31	33	39	35	24
APOL2	513	802	692	709	665	749	720	637	635	612	607	539	861	556	548	690	699	727	625	632	625	709	664	646	537	774	774	669	627	777
APOL3	11	6	8	10	7	11	6	6	6	9	6	9	8	7	10	7	9	6	7	6	8	10	11	8	8	8	8	13	6	7
APOL4	29	28	24	34	24	26	23	28	32	44	27	33	24	26	31	28	29	23	29	33	30	34	30	34	41	28	36	41	33	29
APOL5	13	12	12	17	11	10	11	11	14	15	10	15	10	8	9	12	9	10	8	11	12	15	11	10	13	11	11	15	17	7
APOL6	72	65	66	79	58	54	52	79	65	70	81	56	88	103	73	72	65	93	61	92	97	62	77	148	73	80	61	94	103	66
APOLD1	14	104	117	98	88	74	77	172	56	100	149	94	40	129	273	152	108	203	120	216	79	77	185	93	75	113	181	93	136	121
APOM	14	8	8	11	8	7	7	7	10	10	9	9	8	11	8	9	11	11	8	11	11	12	8	11	10	9	12	13	12	10
APOO	18	17	29	14	28	59	46	27	28	26	22	25	31	30	18	19	41	25	32	16	58	14	22	26	32	40	20	15	30	26
APOOL	126	176	155	177	186	168	159	181	133	92	122	103	158	163	140	194	133	147	172	100	162	88	114	171	166	106	125	126	122	178
APP	4237	3728	3607	3576	3316	4381	4132	3440	3657	3175	4230	3714	3687	3798	3608	4217	3793	3744	3710	2813	3836	3270	3683	3729	4061	3335	3582	3206	3240	3646
APPBP2	263	415	269	178	212	427	362	305	250	268	338	233	378	296	299	402	358	287	311	230	234	219	231	362	310	294	287	283	186	376
APPL1	17	24	16	17	7	25	22	19	16	17	22	29	26	20	18	12	18	15	23	33	16	14	18	20	21	17	13	12	14	22
APPL2	60	63	51	50	50	46	71	37	54	82	56	68	56	80	84	46	106	81	88	58	133	47	53	60	47	60	89	34	56	65
APRG1	5	2	4	4	8	2	2	3	3	3	3	4	3	3	3	2	3	3	3	3	3	4	2	3	3	3	3	3	4	3
APRT	161	141	139	169	127	118	112	136	134	228	139	172	109	134	128	131	135	135	115	161	155	186	140	132	172	147	113	187	155	135
APTR	5	8	7	9	10	6	7	8	8	8	6	8	5	8	7	7	4	5	8	11	7	6	6	9	7	6	7	5	5	7
APTX	102	112	156	139	117	115	144	130	81	98	97	106	110	114	99	111	121	129	91	144	136	92	90	123	136	116	76	87	112	126
AQP1	60	46	48	98	98	55	69	183	81	47	91	85	90	103	84	72	72	101	79	123	90	48	92	97	70	105	88	85	99	110
AQP10	3	5	4	5	5	4	3	4	4	3	3	7	2	3	4	3	3	3	2	4	3	5	5	3	4	3	4	4	4	3
AQP11	9	11	11	7	9	16	8	10	14	17	11	12	8	11	8	11	11	11	10	30	8	22	10	11	10	9	8	17	17	11
AQP12A	38	33	37	50	43	25	24	30	31	36	30	41	22	30	30	27	26	39	17	36	40	38	28	32	29	22	41	42	37	28
AQP12B	4	4	3	5	3	2	3	3	3	3	3	5	3	3	4	4	2	4	3	3	3	3	3	4	2	3	4	3	3	3
AQP2	21	17	23	26	22	13	13	13	20	24	16	22	13	14	17	16	19	19	15	21	19	24	18	17	19	21	19	26	22	15
AQP3	130	93	108	98	181	209	477	94	100	31	187	154	55	78	134	76	71	130	104	48	196	32	68	187	130	53	78	35	53	112
AQP4	733	796	679	390	702	1201	886	1920	1272	394	1152	666	852	1412	872	1021	1331	1359	977	988	2025	372	891	1117	878	1671	1247	557	1164	1483
AQP4-AS1	5	5	5	5	13	8	7	5	6	5	4	7	6	16	6	8	6	9	5	15	7	6	5	6	7	4	6	6	7	7
AQP5	9	6	7	10	7	5	6	5	8	11	6	7	6	6	6	7	8	8	7	7	6	7	7	7	9	9	9	12	9	7
AQP6	21	19	21	28	28	16	14	13	23	19	14	24	13	17	15	21	21	20	11	16	23	23	17	18	20	21	19	29	29	14
AQP7	9	7	9	13	8	7	7	6	10	14	10	8	5	7	8	7	6	10	6	5	10	12	9	9	7	8	11	19	10	7
AQP8	8	8	8	13	13	8	5	8	7	10	7	11	7	6	8	7	8	8	6	9	9	8	6	9	9	6	9	8	10	5
AQP9	3	2	3	2	3	2	2	2	2	2	2	2	3	2	3	2	4	2	2	3	2	3	2	2	2	2	2	3	2	2
AQR	55	54	53	50	46	57	60	69	50	55	50	79	69	50	73	66	48	55	65	56	59	44	61	56	58	62	74	49	53	62
AR	35	41	49	51	42	36	55	53	31	38	39	40	51	37	38	41	49	63	46	33	78	43	43	43	69	42	76	36	56	36
ARAF	19	22	18	30	14	16	17	20	20	20	21	23	20	21	20	18	19	19	18	29	16	22	18	24	18	18	23	24	17	17
ARAP1	61	48	61	72	82	38	54	55	68	94	53	71	56	44	57	60	61	53	55	66	70	77	60	69	80	66	87	89	71	56
ARAP2	110	231	121	91	161	159	162	160	158	142	133	155	155	244	134	162	136	244	155	184	109	133	221	164	123	192	150	105	94	208
ARAP3	13	11	30	16	22	13	12	17	13	13	19	12	14	17	35	17	9	22	15	11	12	21	15	14	17	16	17	17	21	15
ARB2A	99	164	100	78	124	147	155	145	81	90	155	97	136	150	138	130	168	124	122	96	164	75	122	106	160	132	83	94	91	170
ARC	7	5	4	6	4	3	6	5	7	7	5	9	4	5	5	5	5	4	8	5	6	7	8	5	8	6	5	7	6	4
ARCN1	5	4	7	7	6	6	6	6	6	7	8	4	6	8	6	4	3	6	6	6	4	5	8	6	7	5	8	6	3	8
AREG	7	7	6	7	12	6	7	4	7	9	6	9	5	7	7	6	7	7	7	9	7	7	7	8	5	7	7	10	6	5
AREL1	26	28	25	28	37	23	21	22	22	31	25	29	23	24	24	20	24	25	22	21	21	25	25	24	20	20	20	26	27	23
ARF1	265	251	283	296	251	246	243	252	260	259	338	215	243	240	207	261	273	256	238	169	217	223	278	256	298	267	217	285	231	268
ARF3	1089	1308	1037	902	780	992	999	732	937	654	1125	607	693	751	861	999	1041	830	921	678	1025	450	582	948	647	542	1015	828	748	758
ARF4	548	700	403	432	401	550	594	502	448	342	472	458	561	514	476	460	439	307	563	360	468	409	475	608	353	417	466	516	304	650
ARF5	32	34	21	29	29	21	22	23	24	30	21	22	17	20	13	20	21	19	17	18	22	21	18	20	28	24	15	25	36	18
ARF6	314	386	236	285	194	308	317	338	283	268	295	279	331	325	331	292	263	298	319	283	285	250	322	273	335	301	280	304	333	299
ARFGAP1	67	45	43	55	57	38	38	37	50	58	48	47	30	41	29	41	46	40	35	44	56	47	43	34	52	50	37	61	52	43
ARFGAP2	45	39	42	60	19	29	32	31	31	40	31	39	30	31	27	35	30	46	37	24	34	40	34	23	35	32	36	44	36	33
ARFGAP3	2	4	3	2	3	4	4	5	5	4	3	4	4	3	2	3	3	2	3	4	8	3	6	2	3	5	3	4	6	3
ARFGEF1	86	155	74	82	100	158	124	139	93	90	128	67	125	91	81	85	81	83	99	67	84	54	68	61	93	121	62	30	75	96
ARFGEF1-DT	4	2	1	2	2	2	1	1	2	2	2	2	2	2	1	2	2	2	1	3	2	2	2	2	3	2	2	2	3	2
ARFGEF2	114	202	197	232	187	176	174	200	130	139	252	147	211	182	151	157	139	177	216	160	153	172	213	172	127	160	192	170	126	187
ARFGEF3	295	336	279	193	412	532	495	495	338	253	470	188	484	407	286	353	375	334	324	219	192	132	318	383	264	300	326	235	199	628
ARFIP1	134	106	47	39	30	84	61	68	63	56	49	28	97	87	45	63	45	35	58	34	131	51	81	47	28	79	104	50	42	52
ARFIP2	5	7	7	7	13	9	12	7	6	13	8	7	8	8	8	11	3	6	4	9	7	7	5	8	7	9	7	5	9	8
ARFRP1	68	70	93	90	59	46	56	52	62	80	55	76	49	52	60	54	56	60	54	62	56	74	54	53	53	63	72	74	78	43
ARG1	12	9	13	15	16	12	10	11	10	15	10	14	11	12	10	14	13	16	13	12	13	13	10	11	13	11	13	14	13	11
ARG2	50	64	40	49	39	72	81	74	50	41	80	31	54	63	40	44	39	54	41	30	41	37	50	70	67	47	39	40	29	57
ARGLU1	713	961	1020	605	784	1011	1081	1180	872	606	940	754	931	1049	1088	976	891	1055	1046	679	725	774	863	1030	1078	989	593	657	776	1015
ARGLU1-DT	3	2	3	3	4	3	2	3	3	2	2	2	3	2	3	3	2	7	4	3	2	3	2	3	2	2	3	3	2	2
ARHGAP1	100	107	68	97	75	79	75	82	76	98	83	92	89	99	75	87	77	77	75	90	79	92	83	87	74	86	91	73	76	89
ARHGAP10	43	32	44	39	44	25	29	38	43	40	34	56	25	41	39	38	38	32	30	39	36	59	36	35	47	47	38	60	47	33
ARHGAP11A	4	6	5	14	6	4	3	4	6	5	3	10	5	4	3	5	4	5	5	5	4	11	4	9	5	4	5	6	5	3
ARHGAP11B	2	2	3	3	4	3	3	3	2	3	2	3	3	2	2	3	3	2	4	3	3	6	2	3	2	2	2	3	3	3
ARHGAP12	4	5	5	8	6	5	6	5	4	5	4	8	5	7	5	4	5	4	5	8	20	7	4	6	4	5	4	3	9	8
ARHGAP15	6	4	5	10	7	4	5	5	7	4	4	5	7	5	5	4	4	3	5	5	4	5	4	7	5	4	4	5	5	7
ARHGAP17	24	30	35	19	30	33	39	34	46	15	24	15	35	37	33	25	50	25	29	29	14	40	40	24	41	33	22	27	32	35
ARHGAP18	21	37	24	37	23	39	25	25	21	19	41	23	33	26	34	33	24	25	26	30	23	15	26	31	17	21	20	21	37	51
ARHGAP19	7	6	7	6	8	5	6	7	8	7	7	7	6	9	6	7	8	7	7	6	9	7	6	6	6	6	7	8	13	6
ARHGAP19-SLIT1	10	5	5	9	4	5	7	6	8	7	6	6	4	4	7	7	7	9	5	5	8	7	7	6	6	5	7	7	6	5
ARHGAP20	19	19	16	13	21	27	15	17	18	17	15	23	16	17	15	13	12	9	16	18	13	12	17	15	13	9	12	10	17	14
ARHGAP21	157	211	214	215	220	264	376	333	232	229	231	155	374	299	278	234	269	258	224	249	165	243	323	244	274	290	169	162	226	345
ARHGAP22	38	30	34	37	52	32	46	26	41	53	53	34	29	32	27	39	40	32	35	34	40	48	33	38	33	34	34	38	34	29
ARHGAP22-IT1	7	5	4	7	4	5	3	5	7	5	5	6	4	5	5	6	6	7	5	7	5	6	4	6	5	6	8	7	6	5
ARHGAP23	318	262	237	280	217	226	246	220	340	353	213	311	293	242	348	220	273	262	252	245	302	284	303	256	253	344	241	336	384	295
ARHGAP24	111	123	139	110	114	132	153	129	117	99	186	118	122	102	98	176	94	82	110	94	104	103	84	149	135	78	113	105	101	140
ARHGAP25	61	58	77	71	69	67	56	51	44	73	61	59	91	58	46	62	68	53	39	57	58	87	68	61	60	86	49	57	70	60
ARHGAP26	116	189	128	131	170	200	187	190	133	99	168	133	135	125	127	138	157	114	110	81	77	110	115	137	113	112	152	129	70	106
ARHGAP26-AS1	5	4	4	5	5	3	2	3	5	5	4	6	4	4	3	4	4	4	4	3	4	4	4	5	4	4	3	6	7	4
ARHGAP27	101	89	87	108	95	78	83	69	92	122	86	101	71	81	87	87	82	87	69	100	125	80	99	86	80	76	88	122	102	73
ARHGAP27P1	42	32	45	47	26	28	29	25	42	53	35	33	31	26	31	30	32	44	29	32	29	42	32	35	47	37	40	43	44	30
ARHGAP28	12	12	11	16	11	11	9	9	11	8	11	13	8	9	8	9	10	10	10	13	9	8	11	12	12	10	13	13	12	8
ARHGAP29	18	34	53	42	18	20	29	29	24	41	29	19	32	33	38	30	27	30	40	61	30	36	69	23	31	31	45	35	30	24
ARHGAP30	145	134	114	189	159	124	148	111	139	150	172	169	168	149	138	107	149	109	113	80	158	111	145	126	142	168	119	204	128	183
ARHGAP31	54	49	47	57	62	38	52	49	60	49	64	57	37	48	44	46	52	56	46	50	54	59	57	49	44	61	57	64	56	55
ARHGAP32	237	277	254	181	188	269	227	195	183	145	242	183	203	215	226	313	206	307	307	189	136	148	175	248	324	160	166	171	180	208
ARHGAP33	205	87	152	218	133	117	189	108	170	233	188	179	125	122	86	138	110	147	169	75	173	186	156	88	201	207	178	96	215	126
ARHGAP35	455	511	446	501	527	593	624	493	591	511	456	387	528	490	540	461	428	511	474	503	489	505	565	714	580	323	661	531	413	428
ARHGAP36	3	4	3	6	15	3	4	5	4	3	3	3	3	3	3	3	6	3	4	3	8	3	2	5	3	2	4	4	3	4
ARHGAP39	149	92	122	104	68	101	97	92	102	128	117	128	79	78	91	98	102	104	103	113	107	88	102	110	102	102	111	145	134	84
ARHGAP4	63	51	52	55	48	38	40	32	48	64	43	39	29	39	46	43	39	43	35	55	50	42	38	40	44	55	47	58	65	44
ARHGAP42	15	21	13	15	21	15	18	17	17	18	15	20	17	17	28	16	13	23	16	19	22	19	18	16	26	18	16	27	22	17
ARHGAP44	100	128	121	86	183	141	118	125	93	91	125	99	135	103	119	103	113	87	93	65	83	111	113	104	96	81	99	84	110	87
ARHGAP45	46	24	39	46	35	31	34	37	65	44	33	31	31	34	44	31	32	27	29	46	45	50	35	43	32	55	29	40	43	34
ARHGAP5	417	375	417	345	406	459	443	575	413	261	401	452	434	413	544	378	477	522	489	501	514	303	474	496	582	383	538	456	319	396
ARHGAP5-AS1	13	13	14	14	12	9	10	8	13	14	10	27	9	12	16	12	15	14	17	13	12	29	13	16	16	15	9	16	18	10
ARHGAP6	14	15	13	13	15	17	15	14	9	16	22	16	12	22	12	13	17	13	10	19	13	15	13	18	14	9	11	13	13	18
ARHGAP8	16	10	10	16	17	9	9	7	13	17	12	14	9	8	8	12	9	13	9	11	11	12	11	11	10	11	12	18	15	11
ARHGAP9	50	45	30	47	36	25	34	28	44	37	27	39	33	38	51	39	19	46	31	47	32	45	40	45	42	52	35	40	38	20
ARHGDIA	114	110	114	159	120	94	115	100	114	171	139	102	90	102	76	101	105	105	87	86	129	80	114	118	131	110	106	114	132	92
ARHGDIB	76	126	104	203	109	103	105	143	92	140	96	118	167	151	141	119	107	80	101	94	167	143	157	196	141	109	123	114	77	129
ARHGDIG	37	29	46	44	49	24	24	33	32	43	31	38	22	30	38	31	35	35	31	35	33	41	38	29	37	26	48	43	42	31
ARHGEF1	47	38	50	52	32	45	41	49	36	52	45	46	47	53	47	50	47	45	58	38	38	55	47	47	56	53	56	39	66	39
ARHGEF10	31	28	26	23	28	30	32	48	24	46	28	35	33	34	33	29	34	42	32	41	32	39	33	28	38	34	34	38	30	26
ARHGEF10L	38	42	38	41	67	35	39	47	42	41	43	36	47	43	41	39	50	45	40	50	45	36	46	52	48	44	40	43	51	41
ARHGEF11	78	101	93	138	81	101	110	135	120	113	135	78	124	103	101	86	138	79	82	48	53	100	148	106	114	109	87	81	116	100
ARHGEF12	793	546	837	1013	1251	817	953	1129	924	910	926	638	835	888	759	769	770	913	1031	593	1115	676	1499	1014	940	1144	987	700	834	862
ARHGEF15	64	55	48	65	44	56	56	59	58	75	52	63	57	59	60	53	55	57	66	60	70	72	63	61	58	62	57	61	72	57
ARHGEF16	17	13	15	20	13	8	10	9	17	21	11	16	11	6	12	12	8	13	11	16	15	13	12	13	11	15	16	16	15	11
ARHGEF17	60	46	54	65	33	43	56	55	62	80	48	62	54	49	50	53	62	63	50	51	65	55	56	50	42	47	64	69	55	41
ARHGEF18	25	26	20	7	26	21	31	22	29	23	25	21	39	32	35	30	27	29	40	29	21	20	18	24	33	39	22	23	26	26
ARHGEF19	15	10	16	13	10	13	12	13	12	13	13	15	11	10	13	12	16	13	15	11	13	19	16	14	14	18	18	23	18	10
ARHGEF2	158	145	132	158	97	176	179	159	136	213	153	156	204	147	121	158	154	170	162	143	212	149	234	137	127	217	135	173	114	161
ARHGEF25	37	46	32	38	62	37	33	59	50	42	30	29	35	39	56	23	31	44	27	42	29	38	43	31	33	50	36	53	36	37
ARHGEF26	33	34	37	29	35	48	31	61	45	28	34	37	39	48	38	22	33	55	37	36	38	18	32	36	37	46	35	42	26	50
ARHGEF26-AS1	2	3	2	2	3	2	2	3	3	2	3	2	2	3	3	2	2	3	5	3	2	2	2	3	2	2	3	4	6	2
ARHGEF28	28	37	54	25	46	27	31	24	29	23	27	25	27	28	209	24	25	27	20	106	23	31	25	27	23	22	56	33	24	21
ARHGEF3	163	149	112	133	138	156	158	101	86	71	112	70	96	119	115	140	99	104	106	64	48	24	64	173	106	51	83	77	47	109
ARHGEF33	3	5	4	3	4	2	3	5	6	3	2	4	3	3	3	5	3	5	4	2	3	5	3	3	3	4	3	6	3	5
ARHGEF37	170	142	132	134	137	112	116	130	128	179	120	170	176	122	130	130	184	135	153	112	121	174	190	128	119	165	178	151	130	200
ARHGEF38	3	2	2	3	2	2	3	2	2	3	2	2	2	2	2	2	2	2	2	3	2	2	2	2	2	2	2	2	3	2
ARHGEF39	16	9	9	11	11	7	9	10	12	15	14	13	9	11	9	11	10	12	9	10	10	13	9	12	11	17	11	11	14	11
ARHGEF4	161	177	189	156	131	175	161	186	145	234	161	225	142	138	140	129	202	142	163	143	146	117	145	135	144	145	149	148	132	168
ARHGEF40	274	271	330	331	308	299	365	347	339	373	320	355	338	400	373	248	347	266	336	347	602	318	476	325	423	547	363	337	459	593
ARHGEF5	39	34	34	32	35	26	24	23	32	38	28	26	24	27	32	25	28	31	22	27	36	34	23	27	33	39	39	40	33	29
ARHGEF6	97	131	123	145	185	163	210	206	265	141	160	139	150	189	159	154	173	199	171	152	302	122	122	214	196	267	187	193	101	168
ARHGEF7	133	138	177	124	215	146	240	280	199	159	184	233	236	156	180	168	160	170	228	138	104	153	223	181	227	182	168	192	184	168
ARHGEF7-AS2	3	3	3	3	5	3	3	2	3	3	2	4	4	2	3	3	2	3	2	4	3	4	3	4	3	3	4	4	3	3
ARHGEF7-IT1	2	2	2	2	2	2	2	2	1	2	2	2	2	1	2	2	2	2	2	2	3	3	2	2	2	2	3	2	2	2
ARHGEF9	142	173	148	127	157	209	187	214	152	109	220	113	166	164	110	191	173	134	183	66	101	88	129	161	166	125	147	96	86	199
ARID1A	219	268	251	238	174	201	259	196	254	340	252	243	230	250	314	256	240	246	259	186	331	269	280	225	258	311	231	238	218	237
ARID1B	459	445	505	526	345	413	489	411	529	466	481	514	434	461	462	521	478	523	530	435	449	575	465	560	539	469	540	414	450	417
ARID2	22	26	16	24	16	23	29	31	25	34	33	18	24	36	37	28	38	37	44	44	36	30	36	30	27	33	37	18	18	29
ARID3A	62	60	61	89	64	77	51	54	68	87	51	97	55	48	58	51	51	61	60	66	68	98	64	51	64	60	76	97	107	60
ARID3B	14	10	8	16	13	11	11	8	10	14	11	10	10	10	13	10	9	8	13	16	13	16	9	11	12	11	12	18	11	8
ARID4A	49	52	67	76	77	64	64	54	62	65	47	37	68	77	85	74	76	60	81	52	62	91	73	80	105	63	76	48	63	65
ARID4B	150	163	204	116	169	167	155	189	175	187	184	307	273	177	164	158	169	207	202	132	143	92	199	221	184	175	96	160	166	186
ARID5A	19	24	24	35	13	18	21	19	21	31	18	26	22	19	21	19	21	19	19	30	29	22	37	17	18	18	28	29	28	14
ARID5B	57	73	92	63	60	69	89	91	46	59	70	77	78	73	78	99	85	56	104	58	40	58	79	55	96	79	63	58	82	87
ARIH1	595	672	609	555	618	799	733	682	653	491	729	521	645	612	469	592	514	658	672	420	499	685	662	527	579	578	502	355	596	724
ARIH2	116	86	97	92	117	67	88	69	83	167	85	126	85	78	90	95	96	83	116	155	88	88	66	80	86	82	100	98	101	93
ARIH2OS	2	3	3	5	2	2	3	3	3	2	3	2	3	2	3	3	2	3	2	3	2	2	2	2	2	2	3	3	5	2
ARK2C	24	23	26	26	25	35	18	25	16	27	22	19	19	20	30	30	29	34	21	26	24	26	17	12	13	17	28	21	17	23
ARK2N	52	70	63	46	53	46	55	39	46	57	43	72	50	38	56	46	53	47	48	36	47	59	47	51	62	47	57	49	52	50
ARL1	329	371	252	271	299	504	317	332	312	151	459	264	295	315	283	418	354	267	328	270	337	253	204	361	216	281	272	224	218	403
ARL10	33	34	39	40	37	30	41	41	34	31	28	29	52	38	61	35	33	32	56	44	34	43	33	31	29	25	41	43	39	32
ARL11	4	3	4	5	5	4	4	3	5	5	3	4	3	3	3	4	4	4	3	4	6	4	3	4	3	4	6	4	5	3
ARL13B	3	2	2	4	2	4	4	4	3	2	3	4	3	3	2	3	3	2	4	2	3	3	2	3	2	3	3	2	2	3
ARL14	2	2	2	2	2	1	2	2	2	2	2	3	1	2	3	2	2	2	2	3	2	2	2	2	2	1	2	3	2	2
ARL14EP	47	78	35	20	38	57	48	55	36	13	44	26	48	54	40	49	43	32	49	47	44	31	33	53	40	37	34	39	28	52
ARL15	93	124	66	56	53	130	118	93	65	50	108	53	90	98	70	112	122	85	121	85	53	107	112	87	59	58	83	50	71	82
ARL16	74	33	50	58	67	33	33	28	51	83	57	54	42	37	49	48	58	36	40	54	48	52	44	55	65	55	50	61	53	30
ARL17A	608	1104	1011	345	897	1401	987	1188	893	775	637	1170	1025	801	1270	997	792	1260	782	695	804	1230	640	670	569	711	557	451	1644	1019
ARL2	35	32	25	31	31	39	34	32	37	47	39	30	30	48	35	35	32	31	34	25	26	46	35	28	35	32	38	33	32	37
ARL2BP	43	51	42	48	25	41	52	37	64	43	52	42	48	38	45	38	53	38	37	40	57	25	41	61	30	34	43	27	39	44
ARL3	51	69	42	43	40	69	57	66	50	34	50	53	58	54	37	59	59	52	57	60	44	36	55	35	44	70	51	69	44	56
ARL4A	33	38	23	9	21	35	31	34	13	16	20	8	32	30	19	37	17	30	41	7	14	15	32	17	54	23	27	22	20	26
ARL4C	192	185	200	146	135	176	134	134	129	151	130	114	132	134	109	151	140	132	181	131	172	114	133	127	143	141	134	157	128	165
ARL4D	26	18	19	22	23	16	15	16	12	27	14	21	19	16	14	16	15	15	16	18	23	16	17	20	18	23	19	29	23	17
ARL5A	121	115	113	157	117	185	174	231	118	85	133	141	159	168	169	107	100	150	151	183	188	120	100	224	106	134	164	95	79	122
ARL5B	103	70	91	36	66	103	84	100	54	45	55	33	153	77	105	81	61	56	115	99	72	55	65	55	92	50	53	90	40	49
ARL5C	5	4	6	10	3	3	3	3	4	5	4	7	3	4	3	4	4	4	4	5	5	7	4	5	5	6	7	8	5	3
ARL6	32	49	95	59	81	100	54	66	82	28	52	35	57	52	56	58	46	49	56	68	41	55	41	86	30	60	74	42	29	43
ARL6IP1	664	887	524	442	776	873	860	802	488	312	795	514	724	593	494	527	475	536	577	201	606	134	563	578	448	393	519	249	348	663
ARL6IP4	215	175	207	240	199	157	199	156	248	196	212	210	197	169	184	175	198	190	141	157	154	223	214	157	191	174	187	223	178	166
ARL6IP5	528	348	243	237	318	441	432	404	384	215	452	327	417	340	305	338	343	307	441	202	453	263	319	355	351	315	446	236	214	460
ARL6IP6	67	70	65	79	85	69	61	75	82	75	62	81	79	73	85	71	62	64	82	91	87	95	77	77	77	67	75	94	81	51
ARL8A	70	66	60	63	51	62	57	47	58	71	56	62	71	51	46	61	58	56	53	75	65	75	67	59	42	55	61	72	79	49
ARL8B	465	888	538	525	579	874	737	853	623	207	711	226	642	462	402	487	487	442	496	246	456	199	447	477	528	365	265	220	104	495
ARL9	35	26	25	31	34	18	23	22	20	31	19	30	23	21	19	23	19	25	23	23	24	29	26	25	27	24	23	25	31	21
ARLNC1	44	30	37	46	33	23	21	24	39	38	33	49	28	31	28	33	34	33	25	29	26	37	31	34	32	33	33	51	37	26
ARMC1	195	236	161	154	205	284	217	255	175	138	229	191	263	213	176	236	214	196	217	163	183	161	151	206	143	218	124	110	119	213
ARMC10	401	507	354	388	438	505	531	489	359	354	442	445	393	472	423	430	409	352	404	358	437	255	362	375	381	404	404	310	328	469
ARMC12	7	5	7	7	6	4	6	4	6	7	6	6	5	4	4	6	6	7	5	6	6	7	6	6	6	5	5	6	10	5
ARMC2	5	3	4	4	4	5	3	7	5	4	4	5	4	3	4	3	3	3	4	3	4	7	3	3	4	3	7	3	6	4
ARMC3	4	4	3	3	4	3	2	4	4	5	3	3	4	5	3	3	3	2	5	3	3	3	4	3	3	5	3	3	3	4
ARMC5	109	79	99	104	112	55	62	60	86	113	93	93	63	58	61	74	73	67	61	46	75	97	71	59	77	78	67	88	84	60
ARMC6	17	20	23	25	17	19	21	18	21	31	19	18	18	16	26	20	20	20	19	21	21	25	19	21	21	19	26	32	23	17
ARMC7	51	42	47	68	87	30	39	37	48	49	41	44	46	36	38	47	38	45	34	40	59	51	44	49	61	43	49	52	48	34
ARMC8	336	372	340	135	220	416	310	287	256	251	263	299	310	277	228	274	308	259	319	224	149	247	232	230	173	256	201	213	206	360
ARMC9	104	110	109	117	131	99	102	101	113	145	111	107	96	106	111	111	127	138	125	115	102	132	108	100	121	96	122	118	104	104
ARMCX1	104	91	87	55	69	131	91	76	75	67	70	62	113	145	166	88	66	62	117	55	91	54	58	65	45	62	67	47	54	121
ARMCX2	3	6	5	4	5	5	9	4	4	1	9	5	8	4	4	6	4	4	4	2	5	4	3	8	4	3	3	2	3	5
ARMCX3	364	526	361	270	331	736	507	426	308	244	507	326	358	442	423	465	363	339	493	480	407	251	329	405	275	300	340	198	189	470
ARMCX4	19	21	20	19	20	20	20	20	20	20	23	19	21	19	17	21	18	20	18	21	16	21	21	22	17	19	17	22	26	21
ARMCX5	12	15	14	10	14	15	19	21	13	12	18	15	14	15	27	18	19	12	18	23	30	12	11	19	24	16	28	9	12	22
ARMCX6	204	197	219	305	188	448	297	296	167	433	168	399	275	262	840	332	219	156	233	197	554	558	286	328	304	270	421	54	575	278
ARMH1	105	75	88	110	88	61	67	60	89	122	73	95	64	68	83	71	75	82	73	84	88	97	80	81	72	74	87	115	111	71
ARMH3	20	24	15	17	25	15	20	22	17	25	17	13	18	15	22	18	22	14	15	17	13	17	21	13	22	16	26	16	22	16
ARMH4	132	169	152	143	155	228	124	141	85	111	175	86	172	155	135	149	166	116	156	197	108	56	106	149	70	115	106	73	63	123
ARMT1	66	129	76	73	85	110	117	77	77	58	56	38	130	78	79	101	56	86	88	42	69	26	51	109	50	64	61	37	40	59
ARNT	250	292	277	244	271	348	289	344	347	299	274	533	316	332	330	271	340	402	253	198	343	286	311	237	332	292	391	269	305	319
ARNT2	49	57	56	77	79	61	84	53	65	68	58	62	43	71	42	57	62	57	41	42	46	42	50	63	70	58	69	69	58	65
ARPC1A	40	35	40	45	47	42	43	37	33	45	52	49	27	39	44	36	47	44	40	35	34	39	46	49	48	50	60	58	55	34
ARPC1B	28	39	28	38	27	27	26	33	34	45	30	30	42	29	36	37	37	32	26	31	42	33	38	41	34	35	38	38	30	32
ARPC2	259	461	370	316	239	473	424	532	298	305	368	228	437	421	407	336	346	308	343	272	351	331	275	499	216	302	330	270	225	377
ARPC3	31	34	39	18	40	41	62	52	31	30	47	20	45	55	45	35	40	28	35	17	34	33	51	24	34	23	38	42	37	30
ARPC4	80	84	90	70	81	115	123	116	121	88	132	79	111	106	99	99	129	96	96	61	86	75	110	91	100	110	106	67	103	100
ARPC5	72	100	86	54	91	153	148	171	84	98	114	109	163	115	76	108	83	69	75	60	69	66	157	82	107	87	83	72	65	100
ARPC5L	275	514	301	235	448	677	554	496	274	166	428	271	477	372	249	331	369	203	393	177	236	189	337	284	334	238	263	270	146	414
ARPIN	139	123	91	92	107	109	104	121	91	165	111	110	127	111	114	140	107	105	117	135	181	94	116	109	104	146	109	134	157	102
ARPP19	367	429	326	242	301	615	504	405	339	294	538	195	442	495	352	458	371	396	417	218	317	274	471	316	372	341	265	268	223	377
ARPP21	58	64	48	34	45	108	51	39	42	31	43	31	42	66	44	59	57	37	65	39	33	43	42	45	37	36	59	29	26	54
ARR3	7	6	8	9	5	4	5	3	7	9	4	8	4	6	6	6	7	7	5	6	7	7	7	5	5	5	6	13	7	7
ARRB1	395	492	431	511	446	440	476	499	554	614	570	463	475	498	558	375	447	497	426	565	428	550	542	581	427	527	617	286	407	425
ARRB2	20	28	22	17	21	21	34	24	64	40	25	13	37	28	29	30	31	28	22	16	27	37	27	39	33	34	40	34	26	41
ARRDC1	5	5	7	6	4	5	6	4	6	7	5	3	4	5	4	5	10	4	5	4	5	5	4	4	4	4	5	6	7	4
ARRDC1-AS1	23	14	18	20	26	13	12	12	20	23	13	28	12	15	16	13	15	11	12	10	15	20	12	14	14	13	21	26	22	12
ARRDC2	62	56	63	72	43	41	57	46	50	61	55	68	51	44	58	57	52	62	56	65	60	83	65	58	57	53	60	82	74	51
ARRDC3	13	15	11	9	12	12	10	12	11	11	10	13	10	14	12	25	12	14	13	18	10	10	10	9	15	13	7	9	11	16
ARRDC3-AS1	5	4	3	4	4	3	3	4	4	5	3	4	3	4	3	4	4	3	3	4	4	4	4	5	4	4	3	6	5	3
ARRDC4	10	9	5	8	5	8	7	8	23	6	7	14	5	12	6	10	13	8	7	8	8	9	4	13	17	23	8	9	8	10
ARSA	30	27	40	28	23	22	23	28	35	36	37	38	22	23	32	30	25	33	26	26	30	35	38	25	35	35	33	41	34	36
ARSB	15	25	39	37	18	27	19	27	23	20	14	28	28	16	23	24	20	18	28	115	29	60	43	20	21	28	34	21	30	15
ARSD	187	153	169	193	182	167	154	162	199	247	232	223	152	177	181	179	161	212	178	171	203	209	173	173	157	266	213	239	239	214
ARSF	12	9	12	11	9	9	7	8	11	10	8	18	10	9	10	10	11	10	8	12	10	14	8	10	10	10	12	15	13	10
ARSG	3	4	4	3	3	6	3	6	2	4	3	4	3	3	2	4	2	4	3	4	6	6	3	5	2	4	3	3	2	3
ARSI	7	4	9	7	4	3	4	3	5	6	5	5	5	4	5	6	4	4	5	5	5	4	5	4	5	6	6	12	7	5
ARSJ	4	3	3	3	3	3	2	2	2	3	2	3	2	3	2	3	2	3	3	3	2	3	3	3	2	3	4	3	3	2
ARSK	31	22	28	33	30	22	24	23	35	30	22	48	20	21	28	25	24	29	27	38	37	30	36	29	26	30	34	65	36	21
ARSL	3	3	3	4	4	3	2	5	3	4	4	3	2	3	4	2	4	3	3	4	3	5	2	4	3	3	3	3	6	2
ART1	35	30	28	37	20	19	21	23	26	33	26	43	23	25	22	23	26	31	26	36	28	21	29	29	34	32	31	41	34	21
ART3	3	6	5	4	6	5	4	5	3	3	2	3	4	4	3	7	3	4	5	5	3	4	2	3	3	3	3	3	3	3
ART4	4	4	4	5	6	5	4	5	4	4	3	5	4	3	4	4	4	4	4	4	4	4	5	5	4	4	4	4	5	4
ART5	4	3	3	6	3	3	3	3	4	4	3	5	3	3	3	3	3	5	3	3	3	3	3	4	3	3	5	5	5	3
ARTN	51	41	49	72	47	21	24	25	44	58	35	47	23	29	28	28	32	38	24	34	46	40	41	35	39	42	36	73	62	27
ARV1	40	50	31	42	23	81	42	51	43	20	50	56	47	74	35	37	33	31	31	53	28	42	30	34	28	36	29	32	32	45
ARVCF	161	131	150	176	143	118	115	114	150	180	124	148	108	111	136	118	153	134	128	117	133	195	143	165	136	156	151	187	182	122
ARX	210	137	130	130	89	168	114	116	105	106	131	78	92	118	83	127	108	138	114	73	199	114	98	129	81	85	94	91	92	205
AS3MT	19	15	14	13	13	17	17	20	11	17	19	15	28	10	11	26	19	17	16	20	11	14	17	14	20	17	13	10	15	14
ASAH1	564	546	483	383	465	722	747	727	537	353	675	599	730	768	626	573	520	635	588	714	677	295	547	571	409	492	363	442	352	1030
ASAH2B	66	87	107	134	63	114	47	96	44	37	96	41	53	74	46	69	79	37	57	24	19	27	58	53	41	58	48	49	33	72
ASAP1	389	453	482	365	419	604	435	461	367	285	510	360	460	415	413	451	459	469	438	413	456	317	435	365	416	365	304	371	247	385
ASAP1-IT1	5	4	6	4	6	4	4	4	5	6	4	4	6	4	4	8	3	4	6	5	5	5	4	4	5	4	3	4	5	7
ASAP1-IT2	11	6	8	4	6	6	5	6	6	7	5	10	8	6	9	7	6	6	7	11	10	7	6	7	7	7	4	6	8	7
ASAP2	5	6	6	10	7	12	6	7	6	7	5	6	8	8	5	9	8	9	5	9	3	4	9	5	6	6	3	2	6	6
ASAP3	19	20	25	31	14	19	25	35	22	24	30	25	33	22	25	27	25	28	20	19	28	24	24	22	38	33	20	24	37	27
ASB1	29	32	25	28	26	28	27	30	44	43	31	31	28	21	35	28	26	23	28	29	33	25	25	30	28	29	36	35	32	28
ASB10	48	41	48	47	44	35	29	35	46	54	35	58	32	38	36	39	39	41	37	49	42	53	41	48	39	36	52	70	50	32
ASB11	12	9	13	16	7	7	8	8	8	12	9	9	7	7	7	9	7	10	9	9	10	9	8	9	9	12	14	10	12	7
ASB12	2	2	2	2	2	2	2	2	3	3	2	3	2	2	2	3	2	2	2	2	2	2	2	2	2	2	2	3	3	2
ASB13	4	5	5	9	9	6	6	4	3	3	4	4	5	4	5	4	5	5	4	7	9	3	3	5	4	4	3	3	5	4
ASB14	20	23	27	27	26	26	23	20	22	20	23	21	22	22	25	24	19	18	20	15	28	25	23	26	19	17	20	17	22	26
ASB15	2	2	3	3	4	2	2	2	3	4	2	2	2	3	4	2	2	4	2	3	3	3	3	2	2	3	4	4	3	2
ASB16	23	17	17	24	10	23	15	12	17	16	23	29	25	16	20	25	21	21	16	32	24	25	23	21	32	35	20	12	33	23
ASB16-AS1	7	7	8	8	7	8	8	7	9	14	7	10	12	11	9	8	9	9	9	6	11	7	8	11	10	12	8	15	12	12
ASB17	2	2	2	2	3	2	4	2	3	2	2	2	3	2	1	2	3	2	2	2	2	4	1	2	3	2	4	3	2	1
ASB2	17	10	12	15	12	12	13	10	17	15	12	21	10	10	13	11	11	12	13	11	12	13	14	14	15	13	13	18	18	11
ASB3	15	14	18	15	13	15	24	21	19	12	15	12	17	26	17	15	10	20	14	13	14	18	17	14	14	17	13	8	14	15
ASB4	20	15	19	21	16	15	19	16	15	18	14	36	14	15	16	15	15	17	20	19	15	22	15	18	20	22	18	27	18	13
ASB5	2	2	2	1	4	2	2	2	2	1	2	2	2	1	2	1	2	2	2	1	1	2	2	1	2	1	2	3	2	1
ASB6	15	12	15	19	21	11	11	13	12	15	12	13	12	9	14	15	11	17	10	14	13	17	12	18	16	14	15	18	18	11
ASB7	8	10	10	6	7	15	12	14	11	10	8	8	17	10	9	8	8	10	11	14	8	10	9	17	9	8	9	7	6	13
ASB8	45	80	41	44	58	58	51	72	46	41	49	35	55	68	44	43	58	54	53	43	45	41	46	54	47	69	40	42	36	63
ASB9	4	4	3	5	3	3	3	3	3	5	3	4	2	3	4	3	3	3	2	4	3	4	3	3	2	2	4	4	4	3
ASCC1	36	70	40	45	30	55	55	69	41	32	38	36	45	29	56	43	52	29	44	52	62	37	43	49	52	43	42	36	58	31
ASCC2	31	23	23	34	16	16	16	22	32	28	25	41	18	29	13	25	19	37	19	21	30	34	25	24	25	20	24	32	31	19
ASCC3	11	10	18	11	10	22	16	23	16	12	14	11	19	15	14	13	18	15	19	11	13	16	13	11	9	10	13	9	11	16
ASCL1	129	88	100	112	83	86	101	96	120	136	89	85	95	85	79	71	77	102	85	89	119	164	91	88	90	113	88	122	97	81
ASCL2	21	26	15	34	22	17	29	13	22	38	22	30	27	19	20	19	20	22	14	18	37	35	17	29	24	20	18	19	20	19
ASCL3	5	3	3	4	3	3	3	3	4	4	3	6	4	3	4	4	4	5	3	3	3	3	4	2	4	3	4	7	5	3
ASCL5	9	12	21	11	10	10	13	9	11	11	9	13	13	8	15	10	7	8	8	12	8	10	10	14	9	9	10	12	11	8
ASF1A	45	34	28	15	27	75	45	50	26	22	46	29	44	45	32	31	48	45	34	28	67	32	25	25	43	20	26	22	25	38
ASF1B	3	2	2	2	4	2	2	2	3	2	2	3	2	3	3	4	3	2	2	2	3	3	2	4	2	3	3	3	4	3
ASGR1	22	17	16	20	15	17	12	10	15	18	17	15	18	11	15	24	11	24	12	11	17	16	16	17	21	10	22	21	18	11
ASGR2	18	12	15	21	12	12	13	14	15	25	12	18	11	11	13	13	11	15	14	14	15	22	14	13	20	16	22	22	18	11
ASH1L	143	136	124	97	119	213	179	208	121	71	135	109	191	166	120	121	134	117	142	137	118	105	175	110	107	118	130	89	85	215
ASH1L-AS1	30	35	22	37	33	54	56	39	46	36	71	14	63	42	33	51	48	17	54	21	54	25	20	75	20	41	31	18	8	130
ASH2L	34	32	43	34	33	54	46	35	35	26	53	25	40	41	29	44	34	27	38	21	20	46	38	35	30	60	41	17	46	44
ASIC1	32	19	16	16	18	19	23	36	15	16	21	16	17	22	18	17	14	15	17	20	18	17	13	22	20	20	19	17	19	16
ASIC2	23	30	27	25	21	19	26	30	24	27	26	34	17	20	27	26	24	22	19	25	49	34	30	29	23	34	28	23	26	30
ASIC3	10	15	12	14	14	11	9	12	12	18	11	10	7	9	11	10	11	10	10	13	13	17	16	9	9	24	18	19	10	12
ASIC4	22	16	24	19	15	12	16	14	18	23	19	16	15	18	12	16	12	13	12	14	16	14	17	17	19	18	18	26	20	12
ASIC5	3	2	2	3	2	2	2	2	2	3	2	3	2	2	2	2	2	2	2	2	2	2	2	2	2	2	1	3	2	1
ASIP	4	4	3	4	2	3	3	2	3	3	4	3	1	3	4	3	3	3	3	2	5	3	4	4	4	5	3	2	5	3
ASL	4	3	3	5	2	3	6	4	3	5	3	3	3	3	3	5	3	3	3	3	3	4	3	3	3	3	3	3	4	4
ASMT	6	5	6	7	11	5	4	4	6	7	5	8	4	5	4	6	5	5	5	5	5	8	5	5	5	5	5	8	6	5
ASMTL	93	105	91	109	67	72	84	70	80	88	77	201	68	83	85	128	154	268	103	104	85	79	149	138	95	154	175	97	85	99
ASMTL-AS1	50	45	51	57	39	42	45	38	52	57	46	51	43	41	46	44	46	47	51	46	53	59	53	54	59	54	55	78	60	44
ASNS	11	19	30	12	16	16	29	17	14	10	21	5	13	15	14	9	15	7	11	11	8	5	17	13	15	9	11	5	13	14
ASNSD1	3	8	3	4	4	6	5	7	2	3	3	3	9	6	5	6	4	3	6	3	5	4	6	4	5	6	6	3	5	5
ASPA	76	37	53	19	76	61	99	102	101	86	56	60	197	83	85	74	113	87	108	63	46	64	69	63	43	65	42	47	83	57
ASPDH	41	30	36	54	34	29	36	28	38	55	37	37	28	29	31	27	44	29	30	35	40	46	36	37	41	34	37	38	44	30
ASPG	15	12	13	16	15	9	9	8	13	15	10	13	9	10	11	9	11	13	9	12	12	14	11	16	12	11	15	19	13	9
ASPH	262	294	284	194	333	343	254	328	275	187	355	321	282	340	244	290	231	323	353	282	246	133	193	192	262	243	263	172	210	421
ASPHD1	41	46	43	63	48	40	54	66	55	51	31	47	48	41	52	39	52	54	47	59	33	49	55	57	64	47	47	35	40	44
ASPHD2	30	34	26	27	25	32	32	28	34	26	39	33	21	26	31	29	31	24	25	17	26	30	26	31	31	22	27	35	24	25
ASPM	10	9	10	8	10	8	7	7	10	8	8	8	6	6	7	9	10	8	10	9	7	10	10	7	9	8	15	13	9	7
ASPN	6	9	11	10	13	23	10	18	10	15	9	11	19	17	12	10	11	10	14	10	17	13	11	9	8	9	12	25	11	12
ASPRV1	9	7	7	11	7	5	4	6	9	7	7	9	5	5	6	7	5	6	6	11	7	7	10	7	11	7	7	8	4	6
ASPSCR1	37	52	51	42	16	22	41	36	66	44	38	41	45	39	36	50	53	79	52	34	37	46	43	43	26	37	43	22	47	42
ASRGL1	31	46	42	47	37	55	35	50	47	46	52	34	52	35	40	36	44	44	33	46	27	37	45	39	38	41	60	42	37	34
ASS1	19	33	28	23	15	35	28	33	27	23	62	22	24	31	15	26	43	23	29	26	21	17	19	17	28	30	25	16	36	53
ASTE1	5	4	6	3	4	13	10	7	4	4	5	9	5	6	5	5	5	7	8	5	5	9	8	7	5	9	3	6	3	7
ASTN1	71	118	65	46	96	135	83	86	63	47	130	57	108	94	62	108	67	107	106	78	54	51	53	116	41	81	94	47	48	108
ASTN2	69	76	56	65	78	86	59	77	157	53	113	74	83	73	91	82	73	95	83	61	100	87	77	94	73	76	119	73	54	92
ASXL1	156	135	154	148	116	126	150	179	175	168	135	163	152	152	172	170	152	130	181	217	130	196	196	170	204	156	189	140	183	145
ASXL2	93	87	98	103	111	140	121	130	151	86	153	119	130	124	121	95	124	127	124	86	132	135	126	111	111	105	105	75	120	163
ASXL3	73	59	68	68	69	80	53	61	75	69	69	76	59	58	71	73	65	60	71	71	69	88	77	67	65	64	73	76	66	62
ASZ1	2	2	2	3	1	2	1	2	2	2	1	2	2	2	2	2	1	2	2	2	2	2	2	2	2	2	2	3	2	1
ATAD1	34	61	49	47	20	60	48	36	33	16	44	41	45	51	44	40	47	52	65	42	39	49	34	60	23	28	35	53	38	54
ATAD2	55	56	72	73	68	60	79	68	69	52	73	45	57	56	96	51	53	67	73	43	53	57	56	68	60	68	79	54	50	61
ATAD2B	66	93	85	47	83	91	88	103	56	62	86	73	109	126	77	70	87	71	86	63	48	59	110	71	78	95	54	49	68	107
ATAD3A	52	47	54	55	51	39	46	45	51	66	46	65	50	37	50	38	51	53	40	56	54	59	44	46	54	52	46	55	53	55
ATAD3B	75	75	80	80	94	65	63	50	75	83	61	66	58	65	67	68	81	74	59	80	73	78	70	68	74	69	70	93	74	70
ATAD3C	39	34	34	55	34	27	26	30	38	48	41	51	29	19	28	31	33	32	27	37	33	51	31	36	54	28	37	50	52	29
ATAD5	9	9	12	8	8	22	26	9	9	12	9	8	10	11	6	8	11	8	10	5	8	9	10	9	7	7	9	13	5	13
ATAT1	13	11	12	10	9	9	10	9	13	10	13	9	16	9	11	9	10	11	9	8	9	13	12	7	10	9	7	12	10	9
ATCAY	50	50	36	35	42	72	49	35	24	35	48	26	37	32	27	38	38	33	33	31	25	25	38	35	33	29	34	28	35	36
ATE1	69	79	72	81	64	92	78	73	46	52	92	55	59	60	76	76	64	53	82	57	47	46	75	72	43	50	63	61	55	77
ATF1	53	53	62	32	38	61	83	53	60	34	39	64	73	55	64	47	50	80	74	50	43	70	76	68	59	37	64	49	44	44
ATF2	50	101	58	34	52	81	79	61	52	25	61	35	78	71	66	67	49	47	93	147	52	31	44	55	67	84	62	34	40	54
ATF3	37	32	56	27	42	31	44	47	51	50	41	43	48	26	33	35	31	50	26	34	41	50	40	39	212	49	23	41	46	46
ATF4	47	99	80	104	137	109	115	114	99	74	79	42	106	84	128	84	88	66	87	79	84	47	110	103	215	80	91	85	75	118
ATF5	155	116	140	153	117	91	97	112	113	136	137	159	104	96	106	106	112	105	109	100	113	150	129	116	118	127	127	147	162	106
ATF6	43	45	47	35	32	48	49	42	48	36	47	47	51	48	35	45	42	45	42	33	60	30	35	48	27	41	51	71	37	52
ATF6B	132	114	167	136	120	133	99	115	130	143	124	122	121	109	109	116	133	96	102	75	129	151	124	118	117	136	112	125	137	125
ATF7	112	81	80	120	109	88	79	125	106	89	87	95	92	88	95	89	72	108	93	85	92	94	97	119	97	155	75	90	118	98
ATF7IP	717	689	857	601	785	880	845	917	775	890	798	880	973	1038	1011	830	865	871	939	788	741	1073	898	748	1030	1123	822	641	1053	825
ATF7IP2	38	40	33	42	68	57	42	50	37	49	54	22	50	50	33	31	36	47	48	34	44	45	36	48	32	38	50	33	43	36
ATG10	32	33	38	31	43	32	28	29	41	30	48	29	25	38	53	33	38	56	27	40	31	36	49	29	30	28	48	48	39	31
ATG101	16	21	16	17	16	18	21	27	20	18	28	20	15	32	19	20	22	20	16	17	20	18	24	24	42	22	18	24	15	9
ATG12	77	95	74	89	94	94	94	90	109	67	80	50	104	90	125	92	87	89	128	116	91	58	86	124	112	87	93	72	75	92
ATG13	66	54	65	58	81	71	60	81	67	85	79	65	70	75	68	60	69	54	61	43	63	62	57	58	59	57	54	67	73	79
ATG14	31	59	21	29	20	75	37	65	32	38	62	46	48	82	33	61	62	47	66	19	13	11	26	42	37	34	38	58	12	58
ATG16L1	17	22	17	15	13	14	17	17	22	19	15	25	21	16	17	16	18	20	26	15	18	20	19	21	22	20	18	27	14	19
ATG16L2	51	47	30	38	17	26	43	19	28	43	26	36	50	25	27	29	30	31	17	40	42	35	24	40	23	26	28	46	29	29
ATG2A	23	26	23	19	29	24	20	22	29	29	24	16	27	24	26	24	26	19	23	33	30	37	19	26	16	23	22	44	27	22
ATG2B	145	128	132	105	88	138	140	111	111	94	98	92	120	99	139	110	124	82	150	82	108	79	125	130	73	87	111	89	85	139
ATG3	107	91	65	80	106	102	91	86	78	71	96	93	126	93	104	102	103	90	84	94	89	74	123	92	111	80	68	87	92	88
ATG4A	7	6	6	7	4	6	9	8	8	7	5	8	10	7	16	7	7	7	15	8	4	4	6	10	6	6	7	7	7	4
ATG4B	43	40	31	36	34	34	37	25	34	33	31	38	34	32	36	38	38	30	30	33	26	34	31	33	53	46	43	34	42	29
ATG4C	5	2	2	3	5	4	6	4	3	3	3	1	4	4	3	4	4	4	4	7	3	5	3	5	3	3	2	4	3	2
ATG4D	228	141	227	196	150	164	180	159	179	145	160	200	159	174	164	215	141	216	149	200	177	222	181	226	215	133	300	278	251	149
ATG5	40	51	25	36	31	46	36	44	32	24	50	27	38	44	39	53	47	33	51	27	24	37	30	45	28	25	29	25	29	57
ATG7	106	135	169	135	107	108	95	119	136	114	117	98	98	134	125	111	150	146	120	86	137	158	148	120	234	173	157	94	96	112
ATG9A	25	23	30	27	18	24	23	17	27	34	28	10	23	23	31	25	25	32	20	25	30	27	31	19	27	34	32	24	26	20
ATG9B	14	9	12	18	13	12	13	13	11	11	14	13	11	12	10	16	12	13	12	12	16	14	13	15	14	14	18	15	20	17
ATIC	65	61	49	53	39	47	62	91	75	45	56	40	54	64	39	46	52	54	54	44	59	53	71	42	52	53	51	56	52	51
ATL1	5	8	4	4	3	11	16	6	7	5	8	4	8	7	6	9	12	4	6	4	4	3	4	5	5	4	5	7	4	6
ATL2	121	191	161	107	94	136	150	130	97	99	118	162	117	149	138	148	146	124	159	183	75	109	122	156	124	107	130	162	144	105
ATL3	67	79	46	57	38	61	74	94	45	63	65	79	100	74	70	77	98	64	88	69	100	77	79	90	66	96	103	80	69	78
ATM	139	116	110	88	127	148	173	183	187	143	101	108	188	184	179	160	204	110	180	121	160	134	239	132	150	161	164	134	174	133
ATMIN	155	240	168	207	159	259	232	237	196	157	230	158	226	188	193	207	172	158	195	168	193	181	235	224	172	181	197	190	136	228
ATN1	195	254	279	284	284	190	179	200	293	338	217	264	175	195	265	191	218	261	218	129	207	288	250	199	291	229	284	221	318	248
ATOH1	5	3	6	4	4	3	3	3	4	4	4	4	3	3	4	3	3	3	4	3	4	4	4	3	5	4	3	4	4	3
ATOH7	10	15	9	10	10	18	15	11	9	10	9	11	9	10	11	8	9	9	11	14	20	10	7	11	7	7	10	11	11	7
ATOH8	55	49	41	65	78	38	48	46	49	64	45	51	49	62	58	55	48	55	40	60	61	63	54	54	98	63	47	73	98	53
ATOSA	6	7	10	9	8	12	13	9	9	7	9	17	7	11	10	10	6	6	18	12	6	13	9	7	18	8	10	4	9	15
ATOSB	35	30	32	50	46	26	30	26	35	45	33	40	33	25	32	31	33	41	30	35	41	40	39	37	52	46	49	46	51	28
ATOX1	26	20	22	16	21	11	20	17	19	26	28	21	20	18	21	20	17	19	14	22	19	20	16	17	12	17	27	21	14	15
ATP10A	31	46	25	24	27	36	73	28	49	86	46	59	67	63	45	42	35	77	33	57	79	34	47	25	35	58	42	43	57	42
ATP10B	23	26	23	22	18	51	25	26	38	26	29	31	38	29	22	26	36	20	37	44	25	30	26	28	20	35	23	23	29	87
ATP10D	7	6	5	7	13	5	7	11	6	8	8	7	5	8	9	7	4	8	9	7	8	13	8	11	5	6	5	6	12	5
ATP11A	95	99	89	127	68	85	116	113	94	117	100	115	119	96	120	107	96	142	113	164	104	126	113	128	130	131	128	107	124	103
ATP11A-AS1	45	38	40	57	48	26	32	31	35	69	41	55	29	34	46	46	29	36	35	51	41	50	40	46	38	39	43	56	49	34
ATP11B	147	102	112	71	125	96	123	132	123	82	121	114	120	111	115	94	80	97	96	90	89	101	157	78	108	79	79	86	126	93
ATP11C	25	14	18	32	17	19	25	24	18	21	18	25	20	22	31	20	20	19	22	21	15	24	19	34	18	20	22	20	36	18
ATP12A	3	4	4	7	3	3	3	3	3	5	3	6	3	3	4	3	3	3	3	3	4	4	3	3	4	3	4	5	5	3
ATP13A1	8	6	7	7	7	6	5	6	8	7	8	8	5	4	7	3	5	6	5	10	7	7	9	8	8	6	9	7	6	7
ATP13A2	82	57	73	69	60	39	46	56	70	87	74	60	33	50	54	56	53	64	45	64	57	65	62	73	49	53	49	78	66	47
ATP13A3	148	150	160	148	127	172	168	171	140	135	132	156	148	181	177	136	212	140	137	169	205	134	168	127	166	158	167	90	135	196
ATP13A3-DT	10	7	7	9	6	6	9	6	7	10	7	9	7	5	7	7	6	9	6	9	8	8	7	8	5	6	9	10	6	6
ATP13A4	45	40	53	51	30	58	42	89	50	69	81	75	72	73	42	40	53	57	67	77	63	50	45	76	43	88	71	51	43	83
ATP13A4-AS1	2	1	1	2	3	2	1	1	2	1	2	3	2	1	2	1	2	1	1	2	2	2	2	1	2	2	3	2	2	1
ATP13A5	9	6	8	6	12	6	10	6	7	16	7	8	5	7	7	8	9	8	7	7	9	14	10	9	7	6	7	13	9	9
ATP1A1	73	131	175	178	130	83	161	150	152	77	117	96	137	112	116	116	106	120	125	80	54	124	119	138	102	97	154	116	105	101
ATP1A1-AS1	102	84	113	148	139	101	115	89	122	96	115	70	113	97	86	103	115	128	96	82	102	114	135	140	144	119	96	109	119	92
ATP1A2	438	424	447	262	390	717	450	799	564	505	719	275	536	725	499	420	626	576	510	506	574	272	599	364	299	753	409	287	431	720
ATP1A3	60	94	71	72	45	77	91	91	93	62	113	49	63	54	52	44	61	54	63	34	62	55	61	89	39	43	62	62	39	60
ATP1A4	10	11	9	10	13	9	6	6	10	10	8	13	10	8	9	8	8	8	8	11	9	9	7	9	9	8	10	12	9	7
ATP1B1	2171	2397	2748	2929	2348	2275	2743	2399	1987	1666	2360	1987	2330	1698	1789	1741	2106	1828	2183	847	1721	1115	1929	2423	2423	1765	1683	1839	1393	2074
ATP1B2	84	84	91	134	80	105	70	99	127	102	126	86	67	74	65	81	96	79	75	60	89	46	86	39	58	141	72	125	73	106
ATP1B3	64	78	88	109	98	117	132	129	111	95	116	35	109	80	108	71	78	70	80	52	138	71	123	108	76	70	73	65	123	75
ATP1B4	7	5	8	9	11	5	5	6	6	9	5	9	5	4	5	5	6	7	5	9	5	7	6	9	11	8	8	10	8	5
ATP23	21	15	15	17	13	14	8	12	10	15	12	15	12	11	12	14	10	19	14	16	10	13	12	12	22	11	13	13	13	13
ATP2A1	9	9	9	14	10	7	7	8	11	10	6	9	7	7	10	9	8	9	9	10	10	10	10	8	13	10	11	16	11	7
ATP2A1-AS1	14	26	10	25	15	8	8	9	15	16	6	15	11	6	13	8	7	15	9	11	8	22	10	9	8	9	10	14	11	6
ATP2A2	1714	2278	1757	1978	2192	1893	2545	2209	1843	964	1889	1493	1958	1630	1587	1616	1531	1632	1782	561	1372	1411	1683	1662	1908	1271	1350	1508	1342	1711
ATP2A3	33	26	32	36	25	17	23	24	33	31	24	35	28	21	32	26	23	26	24	29	32	34	32	24	26	31	31	48	31	23
ATP2B1	1065	1394	1128	950	881	1420	1334	1005	986	635	1314	928	1052	1031	911	1180	915	985	1182	627	755	1002	770	1152	783	530	1030	681	774	1036
ATP2B1-AS1	45	88	61	66	37	84	59	78	37	104	129	48	79	67	52	63	101	44	61	42	66	51	55	62	49	54	41	58	50	118
ATP2B2	526	871	637	596	672	831	828	784	671	678	708	407	711	698	528	740	607	587	897	440	362	520	562	562	619	484	592	460	558	563
ATP2B3	76	108	102	84	101	122	116	110	97	76	80	98	106	109	101	99	97	79	99	130	68	90	51	70	92	63	81	107	60	77
ATP2B4	178	236	182	108	135	312	273	282	188	157	281	152	210	219	127	202	213	154	158	90	156	82	189	158	154	178	171	123	160	177
ATP2C1	198	240	158	132	172	252	261	184	168	122	216	146	190	206	214	207	168	164	245	194	241	121	153	193	202	149	149	244	160	162
ATP2C2	53	56	46	62	38	43	54	47	61	63	60	46	38	52	51	52	46	48	41	57	40	60	48	45	55	46	49	53	59	42
ATP2C2-AS1	29	27	30	36	25	21	19	15	26	31	22	32	17	18	16	22	20	25	23	23	36	43	24	19	30	23	28	47	25	21
ATP4A	18	15	14	15	27	13	10	7	15	14	11	14	11	11	13	15	13	13	10	14	15	15	14	11	13	11	15	19	25	10
ATP4B	48	37	35	68	36	28	30	26	51	40	31	40	26	37	31	31	28	36	34	28	33	40	27	29	34	33	32	50	43	30
ATP5F1A	119	232	216	192	180	223	200	276	217	228	305	164	245	213	147	243	200	157	185	104	126	56	225	191	152	191	210	198	87	246
ATP5F1B	4	11	8	8	9	15	12	11	9	4	12	4	10	7	10	6	9	7	8	8	7	7	8	9	6	11	10	9	7	9
ATP5F1C	271	338	290	210	255	457	371	372	264	172	388	269	355	383	359	270	323	218	333	174	253	163	289	282	198	221	267	229	255	378
ATP5F1D	79	72	89	78	115	58	57	71	55	77	64	70	56	59	69	60	67	69	64	63	68	61	57	64	60	66	62	99	88	69
ATP5F1E	246	447	287	320	310	380	496	351	327	232	416	276	439	273	451	377	317	351	308	382	315	190	327	441	321	308	335	164	342	344
ATP5IF1	1899	1824	1577	1003	1527	2321	1643	1658	1333	979	1814	1608	1460	1795	1986	2346	1794	1453	1835	1877	1637	1172	914	1685	1354	1509	1547	1727	1081	1778
ATP5MC1	74	78	77	64	57	78	70	56	77	76	87	67	73	66	64	66	62	70	68	58	68	40	68	72	41	49	69	62	64	59
ATP5MC2	80	75	73	98	60	47	65	63	69	86	59	80	64	59	55	65	59	64	54	66	82	67	105	65	55	62	79	82	87	65
ATP5MC3	600	735	794	776	804	885	834	670	612	582	767	369	658	701	591	705	680	595	646	446	664	396	672	700	488	545	539	411	323	544
ATP5ME	1118	1078	1026	1193	1181	1071	1233	1159	1109	1095	1242	1015	1349	1182	1138	1148	1165	1102	1018	1001	1211	870	1115	1195	917	1049	1150	1092	1148	1008
ATP5MF	253	208	242	299	245	294	303	282	272	254	337	156	260	212	192	252	223	228	228	139	225	126	218	242	160	201	183	79	149	203
ATP5MG	743	736	851	686	576	666	661	830	660	625	769	597	777	684	681	569	670	657	691	441	735	555	646	677	939	554	507	640	818	638
ATP5MJ	493	793	445	334	524	684	703	547	418	342	605	284	547	537	372	549	541	456	493	322	372	428	471	663	317	453	269	319	330	589
ATP5MK	135	253	109	161	191	312	246	210	109	40	175	56	179	161	186	199	175	95	178	88	106	56	117	141	89	131	165	74	64	226
ATP5PB	129	160	115	90	128	193	160	193	87	78	181	78	174	165	114	149	122	100	140	90	123	42	149	128	107	100	102	112	62	167
ATP5PD	92	99	96	81	106	100	99	122	115	98	95	111	96	100	89	86	79	69	92	93	95	71	100	97	98	115	79	100	110	105
ATP5PF	215	314	175	130	314	387	372	380	190	116	322	71	272	283	250	219	271	136	236	88	142	56	217	193	110	175	225	52	157	255
ATP5PO	540	735	551	555	776	701	781	743	605	508	617	451	861	648	654	590	642	549	628	689	571	509	577	518	439	559	581	448	482	640
ATP6	3958	3811	3737	3383	3998	3897	4075	4226	4216	5008	3953	3950	3305	3922	4468	4230	4065	4327	4129	4510	4162	4401	3869	3990	3220	4153	4146	3843	4277	3554
ATP6AP1	13	15	10	22	23	16	13	13	14	16	13	11	13	8	8	13	20	10	14	6	20	8	12	12	17	14	8	17	8	15
ATP6AP1-DT	9	9	8	14	5	10	7	11	6	7	9	9	9	8	9	9	4	14	12	22	9	12	7	12	8	11	16	12	13	5
ATP6AP1L	19	17	14	26	35	16	17	18	20	21	18	18	19	20	21	14	17	21	20	26	20	22	19	18	22	21	20	22	28	20
ATP6AP2	219	340	185	207	231	425	317	248	198	187	344	232	206	231	205	289	250	217	314	193	228	159	219	282	161	131	201	136	93	277
ATP6V0A1	123	130	157	107	94	110	120	123	156	97	145	101	111	96	70	74	90	95	93	55	86	74	115	87	104	88	78	177	101	113
ATP6V0A2	60	59	94	62	58	88	73	72	81	73	103	87	75	78	67	64	71	60	81	75	69	78	65	66	61	86	63	87	102	82
ATP6V0A4	5	4	4	4	4	4	3	3	5	3	3	4	3	4	3	3	7	4	4	6	4	5	3	3	4	5	4	11	5	3
ATP6V0B	13	12	12	10	7	9	10	10	12	7	10	7	9	8	8	8	8	9	10	10	8	9	9	10	12	8	8	9	14	10
ATP6V0C	296	329	328	276	306	341	325	274	323	216	367	247	328	287	263	296	278	263	273	189	283	268	229	321	289	197	242	227	262	294
ATP6V0D1	50	65	60	37	35	59	60	63	93	26	67	43	48	42	29	45	79	38	43	17	60	45	70	75	62	51	77	41	57	64
ATP6V0D1-DT	29	29	33	19	38	35	32	39	35	43	25	34	31	41	38	35	52	31	52	26	35	48	30	41	34	35	47	43	36	28
ATP6V0D2	14	11	9	12	14	9	8	8	10	12	8	15	11	10	11	12	9	14	9	12	11	12	9	12	9	11	13	15	13	9
ATP6V0E1	709	1052	1276	1368	1403	1096	1706	1725	967	750	1038	1143	1739	1794	1424	1465	993	1556	1173	1828	2021	923	1908	1349	1391	1285	1619	1149	1155	1333
ATP6V0E2	293	442	434	510	364	412	368	413	418	531	554	440	380	417	397	392	431	390	410	472	371	392	449	494	368	426	348	467	352	388
ATP6V0E2-AS1	5	4	4	4	6	5	3	3	5	4	4	5	6	5	4	4	5	4	4	4	5	3	4	7	4	4	3	5	5	3
ATP6V1A	754	1083	649	478	560	1185	930	639	552	206	799	461	594	707	495	725	459	555	659	218	515	281	439	686	443	239	460	338	350	697
ATP6V1B1	28	18	22	30	19	14	16	11	30	34	18	23	11	17	20	17	18	16	13	19	20	24	21	20	23	17	19	35	26	13
ATP6V1B2	191	201	123	181	88	207	174	158	140	55	187	83	135	105	97	148	158	96	163	62	87	101	88	138	125	84	63	44	59	171
ATP6V1C1	231	271	233	203	193	362	278	297	216	170	294	192	228	266	213	255	276	206	272	148	176	116	243	215	266	202	201	206	182	305
ATP6V1C2	11	6	10	12	8	5	8	7	6	9	7	10	7	7	10	8	9	9	8	8	6	10	8	7	10	7	7	9	11	7
ATP6V1D	258	379	223	182	205	511	328	312	186	106	326	115	277	241	196	289	252	171	240	118	194	109	129	263	206	156	164	138	148	275
ATP6V1E1	466	570	412	277	442	698	525	592	353	129	613	376	332	442	296	449	344	349	320	222	290	211	260	308	176	249	250	424	186	585
ATP6V1E2	20	16	20	20	17	17	16	23	16	15	17	25	15	17	16	18	17	31	16	24	15	26	17	18	17	18	27	17	36	11
ATP6V1F	76	75	76	73	75	85	75	79	97	69	94	52	97	64	73	75	69	74	72	59	94	76	70	78	79	57	50	75	75	90
ATP6V1G1	22	29	20	20	24	25	26	32	26	22	26	16	15	24	16	24	23	19	22	18	22	21	22	23	21	16	22	41	26	31
ATP6V1G2	374	337	264	265	160	507	258	263	170	127	364	85	249	186	150	197	253	130	278	42	167	103	117	223	147	106	127	93	149	340
ATP6V1G3	11	7	7	16	12	7	8	8	9	10	8	10	7	8	9	7	7	9	6	14	12	11	10	8	9	10	14	15	14	7
ATP6V1H	53	73	47	40	67	55	68	75	105	42	46	56	49	55	55	43	43	53	64	26	29	34	30	45	31	36	31	27	29	52
ATP7A	31	29	25	38	24	22	21	20	27	28	26	24	30	30	24	21	37	24	25	36	24	35	24	30	31	25	34	27	25	22
ATP7B	3	5	6	5	5	6	5	5	4	5	5	5	4	4	6	5	4	5	6	5	6	4	5	4	5	6	7	5	4	4
ATP8A1	111	103	75	41	72	112	114	90	65	72	81	50	95	72	69	114	108	56	94	77	81	57	93	103	78	87	84	62	66	74
ATP8A2	129	177	117	104	130	193	191	163	95	80	208	102	156	156	108	160	146	146	161	72	134	83	115	108	103	90	139	134	120	181
ATP8B1	85	102	106	62	131	129	131	183	84	102	122	78	151	166	119	124	100	112	146	108	87	111	126	93	137	135	123	55	139	112
ATP8B1-AS1	7	9	13	8	9	5	16	8	9	8	19	7	24	10	9	11	6	8	8	6	6	13	24	11	8	21	8	9	5	5
ATP8B2	79	60	56	86	68	48	55	59	58	59	58	62	43	67	60	49	57	58	51	52	64	79	62	58	56	56	56	49	56	44
ATP8B3	15	12	11	17	12	10	10	9	18	20	12	17	11	10	10	13	12	13	11	11	13	14	11	10	13	12	12	22	14	12
ATP8B4	2	2	2	2	2	3	2	1	1	2	2	2	3	2	2	2	2	1	3	6	5	2	2	2	1	2	2	2	6	2
ATP8B5P	5	4	4	5	4	4	3	3	5	4	5	4	3	4	4	3	5	4	4	4	4	4	4	5	3	4	4	5	5	4
ATP9A	738	738	645	606	551	788	771	962	644	682	837	648	669	709	599	673	648	645	738	488	617	514	533	771	915	590	685	433	660	622
ATP9B	66	73	53	63	77	112	91	98	58	47	63	63	88	81	89	65	63	56	72	63	70	69	62	65	60	63	47	75	53	93
ATPAF1	71	100	69	29	44	244	112	96	39	39	130	41	69	84	56	69	68	66	66	31	40	68	35	63	39	43	38	35	39	109
ATPAF2	39	40	40	52	39	31	29	29	40	44	37	46	40	34	29	44	38	41	34	34	45	47	34	35	44	37	35	28	40	31
ATPSCKMT	43	36	53	26	87	64	103	98	85	56	43	45	99	58	54	61	60	72	65	71	50	54	65	60	57	49	55	23	43	49
ATR	27	25	23	19	20	34	29	22	20	30	38	21	41	35	24	26	28	18	30	24	18	20	24	27	30	20	21	17	28	29
ATRAID	35	40	47	47	36	54	53	55	53	32	45	32	71	49	47	41	52	36	81	42	46	76	45	63	52	80	24	22	37	40
ATRIP	18	13	15	15	8	10	10	11	16	14	12	19	11	11	14	11	11	9	11	16	10	26	10	15	13	19	22	25	17	12
ATRN	90	118	87	92	80	127	104	96	98	104	135	107	80	101	78	110	93	98	108	79	126	80	89	114	76	82	113	65	63	125
ATRNL1	386	623	527	267	412	622	603	433	518	327	426	231	437	370	335	503	312	332	554	155	242	352	451	217	368	303	497	259	290	288
ATRX	130	177	125	144	147	212	203	221	154	112	226	64	222	211	175	175	187	154	157	119	152	85	166	182	163	133	165	116	107	180
ATXN1	116	236	190	130	168	246	254	211	193	115	181	105	209	244	152	182	176	142	243	139	130	132	155	136	191	153	98	118	153	167
ATXN1-AS1	28	26	36	28	25	32	28	26	28	31	24	49	31	26	33	28	31	25	30	34	41	41	29	26	27	29	30	38	36	22
ATXN10	104	167	134	99	180	182	157	142	117	92	148	57	146	146	99	123	128	101	116	101	97	70	83	118	81	113	118	52	96	120
ATXN1L	157	259	216	137	132	233	240	191	195	105	165	113	275	198	183	209	246	143	257	215	302	121	163	272	134	185	299	140	131	242
ATXN2	46	43	38	30	47	49	53	69	58	52	44	42	52	51	39	56	54	32	42	24	27	27	55	49	55	59	46	14	48	58
ATXN2L	16	16	21	22	33	18	17	14	22	25	16	19	20	19	14	16	19	17	17	16	20	23	16	20	33	24	23	24	22	17
ATXN3	193	201	134	170	120	218	197	218	163	117	187	116	217	214	178	196	175	176	217	182	151	155	140	190	204	178	134	147	160	179
ATXN3L	5	5	5	6	6	3	4	4	4	4	4	5	4	4	4	5	4	5	4	6	6	5	5	4	5	4	5	8	4	5
ATXN7	43	40	43	37	38	45	39	38	36	60	43	34	48	52	40	33	54	47	41	34	45	46	42	53	52	43	60	36	41	51
ATXN7L1	22	16	17	21	25	20	18	19	22	22	21	20	19	18	18	17	26	21	18	24	16	24	19	24	19	20	26	20	19	20
ATXN7L2	5	3	4	3	2	4	2	3	5	3	3	5	3	3	2	3	6	4	3	3	4	3	3	3	3	3	4	3	3	3
ATXN7L3	32	33	32	35	24	22	27	26	26	33	20	32	20	18	26	24	26	21	20	27	27	28	28	28	26	22	31	41	39	24
ATXN7L3-AS1	17	6	14	6	1	10	10	7	5	25	17	6	24	13	8	12	16	8	13	7	8	5	8	11	6	5	7	18	7	15
ATXN7L3B	161	221	217	197	251	244	257	210	283	154	212	146	203	212	153	164	210	188	229	86	190	118	148	146	287	156	161	140	174	202
ATXN8OS	25	21	23	28	31	18	18	18	24	34	24	25	19	25	21	22	22	24	23	26	31	27	26	22	25	26	24	31	36	19
AUH	22	26	27	5	8	52	10	13	25	11	32	8	18	16	15	12	11	16	18	8	8	5	7	15	15	11	13	17	14	16
AUNIP	25	17	16	24	24	19	18	18	25	18	24	21	19	21	21	22	16	30	26	23	21	17	17	20	15	21	24	25	17	20
AUP1	74	58	60	62	44	49	86	70	93	61	85	93	74	53	93	67	70	74	52	51	53	63	58	54	71	59	61	71	64	69
AURKA	31	49	64	21	38	54	78	32	32	17	19	42	50	20	22	39	26	47	40	145	19	23	34	67	61	18	25	21	56	25
AURKAIP1	202	225	198	180	146	178	202	206	156	158	221	171	186	168	168	194	158	161	164	164	159	191	182	203	212	191	206	213	211	173
AURKB	18	13	14	20	15	9	9	11	14	15	12	14	11	11	14	12	11	17	12	12	14	14	12	16	15	12	12	25	14	10
AURKC	5	3	5	5	5	3	4	4	3	6	3	6	3	3	2	5	4	5	4	6	5	5	4	5	6	5	7	8	3	4
AUTS2	70	71	58	52	71	59	84	52	65	79	59	86	94	62	51	50	68	75	61	65	61	80	83	70	57	63	57	79	85	70
AVEN	6	5	5	5	10	6	7	4	4	9	5	7	5	6	5	5	4	6	6	6	6	6	5	6	7	4	6	4	6	5
AVIL	111	100	101	129	94	107	97	99	117	146	101	139	97	108	117	114	116	110	109	109	105	129	108	109	132	129	116	129	135	123
AVL9	163	317	277	301	183	441	314	290	221	221	293	259	257	245	253	267	216	254	333	226	216	162	217	191	166	190	228	225	234	297
AVP	15	13	14	15	10	9	12	12	13	13	12	17	9	13	11	12	13	13	13	12	11	19	16	18	13	14	12	18	21	10
AVPI1	6	6	9	6	9	6	6	6	8	7	6	8	9	4	8	5	5	7	5	6	7	6	4	11	6	6	7	4	5	5
AVPR1A	33	27	30	37	31	18	21	20	31	50	27	33	22	28	22	25	22	27	21	23	30	37	25	30	26	27	26	38	36	19
AVPR1B	10	6	6	7	6	5	4	5	6	7	6	6	4	5	7	8	7	8	5	8	6	7	7	7	7	6	10	7	9	6
AVPR2	43	30	39	44	38	24	23	26	33	48	34	51	26	28	29	36	36	42	26	39	36	39	47	30	39	37	35	55	42	27
AWAT1	11	8	8	12	17	5	5	4	10	10	8	10	5	6	7	8	9	9	8	7	7	11	10	11	8	6	7	7	9	7
AXDND1	4	5	5	5	12	5	4	6	4	5	4	6	5	5	3	5	5	8	4	4	5	7	4	5	5	4	5	6	5	5
AXIN1	3	3	4	4	6	3	3	3	3	4	4	3	3	3	2	3	3	4	3	3	3	3	3	4	3	4	5	4	4	3
AXIN2	49	51	60	56	47	48	51	50	59	67	57	59	52	41	43	57	59	54	51	50	56	56	57	39	58	59	61	51	54	49
AXL	37	39	39	65	60	48	47	96	46	38	52	30	58	60	35	39	38	41	58	91	37	40	83	49	44	55	45	69	54	47
AZGP1	19	16	24	23	16	15	23	22	17	18	16	13	17	14	17	17	17	20	31	17	18	16	34	22	28	19	25	30	19	22
AZGP1P1	3	3	3	3	4	2	2	2	3	3	3	4	2	2	3	3	2	2	3	3	2	3	3	3	2	2	4	5	3	3
AZI2	185	197	180	123	255	214	240	226	139	136	254	164	289	193	197	193	184	224	211	160	147	159	161	214	192	171	139	131	156	214
AZIN1	32	38	11	14	20	36	18	20	10	15	20	10	20	21	9	18	21	16	23	11	12	14	8	12	12	27	17	26	10	23
AZIN2	39	28	29	28	29	34	30	29	47	45	28	40	38	40	34	32	31	37	41	30	36	40	48	33	44	38	32	41	50	37
AZU1	15	9	11	13	17	8	8	8	11	18	9	12	6	8	10	10	9	11	7	9	8	14	11	10	9	8	8	17	12	7
B2M	607	651	695	691	583	681	641	912	548	839	784	783	1068	884	742	665	681	653	617	546	1361	715	1360	1335	509	900	409	376	728	968
B3GALNT1	33	49	25	30	24	61	35	27	30	23	42	31	28	42	34	37	38	29	39	26	30	21	28	44	25	33	26	52	24	38
B3GALNT2	18	14	18	19	13	16	15	14	17	12	15	19	16	15	18	14	14	13	17	19	11	16	15	13	11	13	18	12	13	18
B3GALT1	11	15	20	12	17	31	35	24	19	19	29	13	26	17	16	16	20	18	24	10	9	11	19	31	29	16	12	7	9	23
B3GALT2	71	71	64	43	48	91	71	55	65	60	77	60	66	62	68	77	72	66	65	51	68	59	50	59	49	36	59	60	32	49
B3GALT4	47	49	51	44	48	40	48	46	44	56	41	46	42	45	52	53	48	42	38	54	44	71	51	42	56	61	49	69	64	40
B3GALT5	28	24	15	19	18	15	22	20	20	25	18	20	14	20	24	20	17	21	22	19	19	20	23	23	17	20	19	21	19	19
B3GALT5-AS1	22	16	21	21	20	14	15	16	19	24	17	21	15	18	17	17	15	32	14	25	17	23	15	13	19	17	21	30	27	10
B3GALT6	85	48	49	44	43	39	54	48	37	26	35	108	49	51	44	40	44	49	29	93	35	51	34	25	46	26	34	41	27	28
B3GAT1	39	33	36	32	22	39	42	44	25	36	32	37	28	22	36	31	30	24	34	35	17	44	35	28	31	28	19	38	40	30
B3GAT1-DT	62	38	50	47	52	30	30	31	48	57	39	55	24	33	25	36	37	34	34	47	44	57	42	35	46	41	45	45	46	32
B3GAT2	72	121	143	185	63	165	233	295	183	111	204	103	173	161	166	118	206	171	123	97	168	92	204	332	110	129	86	140	133	132
B3GAT3	102	92	103	112	149	80	95	90	89	116	88	113	73	79	93	91	83	77	98	72	96	78	98	74	124	96	87	130	122	77
B3GLCT	8	10	7	8	7	11	8	15	10	6	7	10	10	11	9	9	8	8	10	7	16	9	8	6	6	7	9	10	9	9
B3GNT2	24	31	45	23	26	44	22	31	40	17	28	17	26	23	32	28	21	26	25	18	35	25	19	30	18	21	35	27	12	30
B3GNT3	4	4	5	6	7	3	4	4	5	5	3	5	3	3	4	4	5	4	4	5	4	5	4	4	3	4	5	7	5	3
B3GNT4	3	3	3	5	2	3	3	3	3	3	3	3	3	2	3	3	3	2	4	4	3	2	4	4	3	3	5	4	3	2
B3GNT5	23	20	26	18	29	33	26	22	28	27	29	32	38	27	22	35	30	19	22	32	23	15	18	19	20	25	24	14	21	40
B3GNT6	45	28	29	37	42	30	27	25	35	44	37	41	22	27	35	33	27	30	27	29	38	44	34	28	36	37	35	46	42	27
B3GNT7	64	46	44	79	48	49	44	46	54	74	45	79	43	47	53	43	56	60	44	64	56	88	58	41	50	57	41	73	74	46
B3GNT8	9	4	7	7	7	6	8	8	7	10	5	7	5	4	6	6	6	8	6	9	7	9	7	6	9	8	5	7	7	7
B3GNT9	34	84	55	45	42	63	61	51	71	87	63	70	62	69	65	64	50	51	56	87	54	64	57	82	69	68	66	78	48	75
B3GNTL1	83	53	72	79	68	41	46	40	59	75	55	61	40	48	67	60	53	44	42	51	60	67	46	73	53	60	44	71	58	39
B4GALNT1	85	79	95	93	98	136	111	123	87	88	91	76	92	73	62	90	82	94	87	98	91	87	71	106	74	66	86	104	83	63
B4GALNT2	6	5	4	4	5	3	5	4	4	4	3	7	4	3	3	3	2	4	3	5	4	6	4	5	6	5	4	9	6	3
B4GALNT3	36	27	32	34	21	25	25	22	24	39	26	37	18	26	24	28	23	21	24	32	30	34	35	29	33	27	24	30	37	24
B4GALNT4	44	29	27	73	39	22	25	20	39	52	31	51	21	25	25	32	38	29	20	26	32	40	38	34	43	39	49	80	45	26
B4GALT1	120	118	127	143	107	87	78	108	122	157	106	138	79	100	100	91	118	100	89	122	135	124	121	118	120	122	125	181	147	90
B4GALT2	46	37	55	53	40	43	52	44	50	68	41	47	49	47	56	51	50	58	49	54	46	52	41	60	43	66	69	64	53	42
B4GALT3	19	12	11	16	10	11	9	9	12	12	11	14	11	7	10	11	11	11	8	9	10	11	10	10	13	10	17	18	18	9
B4GALT4	70	64	79	87	60	64	71	59	73	73	56	64	63	64	77	66	59	59	65	67	81	77	70	73	77	61	61	83	80	74
B4GALT5	217	181	176	133	213	131	196	182	167	160	209	147	202	144	176	161	191	183	173	151	136	122	173	235	249	154	243	235	232	228
B4GALT6	162	231	153	190	113	204	186	127	138	111	122	132	141	125	141	142	129	149	163	86	111	132	110	144	114	65	140	100	128	123
B4GALT7	157	131	112	144	109	94	103	89	108	129	107	106	95	98	99	100	112	105	86	96	139	94	130	109	117	135	111	186	127	100
B4GAT1	201	282	292	178	220	348	326	270	177	114	426	138	219	196	197	211	206	162	186	80	176	87	143	227	165	110	70	64	88	243
B4GAT1-DT	38	27	29	44	20	27	23	22	36	37	28	37	20	18	28	21	21	25	21	25	29	28	25	23	24	24	24	38	33	25
B9D1	51	37	35	47	37	35	34	30	37	40	31	51	31	31	34	38	35	42	31	30	42	46	41	36	36	30	45	56	55	34
B9D2	78	65	77	94	65	66	73	68	78	77	58	103	55	62	67	78	73	74	63	89	84	110	75	81	90	91	87	96	105	60
BAALC	31	30	22	19	22	39	30	24	20	21	31	25	32	32	35	27	36	26	30	34	26	22	28	30	24	25	18	19	18	36
BAALC-AS2	3	4	3	6	5	2	3	3	3	5	4	4	3	3	3	4	3	4	3	4	3	3	2	3	3	3	4	3	3	2
BAAT	4	4	5	7	6	4	6	3	5	5	4	7	3	3	5	5	4	6	5	4	6	6	4	5	5	5	5	8	8	4
BABAM1	13	11	10	12	14	14	14	10	11	9	9	10	14	12	9	9	8	8	11	13	8	7	11	9	11	7	12	10	15	8
BABAM2	36	51	37	40	40	41	30	46	34	32	47	38	41	39	29	34	38	42	39	38	32	49	35	25	29	44	24	27	33	34
BABAM2-AS1	6	5	8	5	5	6	8	9	8	9	6	18	7	7	8	8	11	9	8	7	7	5	9	8	9	8	11	6	10	8
BACC1	8	7	7	8	8	8	9	14	9	9	9	5	20	9	4	8	10	7	12	5	8	6	6	3	6	12	7	11	13	11
BACE1	161	209	150	162	209	282	256	231	191	189	253	140	232	214	203	202	269	162	207	182	237	172	295	285	203	238	163	272	181	294
BACE2	19	12	18	13	24	13	16	20	18	16	14	20	9	13	17	18	11	15	12	18	12	15	32	15	20	18	12	15	14	10
BACH1	26	30	24	29	33	24	25	50	26	30	25	29	23	27	37	28	30	20	27	23	38	29	30	24	26	28	25	29	35	32
BACH2	21	17	22	21	21	19	18	22	20	27	18	22	17	19	26	22	24	29	21	19	27	25	26	22	25	22	28	28	27	18
BAD	24	18	23	25	22	17	19	20	25	33	17	23	18	20	18	21	22	17	17	19	21	24	17	17	19	20	21	27	22	18
BAG1	135	164	118	116	125	143	116	121	102	142	163	128	135	116	109	126	138	99	121	119	118	123	151	145	94	134	128	100	111	129
BAG2	34	52	41	45	39	40	42	41	41	53	40	35	35	28	35	40	39	47	53	44	55	48	41	50	57	44	49	36	34	44
BAG3	12	28	27	34	106	16	22	29	25	21	34	22	25	19	15	24	20	20	16	22	23	25	21	20	174	25	24	7	36	21
BAG4	228	294	227	212	190	314	251	247	204	114	292	158	208	190	196	276	211	204	254	51	200	162	186	254	187	153	204	165	187	258
BAG5	100	155	83	81	102	205	151	163	93	94	154	122	134	161	95	132	100	117	212	95	75	70	116	104	96	102	83	53	58	217
BAG6	97	69	69	94	81	87	91	77	83	108	80	87	108	63	66	72	78	81	77	70	61	96	89	65	78	75	78	77	81	63
BAGE	10	9	12	10	14	10	11	11	9	11	8	14	10	13	13	11	11	10	13	13	10	14	9	10	11	11	13	12	14	9
BAGE2	55	65	49	103	75	57	67	110	215	125	54	8	88	121	92	46	22	55	54	58	84	241	87	59	144	79	70	45	99	100
BAHCC1	114	96	96	106	118	85	90	84	115	140	89	95	100	86	87	93	96	78	94	78	99	121	119	88	106	97	97	135	117	103
BAHD1	34	32	45	39	38	31	39	33	32	38	42	51	36	35	31	38	33	35	36	27	38	42	41	42	52	49	30	40	42	30
BAIAP2	95	98	102	121	94	113	118	96	98	120	106	95	91	95	100	97	93	98	74	103	96	102	91	100	129	94	99	108	111	88
BAIAP2-DT	255	258	310	255	166	207	180	210	238	198	216	178	187	204	210	173	177	173	195	238	190	255	153	188	161	188	171	487	214	206
BAIAP2L1	57	36	41	39	50	29	29	27	45	41	30	36	28	35	33	32	35	35	26	32	44	45	36	34	35	36	42	55	46	33
BAIAP2L2	25	15	18	18	18	19	15	14	21	25	17	17	17	13	17	16	20	19	16	15	14	20	15	17	17	19	17	21	19	24
BAIAP3	98	71	104	90	72	69	73	79	80	106	86	102	73	89	90	80	98	71	69	100	93	84	85	90	79	87	96	93	86	83
BAK1	20	19	22	22	14	17	19	12	16	20	19	19	15	15	15	19	16	15	18	18	14	28	15	18	15	15	14	14	24	14
BALR6	2	2	2	3	3	2	1	2	2	3	2	3	2	2	2	1	2	1	2	2	2	4	2	2	2	2	2	2	2	2
BAMBI	28	21	22	27	17	18	14	22	17	19	19	21	20	20	20	17	14	22	22	25	23	21	24	22	28	19	26	20	26	19
BANCR	7	6	7	8	13	6	8	5	7	7	6	10	5	6	8	7	6	8	6	6	11	11	7	5	7	10	7	12	10	8
BANF1	31	35	38	14	22	24	30	28	49	27	25	25	30	29	31	30	27	34	32	19	22	19	19	39	38	29	27	34	22	29
BANF2	5	3	3	4	4	3	3	3	4	3	3	5	2	3	3	3	3	3	3	3	5	5	4	4	4	4	5	13	5	3
BANK1	10	8	7	9	8	7	7	8	8	9	8	8	7	7	9	7	8	9	8	10	9	10	8	10	8	7	11	12	9	8
BANP	234	212	239	238	303	169	273	262	359	362	205	204	256	240	252	223	217	212	196	217	200	286	298	207	399	187	150	283	205	204
BAP1	21	20	9	18	6	14	17	19	15	15	13	9	14	13	15	14	16	37	18	12	11	12	18	23	14	18	13	20	14	12
BARD1	122	100	97	104	68	80	61	77	114	107	75	91	85	82	61	85	81	73	89	101	97	97	75	67	97	90	94	88	105	69
BARHL1	32	30	29	35	33	25	29	21	29	35	23	27	17	26	28	23	23	32	23	24	28	30	31	24	33	31	25	34	42	18
BARX1	11	10	9	11	10	5	6	6	7	9	8	8	6	7	11	7	7	5	6	5	8	8	9	8	8	7	7	10	14	7
BARX1-DT	5	3	4	4	3	2	3	2	3	4	3	3	3	3	3	3	2	3	2	3	3	4	3	3	3	2	4	6	3	2
BARX2	35	26	23	27	20	18	17	21	36	31	20	29	20	19	19	23	25	26	18	24	23	32	25	28	30	26	28	30	31	22
BASP1	1566	1879	1432	1209	1901	2343	1959	1642	1267	731	2083	1087	1473	1199	886	1322	1332	1103	1308	416	1173	594	1137	1395	1369	912	947	534	660	1648
BASP1-AS1	28	28	25	46	30	23	20	20	25	34	25	34	21	20	26	25	25	22	20	22	30	33	28	22	29	24	33	48	40	22
BATF	19	17	17	25	16	7	12	10	16	18	15	16	15	18	13	14	17	18	15	17	16	26	14	19	17	20	15	27	21	11
BATF2	13	10	10	18	12	9	14	13	11	18	11	20	14	13	9	10	13	14	17	11	14	17	15	17	12	16	15	19	19	7
BATF3	15	7	13	17	13	10	12	11	10	12	11	13	10	10	12	9	14	10	14	14	14	9	12	10	13	11	12	20	13	9
BAX	23	22	23	37	15	24	22	27	26	32	21	21	29	19	24	25	23	27	16	30	42	37	26	22	27	30	26	25	30	21
BAZ1A	12	11	12	11	17	16	14	26	16	19	16	17	31	33	32	14	13	22	20	22	17	17	15	25	22	15	14	21	20	16
BAZ1B	163	142	150	182	119	137	145	177	164	132	156	177	175	157	122	128	168	162	147	126	131	168	203	176	147	164	138	97	153	155
BAZ2A	111	84	98	103	113	101	99	112	110	101	99	120	98	98	96	96	99	105	94	81	100	121	106	101	133	109	85	116	87	110
BAZ2B	64	76	96	38	64	98	66	127	73	73	77	98	113	85	82	103	113	90	93	55	90	78	57	61	53	86	57	18	65	80
BAZ2B-AS1	13	11	7	7	13	16	14	8	5	9	6	5	5	11	6	13	13	9	9	6	21	10	6	12	8	6	8	12	10	8
BBC3	64	49	65	68	54	64	69	55	63	77	46	64	63	53	70	60	61	65	60	75	80	72	58	63	55	54	83	126	77	51
BBIP1	320	263	297	264	174	286	331	274	212	277	251	306	262	277	272	320	292	276	268	439	214	229	271	272	250	225	228	269	213	315
BBLN	79	65	76	83	68	57	65	54	65	69	60	92	63	58	65	68	75	68	64	100	62	78	58	98	57	57	104	99	106	52
BBOF1	82	72	78	75	65	73	68	55	84	121	65	77	74	54	66	67	72	74	74	47	83	77	73	72	64	77	67	104	86	66
BBOX1	7	7	6	5	4	11	7	17	7	16	7	5	9	16	9	8	5	10	6	13	26	7	7	9	6	10	11	8	8	8
BBOX1-AS1	5	2	3	4	2	2	3	2	3	3	2	3	2	3	3	3	3	3	4	3	3	8	3	3	3	3	3	3	3	2
BBS1	119	104	103	111	142	85	103	107	137	112	91	114	85	95	105	99	80	97	115	87	101	110	95	80	94	117	104	110	107	89
BBS10	8	11	7	6	8	11	8	11	5	4	5	5	15	8	7	9	8	5	9	22	6	5	4	25	6	5	9	6	6	7
BBS12	2	4	4	7	3	4	3	3	3	3	4	3	3	3	3	7	5	4	4	3	6	2	2	4	3	4	4	3	6	3
BBS2	33	54	57	51	47	82	45	100	53	66	60	41	52	65	55	44	44	43	58	52	62	39	47	56	55	71	53	85	46	86
BBS4	14	20	19	23	18	25	9	18	16	9	31	21	14	16	10	14	14	15	11	15	13	16	16	23	12	18	15	26	16	25
BBS5	5	10	8	4	5	7	7	11	7	12	8	8	22	9	5	6	15	12	17	3	13	8	11	7	7	12	8	4	8	14
BBS7	46	92	83	47	38	139	68	55	59	28	73	16	87	61	111	120	83	63	99	64	52	39	41	45	42	36	106	46	24	61
BBS9	56	112	129	65	94	73	93	88	63	56	73	106	114	85	176	88	70	139	83	134	32	102	27	95	94	132	89	21	47	63
BBX	326	264	247	311	287	359	346	352	280	329	345	362	390	348	275	338	331	312	325	298	291	273	335	382	274	385	246	272	290	346
BCAM	60	43	37	61	44	27	32	33	54	46	38	49	40	40	56	32	27	37	38	62	59	63	47	32	39	45	38	67	42	31
BCAN	65	47	56	50	49	39	44	43	49	53	45	52	39	43	45	39	48	46	39	44	50	47	67	57	45	55	50	59	43	47
BCAN-AS1	32	18	24	39	15	18	23	19	26	17	19	18	19	27	22	23	25	29	21	23	33	24	25	19	29	37	20	28	23	23
BCAP29	153	211	142	99	124	291	171	166	156	107	182	133	162	142	139	176	140	127	171	126	155	124	99	115	107	123	127	121	99	188
BCAP31	37	34	29	29	38	32	41	38	32	39	42	24	28	22	32	27	28	21	21	18	18	21	31	30	29	31	23	21	31	30
BCAR1	53	46	40	52	61	27	35	33	38	57	39	49	32	36	43	40	37	40	33	39	43	52	39	38	49	43	47	43	53	43
BCAR3	2	2	4	3	3	2	3	2	3	3	2	3	3	2	3	3	2	3	2	2	6	3	3	3	8	2	2	5	3	2
BCAR4	2	3	3	4	6	2	2	2	3	2	2	3	2	2	4	2	3	2	4	3	3	3	2	4	2	3	2	3	4	2
BCAS1	179	183	150	189	237	220	212	272	138	310	215	218	294	312	276	201	247	169	189	188	126	255	306	186	191	395	136	131	295	191
BCAS2	26	34	20	24	27	45	22	38	22	17	29	24	32	28	20	34	25	22	26	20	45	15	21	22	31	19	23	14	18	36
BCAS3	11	6	10	6	7	8	8	6	8	10	10	7	11	8	5	7	6	6	8	10	11	9	9	7	11	9	12	10	10	9
BCAS4	87	100	96	95	98	109	108	109	90	95	117	78	97	90	88	88	84	70	99	108	90	84	77	90	98	80	91	97	122	99
BCAT1	63	96	89	51	67	133	94	73	46	56	132	69	106	94	81	101	60	54	71	44	73	52	59	69	59	56	57	35	61	94
BCAT2	58	45	48	64	50	42	46	38	57	73	51	51	31	36	45	42	49	43	31	35	41	52	42	35	56	55	55	67	70	31
BCCIP	30	21	30	27	28	29	42	54	39	49	32	30	38	28	25	33	34	33	32	43	41	33	38	58	58	43	33	44	23	34
BCDIN3D	5	4	6	5	3	6	7	4	4	7	5	5	5	6	3	5	4	4	5	6	6	5	5	5	5	4	4	13	4	3
BCDIN3D-AS1	18	17	18	23	31	12	15	17	12	16	16	18	14	22	15	13	15	19	17	20	23	21	15	18	18	21	43	18	17	11
BCHE	4	3	4	6	4	4	4	4	5	5	5	3	9	4	6	4	5	11	3	6	5	6	4	4	4	4	4	8	4	4
BCKDHA	8	7	6	7	8	9	8	10	8	6	10	7	10	6	8	7	9	6	6	8	8	6	7	7	12	9	7	10	9	6
BCKDHB	11	20	9	20	14	22	13	21	10	17	32	14	23	22	13	25	23	15	30	18	16	13	12	22	13	24	29	13	19	17
BCKDK	10	7	5	7	7	10	5	5	7	12	7	5	4	6	7	6	6	10	6	7	6	10	5	8	6	7	7	9	9	6
BCL10	18	28	32	13	21	30	52	34	27	16	16	26	37	22	14	35	24	20	28	19	24	20	22	23	24	35	14	21	18	41
BCL10-AS1	4	4	3	4	2	4	4	3	3	11	3	6	4	3	4	4	5	4	3	5	6	10	3	5	5	3	3	7	3	5
BCL11A	367	309	248	292	161	340	318	299	219	243	230	280	259	258	205	270	246	243	306	216	241	252	245	261	227	227	274	198	198	207
BCL11B	47	57	54	72	54	89	101	73	72	65	99	54	76	55	90	66	75	62	69	99	85	61	83	152	59	29	78	56	54	59
BCL2	170	152	153	162	143	129	199	164	148	177	155	175	134	175	157	124	156	153	127	149	173	157	162	214	203	196	215	187	158	181
BCL2A1	3	3	2	3	6	2	3	2	3	3	3	4	2	3	2	3	2	2	2	4	3	3	2	2	3	2	3	2	2	2
BCL2L1	168	161	247	252	213	146	148	226	226	227	251	256	177	173	204	153	195	227	194	140	107	205	340	186	252	279	234	365	192	191
BCL2L10	32	24	32	29	33	20	19	21	31	39	27	28	20	27	23	26	25	24	23	25	25	33	25	23	24	25	29	39	34	23
BCL2L11	47	46	64	52	78	47	42	58	61	46	63	57	77	64	75	82	69	59	59	61	60	85	83	49	77	51	54	45	55	53
BCL2L12	14	12	12	13	8	10	8	8	8	19	13	10	8	8	14	7	9	10	10	17	12	10	11	11	15	13	14	15	14	9
BCL2L13	57	87	64	66	64	70	71	72	63	108	63	63	79	60	62	65	71	66	67	49	64	66	71	72	74	69	76	80	73	73
BCL2L14	20	24	19	26	30	22	19	19	22	23	23	27	24	22	19	20	20	28	23	29	23	26	20	22	23	24	33	23	29	22
BCL2L15	9	10	9	10	15	10	8	8	12	7	9	11	8	8	12	9	8	8	8	13	10	12	11	8	10	7	9	12	11	9
BCL2L2	155	211	176	170	174	197	194	163	150	175	203	133	171	163	106	161	181	147	164	74	128	273	218	174	149	264	487	175	175	215
BCL3	50	48	65	89	36	34	42	50	47	67	44	49	35	45	58	48	49	48	44	59	57	53	62	61	52	52	57	56	67	32
BCL6	47	66	75	75	75	63	70	90	72	61	109	72	80	81	117	85	52	105	66	107	73	82	94	78	98	89	78	60	81	85
BCL6B	129	117	107	130	131	77	97	95	106	150	94	116	104	95	107	101	108	111	92	131	105	154	117	111	125	119	119	157	138	106
BCL7A	54	73	75	57	105	64	71	60	72	57	76	56	84	63	59	64	56	65	69	48	43	70	65	63	60	60	65	61	65	76
BCL7B	8	7	9	12	11	11	10	9	12	10	10	10	9	7	7	9	7	8	9	9	13	12	10	9	12	11	12	9	13	10
BCL7C	16	16	13	14	15	12	14	11	20	26	14	18	15	15	15	14	15	13	14	12	18	19	13	16	16	16	19	26	18	13
BCL9	31	31	48	24	17	40	37	31	24	28	24	29	35	30	49	30	31	42	37	21	48	31	26	39	34	35	37	42	15	40
BCL9L	45	38	44	60	56	44	54	36	55	55	39	65	45	37	49	42	51	43	48	47	54	74	67	43	66	63	36	39	52	43
BCLAF1	390	528	378	279	418	585	469	587	368	319	508	301	506	488	331	440	408	371	484	256	388	287	479	310	404	426	286	385	288	638
BCLAF3	3	2	3	3	4	3	3	5	2	2	3	3	5	4	3	4	3	4	3	5	3	3	2	3	3	3	2	3	2	5
BCO1	16	9	9	9	10	14	11	11	8	19	17	9	15	13	7	10	19	6	17	8	14	18	11	29	3	12	6	7	7	12
BCO2	26	11	15	13	22	13	29	39	18	13	13	9	16	19	31	15	17	14	15	14	11	13	20	19	17	15	15	9	13	15
BCOR	38	33	32	33	31	43	32	37	40	40	28	37	38	34	34	33	37	24	35	32	32	25	32	27	29	30	40	39	36	40
BCORL1	37	48	49	55	24	29	32	35	52	46	41	36	29	35	37	31	29	40	30	38	44	51	46	36	30	40	44	63	59	29
BCORP1	4	3	5	4	5	5	4	4	4	5	4	5	4	4	4	4	4	4	4	5	4	4	4	4	4	4	4	5	4	4
BCR	83	170	118	136	212	178	226	318	140	219	210	146	146	255	169	166	166	170	158	109	145	257	213	286	166	149	144	92	168	121
BCRP3	24	19	16	26	32	13	14	14	16	24	16	20	12	15	15	18	19	18	16	21	25	26	18	18	25	19	16	25	24	15
BCS1L	10	10	8	11	6	7	8	8	13	11	8	10	8	6	14	9	12	14	7	9	11	9	11	8	11	8	11	9	13	13
BDH1	75	63	62	67	110	70	73	69	65	82	81	53	72	82	57	79	75	77	57	63	84	61	64	72	60	57	81	80	87	69
BDH2	23	49	34	39	23	37	38	39	48	42	26	39	34	47	33	29	26	46	54	62	37	28	43	40	38	44	106	36	34	53
BDKRB1	8	5	7	9	6	6	5	6	5	7	6	6	7	5	5	7	8	7	6	7	6	8	6	7	6	7	8	7	6	5
BDKRB2	9	10	10	8	10	9	8	6	14	10	9	8	7	8	6	7	8	8	8	10	6	7	8	9	9	15	7	16	12	8
BDNF	54	69	93	122	97	55	90	95	66	89	55	42	104	48	97	60	41	42	75	61	43	34	41	159	28	57	65	63	62	55
BDNF-AS	6	4	7	5	10	5	10	6	4	6	5	6	4	5	9	4	11	8	6	6	5	6	5	9	12	4	6	5	5	9
BDP1	242	303	215	182	222	362	316	366	255	191	330	164	386	341	193	286	245	245	254	200	154	183	245	243	168	198	173	119	205	336
BEAN1	3	3	3	2	3	3	2	3	8	3	3	5	3	5	3	3	3	3	3	9	5	3	3	4	4	4	2	4	3	6
BECN1	31	52	55	52	27	56	48	43	53	29	72	24	40	48	57	40	46	22	47	31	71	44	43	67	32	81	23	34	40	49
BEGAIN	25	22	24	19	21	18	27	23	22	30	28	20	22	20	13	19	20	18	18	28	22	22	24	24	29	20	29	17	27	19
BEND2	3	4	2	4	3	2	2	2	3	3	3	3	2	3	3	4	3	2	3	3	3	2	3	4	2	3	6	4	4	2
BEND3	11	10	13	8	8	10	11	10	12	13	12	10	8	10	10	14	8	8	9	11	10	12	9	14	15	10	13	9	8	10
BEND4	8	7	8	8	15	8	6	8	8	8	6	11	6	7	5	7	9	9	7	8	8	9	7	8	9	7	8	7	8	6
BEND5	14	18	13	10	10	16	15	12	11	13	14	10	10	9	11	13	14	12	10	11	10	11	11	14	10	10	12	14	11	9
BEND6	146	97	53	46	76	91	89	77	56	29	47	44	68	78	52	76	48	66	91	57	41	39	47	60	51	48	45	41	59	47
BEND7	12	11	12	16	9	9	16	11	11	11	9	17	10	10	11	12	10	13	13	12	13	15	15	12	9	12	15	15	13	10
BEST1	76	55	73	81	54	64	71	69	76	111	62	76	102	59	68	74	97	64	78	65	74	80	70	66	69	80	78	94	95	92
BEST2	3	3	3	3	6	3	3	2	2	3	3	5	3	3	3	2	3	3	2	5	3	4	4	3	3	2	3	6	4	2
BEST3	11	14	14	19	16	12	11	12	11	21	13	18	13	11	11	14	13	14	15	15	16	16	14	17	14	14	15	16	14	16
BEST4	13	8	11	17	11	7	10	11	12	11	9	11	6	14	11	11	8	12	11	16	10	10	15	8	9	20	11	13	21	10
BET1	67	51	44	29	33	71	48	35	31	20	25	17	63	75	33	35	25	44	77	45	50	80	36	46	33	42	37	28	21	60
BET1L	42	46	52	52	37	33	37	35	38	45	43	57	37	33	41	43	36	45	35	53	43	52	40	43	45	45	44	44	42	35
BEX1	610	1068	645	487	617	1243	888	705	657	306	840	400	690	562	553	707	567	500	524	414	418	335	501	470	550	335	405	367	159	973
BEX2	143	163	107	73	123	221	173	131	73	46	144	80	118	113	83	113	85	115	85	61	60	42	61	112	96	44	63	86	37	125
BEX3	823	880	723	693	616	920	765	707	539	461	818	635	712	598	526	644	603	570	621	359	509	459	592	629	591	598	541	615	573	698
BEX4	100	185	85	55	93	206	124	101	50	28	146	64	96	88	112	107	96	82	115	40	59	25	68	76	44	62	46	51	51	110
BEX5	289	274	195	136	181	377	179	203	175	78	259	90	186	175	104	157	149	114	186	117	156	55	49	128	84	53	69	86	78	208
BFAR	5	4	9	2	4	4	6	4	3	6	4	2	4	9	5	4	6	6	5	3	4	4	6	5	10	5	3	7	4	5
BFSP1	18	13	8	13	15	9	8	9	11	9	9	12	7	11	12	14	10	11	9	8	10	5	7	6	12	11	8	12	9	15
BFSP2	5	4	5	4	8	4	3	2	2	3	3	5	3	4	3	3	3	4	4	3	4	4	3	4	3	4	9	10	7	3
BFSP2-AS1	5	5	5	5	7	5	5	4	4	6	5	6	4	5	6	4	4	5	5	5	5	6	7	6	5	4	7	8	4	4
BGLAP	12	7	11	14	9	5	8	6	10	6	11	11	6	6	9	8	5	7	6	8	10	9	8	9	11	8	10	8	10	6
BGLT3	20	12	15	18	11	7	8	9	13	19	12	18	9	8	12	10	13	14	13	14	11	14	13	13	13	13	17	14	16	9
BGN	123	129	130	173	82	79	113	123	116	171	71	126	117	132	147	141	106	89	85	185	165	218	186	101	144	161	165	234	175	91
BHLHA15	4	3	4	4	3	3	4	2	3	6	3	3	3	3	3	3	5	3	3	2	3	6	3	2	3	2	4	6	5	2
BHLHE22	249	326	284	244	270	195	221	299	156	153	154	147	230	193	196	179	185	177	283	294	174	106	199	405	180	97	241	247	144	256
BHLHE22-AS1	4	4	4	5	4	3	3	4	5	5	3	4	4	3	4	4	4	4	4	3	4	4	3	4	4	5	4	5	5	4
BHLHE23	5	3	4	3	5	2	2	2	3	5	3	4	3	3	3	3	3	4	3	5	3	6	3	3	3	3	5	8	4	3
BHLHE40	25	38	70	29	12	36	41	44	60	38	65	33	36	33	40	36	60	59	38	36	30	18	60	32	51	42	40	38	40	50
BHLHE41	286	257	252	381	286	339	357	448	341	292	364	344	543	488	402	370	351	324	352	328	406	325	360	453	274	334	343	268	206	517
BHMT	3	2	2	2	3	2	3	2	3	2	2	3	2	2	2	2	2	2	2	2	2	3	2	4	2	2	2	3	3	2
BHMT2	25	17	18	28	16	22	18	22	20	16	24	18	18	20	21	21	25	26	16	22	27	19	18	20	19	26	17	19	17	26
BICC1	5	5	4	4	4	4	4	4	5	4	5	6	4	4	5	4	4	4	4	4	4	6	4	4	5	4	5	6	5	4
BICD1	65	88	76	56	66	88	88	66	60	53	69	76	80	66	67	82	64	67	75	69	72	72	65	64	56	74	64	68	78	70
BICD2	288	369	252	290	250	340	338	366	415	329	355	286	377	374	382	348	331	405	370	253	361	302	365	304	351	404	295	297	345	342
BICDL1	51	47	47	51	41	56	47	47	59	56	43	46	40	62	44	45	53	39	44	61	40	40	37	40	57	53	45	49	68	50
BICDL2	7	4	4	4	3	4	4	3	7	4	6	5	4	5	4	4	4	6	3	5	4	3	3	6	4	5	5	5	6	4
BICRA	30	23	26	31	12	23	51	19	25	28	28	29	30	31	31	30	33	24	24	31	31	21	31	37	28	27	30	34	31	20
BICRAL	309	230	175	145	183	254	233	241	227	196	185	154	242	260	230	258	218	163	226	151	374	165	191	239	216	204	200	91	220	225
BID	68	101	84	106	64	114	104	112	148	46	103	59	89	101	138	181	192	132	137	129	114	88	79	121	137	120	141	56	90	98
BIK	5	5	7	5	5	3	3	4	4	4	4	6	5	4	3	4	4	5	3	5	4	4	3	4	4	4	3	10	4	3
BIN1	154	156	170	213	141	151	171	185	175	183	184	182	155	183	158	149	194	180	145	172	180	162	185	161	178	178	134	151	198	205
BIN2	34	36	42	42	42	27	32	28	43	39	34	48	36	30	28	34	32	28	25	40	51	37	39	30	35	40	42	52	51	35
BIN3	49	15	23	17	12	11	14	15	18	15	10	15	14	11	18	17	13	14	13	15	14	46	15	17	26	14	14	19	18	11
BIN3-IT1	16	12	15	16	13	10	12	11	12	19	12	16	11	16	12	11	13	15	14	20	14	27	19	15	17	17	22	17	12	16
BIRC2	50	63	43	28	36	40	65	52	36	26	52	64	59	44	45	54	47	34	48	41	52	32	47	43	63	31	32	40	42	65
BIRC3	19	22	23	19	18	19	22	19	13	20	21	21	20	21	23	21	18	21	21	33	25	20	21	18	16	15	15	18	18	22
BIRC5	21	16	20	28	21	12	14	14	20	18	16	23	15	14	16	18	16	22	16	26	20	21	18	17	20	19	20	34	26	17
BIRC6	229	192	123	108	120	234	207	244	178	104	229	126	255	217	173	161	179	150	253	280	169	96	170	151	136	198	175	100	90	273
BIRC7	105	74	80	91	87	50	49	54	82	77	76	97	55	64	73	68	65	79	62	75	64	101	58	52	83	87	96	107	87	63
BISPR	36	51	61	28	71	54	70	82	57	24	33	46	83	95	71	37	55	48	56	62	111	302	59	115	67	60	62	32	101	68
BIVM	157	230	261	95	168	251	228	228	169	127	237	169	300	305	225	258	203	198	358	198	198	153	161	172	132	179	204	127	158	216
BLACAT1	4	3	3	6	4	3	4	3	3	4	3	5	3	3	4	4	3	4	3	4	4	5	4	4	3	4	4	6	4	2
BLCAP	393	442	408	349	275	453	511	357	303	376	636	351	411	407	391	353	452	326	376	270	347	272	315	450	391	378	362	353	253	377
BLID	2	2	2	2	2	2	3	4	4	3	2	4	3	2	2	1	2	3	2	2	2	2	3	2	2	2	3	2	2	2
BLK	21	12	18	15	13	11	10	11	13	15	13	20	12	11	12	13	11	14	14	12	13	18	15	12	15	12	13	20	18	10
BLM	4	5	4	4	3	3	4	4	4	6	4	9	5	5	8	3	3	5	4	3	4	4	6	8	5	4	4	4	5	3
BLMH	3	3	3	2	3	3	4	3	4	2	3	3	3	3	4	3	2	1	2	2	2	3	3	3	2	3	3	3	2	3
BLNK	3	3	6	4	4	7	5	6	5	4	3	4	10	5	5	3	9	4	4	4	15	3	4	5	4	4	6	3	3	3
BLOC1S1	45	35	32	46	31	30	24	30	33	49	37	41	33	31	23	27	31	31	29	47	33	39	35	33	31	35	44	63	61	38
BLOC1S2	43	84	47	70	40	83	55	52	24	25	55	40	75	53	45	40	32	40	43	39	43	23	41	65	33	31	23	24	21	54
BLOC1S3	30	26	30	38	23	24	39	33	38	38	28	35	27	27	22	24	34	33	28	26	46	29	28	31	33	22	38	28	51	32
BLOC1S4	2	2	2	2	3	2	2	2	2	2	1	2	2	2	2	2	2	2	2	2	2	2	2	4	2	2	2	3	2	2
BLOC1S5	90	122	137	113	115	147	136	180	124	126	100	112	142	149	154	143	137	127	180	161	107	117	148	127	136	139	140	122	126	125
BLOC1S6	201	300	159	218	211	366	279	250	168	143	313	213	296	321	282	373	237	222	270	218	207	137	162	234	211	182	172	89	122	385
BLTP1	336	440	371	293	353	534	516	554	436	265	483	280	474	533	450	488	406	504	517	350	398	341	345	466	407	426	361	243	303	390
BLTP2	31	23	33	44	19	23	37	39	48	39	40	33	34	38	29	31	25	25	24	18	25	24	30	38	37	27	21	29	37	29
BLTP3A	41	54	51	55	56	60	58	50	47	48	52	47	57	72	53	63	62	53	61	49	58	50	58	60	65	54	65	37	54	65
BLTP3B	108	136	119	139	129	178	184	107	93	94	151	83	103	117	99	103	131	131	152	111	113	153	112	147	85	104	115	92	84	164
BLVRA	64	63	52	51	62	59	50	56	72	61	57	56	43	49	44	51	68	48	53	46	51	50	54	59	52	58	44	66	47	45
BLVRB	28	15	28	32	9	20	12	18	16	28	18	20	16	16	26	19	23	19	17	18	28	39	20	22	16	16	17	30	25	18
BLZF1	9	9	9	7	11	12	8	10	10	10	8	11	14	10	9	12	8	10	11	10	10	9	10	9	8	9	8	13	9	7
BMAL1	18	32	18	18	17	36	30	25	24	19	18	15	25	24	19	22	23	28	36	15	14	17	18	17	23	18	19	19	24	22
BMAL2	52	59	48	52	51	65	77	49	48	50	48	43	46	35	49	51	52	51	57	43	51	56	57	53	43	39	45	73	53	37
BMAL2-AS1	2	3	3	2	8	5	3	3	3	2	2	2	3	3	2	3	2	3	3	3	2	2	3	2	3	2	3	3	3	2
BMERB1	115	116	119	104	84	101	114	90	103	92	110	104	96	82	76	102	78	95	84	89	69	114	82	96	104	57	94	92	90	98
BMF	6	4	7	8	9	5	5	4	6	8	5	7	5	4	6	7	5	7	4	5	7	7	5	5	7	6	7	8	9	5
BMI1	502	414	467	468	336	360	481	445	488	297	239	377	414	427	414	435	370	510	516	513	454	492	493	629	553	443	583	493	429	296
BMP1	81	76	95	103	80	59	66	62	76	99	68	91	67	77	78	66	81	96	62	83	87	98	75	81	78	82	94	90	93	64
BMP10	3	4	3	5	9	3	3	3	4	3	3	3	3	3	3	3	3	3	4	3	4	4	3	5	3	5	5	5	4	4
BMP15	3	2	2	3	4	1	2	2	3	3	2	2	1	2	2	3	2	2	2	2	3	2	3	2	2	2	3	4	2	2
BMP2	7	6	5	7	11	4	5	5	6	6	6	9	6	5	6	6	7	7	5	8	4	6	8	8	8	6	6	11	7	5
BMP2K	61	73	85	90	53	86	101	99	101	51	63	85	90	105	58	81	105	73	70	82	175	83	71	78	61	88	94	72	49	128
BMP3	3	4	3	3	10	3	4	3	4	4	3	3	3	2	3	4	3	5	3	6	4	4	5	3	2	3	4	5	4	5
BMP4	3	3	4	3	6	2	2	2	3	4	3	4	3	3	4	4	3	3	3	3	3	3	3	5	4	3	4	3	4	3
BMP5	6	5	6	9	11	5	5	6	5	6	4	7	7	5	5	4	4	5	6	9	8	7	6	5	5	6	5	7	6	5
BMP6	14	13	15	15	17	10	12	11	10	21	13	16	14	13	14	12	14	14	14	16	13	18	18	15	13	12	17	16	14	13
BMP7	61	58	57	72	58	63	66	68	56	74	46	57	67	64	70	55	65	61	61	56	78	71	68	69	61	84	59	100	101	63
BMP8A	12	12	15	12	13	9	9	13	17	13	10	11	10	8	10	11	14	13	9	10	12	13	10	11	13	10	11	15	12	12
BMP8B	22	19	22	32	32	18	20	18	28	33	33	33	18	21	22	19	25	25	22	33	27	30	23	31	24	20	21	27	33	23
BMPER	21	4	2	2	3	3	5	3	8	2	3	2	3	3	3	4	3	4	4	3	2	3	3	3	3	3	3	3	4	3
BMPR1A	62	110	113	86	98	88	103	150	94	76	141	82	130	89	97	94	116	104	121	131	92	75	141	91	126	89	87	136	117	101
BMPR1B	42	58	56	18	43	63	43	60	54	32	68	33	42	104	40	32	48	40	39	52	73	26	38	39	48	64	64	37	94	72
BMPR2	544	575	496	499	436	521	537	533	552	424	588	390	415	546	467	475	453	526	542	452	517	478	583	475	488	422	486	454	514	420
BMS1	12	8	11	12	9	10	12	11	11	12	12	8	15	16	8	11	13	13	11	14	7	9	14	6	17	13	7	9	8	11
BMS1P1	364	364	327	318	278	408	447	434	329	336	399	443	493	625	319	336	469	575	517	328	414	558	365	356	287	663	483	316	466	517
BMS1P18	19	14	15	27	18	12	12	9	16	21	15	17	9	12	14	12	12	13	9	14	18	16	18	15	16	16	14	29	20	13
BMS1P2	25	22	27	26	23	59	52	61	41	20	29	21	59	69	25	51	41	42	31	20	15	20	64	32	44	45	34	19	54	59
BMS1P20	175	187	137	118	70	260	131	175	93	113	201	126	137	177	128	147	168	95	147	132	174	105	86	159	72	121	119	68	107	147
BMX	3	2	2	2	3	2	2	2	3	2	3	4	3	1	2	2	2	3	2	2	3	3	2	2	2	2	3	3	2	2
BNC1	5	4	4	6	6	4	4	4	4	3	3	4	4	3	3	4	4	5	3	5	4	5	3	4	4	5	7	6	6	3
BNC2	19	17	23	23	26	20	21	22	19	24	18	22	27	17	22	18	20	22	22	31	22	23	22	21	23	23	25	25	25	18
BNIP1	18	14	13	16	17	15	12	11	17	16	14	19	13	13	14	13	14	15	15	16	15	19	14	16	14	15	21	20	20	10
BNIP2	51	54	59	39	72	48	61	86	44	50	45	62	78	70	57	68	49	71	64	46	46	44	62	52	57	83	58	57	37	69
BNIP3	255	402	239	193	279	280	403	292	229	166	331	156	231	225	219	284	242	240	239	178	197	215	191	288	238	206	191	153	188	261
BNIP3L	357	429	362	291	330	453	355	464	522	305	486	344	372	363	368	344	407	355	380	242	264	248	446	290	232	394	372	323	337	457
BNIPL	6	5	6	7	6	6	5	5	5	8	5	9	6	6	7	6	5	5	6	7	7	8	5	7	7	9	6	8	7	5
BOC	88	91	72	91	107	70	94	85	104	105	99	90	67	83	86	85	95	84	80	120	81	99	84	84	81	85	84	104	151	147
BOD1	16	16	14	19	9	18	15	19	15	14	18	11	27	16	16	15	17	20	16	15	23	10	24	20	18	13	18	9	11	18
BOD1L1	98	108	77	68	63	203	139	144	77	86	156	59	140	125	101	115	178	91	116	74	121	63	121	64	60	148	103	57	65	198
BOD1L2	3	2	3	3	4	2	3	2	2	3	3	3	2	2	2	3	2	3	3	3	3	3	3	2	3	2	4	4	3	3
BOK	7	10	7	10	8	7	13	6	6	13	10	7	22	9	14	9	12	12	11	10	15	31	7	8	15	10	10	13	12	7
BOLA1	6	5	6	4	4	3	5	3	4	6	4	6	4	3	4	4	5	3	4	4	6	3	4	6	4	3	7	9	4	4
BOLA2	247	393	378	266	462	461	487	684	307	376	548	244	625	428	348	414	333	379	443	339	375	303	662	309	372	531	350	272	244	607
BOLA2-SMG1P6	9	5	24	2	10	23	14	20	5	3	17	6	9	10	15	28	8	6	16	4	9	11	11	10	9	6	9	12	20	8
BOLA3	29	48	65	41	33	102	73	68	33	34	55	45	78	65	32	45	49	50	49	29	36	18	47	58	52	40	59	31	29	68
BOLA3-DT	16	8	18	13	12	10	10	9	10	10	10	17	8	9	9	11	10	10	11	9	10	14	10	15	12	11	14	16	15	9
BOLL	6	4	3	4	5	5	3	3	3	4	3	4	4	3	5	6	4	4	3	4	3	3	3	5	4	4	4	4	4	3
BOP1	71	63	78	90	92	40	47	49	68	82	68	70	46	53	59	57	55	66	49	63	70	70	63	69	70	74	80	100	91	55
BORA	4	2	3	3	2	2	2	2	2	3	2	4	2	2	2	2	2	3	2	2	2	3	2	3	2	2	3	3	5	3
BORCS5	9	5	7	6	5	7	6	7	6	13	6	19	7	6	7	7	10	7	4	5	8	7	5	4	7	5	6	10	8	8
BORCS6	49	40	44	56	27	33	38	39	40	52	31	48	39	33	38	31	40	47	46	44	37	51	48	48	60	48	48	69	55	32
BORCS7	17	24	19	17	18	21	22	22	18	14	21	14	18	16	17	20	21	21	22	16	27	12	10	26	12	18	16	33	17	18
BORCS8	53	52	25	59	48	46	41	60	43	46	49	59	75	58	36	49	50	39	46	52	50	73	37	65	32	83	45	84	52	53
BORCS8-MEF2B	4	3	3	6	6	2	2	2	3	3	3	3	2	3	3	2	3	3	2	5	4	4	3	3	3	3	4	4	3	3
BPESC1	2	2	3	2	3	1	2	2	2	2	1	2	2	2	2	1	2	2	2	2	2	2	2	2	2	1	2	2	2	1
BPGM	6	6	12	8	6	15	8	6	4	7	15	6	7	6	6	4	4	7	5	4	11	4	4	4	5	7	8	5	7	12
BPHL	37	35	41	35	29	27	35	31	28	34	33	32	41	30	47	35	37	42	35	37	33	42	27	31	29	40	41	36	38	38
BPI	2	2	2	2	2	2	2	2	2	3	3	3	2	2	2	3	2	2	2	2	3	3	2	3	2	2	3	3	2	2
BPIFA1	5	4	2	4	3	3	3	2	3	4	3	4	2	3	3	3	3	4	2	3	3	5	3	2	3	4	4	4	3	2
BPIFA2	16	10	13	13	12	9	5	8	13	15	10	17	6	8	9	11	8	11	11	11	11	13	10	11	10	12	13	11	15	9
BPIFA3	3	2	2	3	2	2	2	2	2	2	2	3	2	2	2	2	2	2	2	3	3	3	3	3	2	2	3	3	3	1
BPIFA4P	2	2	2	2	2	2	1	1	2	2	2	3	2	2	2	1	2	3	2	2	2	2	2	2	3	1	2	2	2	2
BPIFB1	5	4	5	4	7	4	3	3	4	5	5	4	3	4	4	3	3	4	4	4	4	5	4	5	3	4	4	6	4	4
BPIFB2	11	13	16	13	15	7	6	11	10	13	9	9	9	11	10	8	10	12	9	8	9	13	12	11	7	11	8	31	14	7
BPIFB4	4	5	4	8	6	5	3	3	4	4	4	4	4	5	6	4	4	5	4	5	5	6	5	5	5	7	5	5	6	4
BPIFB6	4	2	4	4	2	2	3	2	2	4	3	4	2	2	2	2	3	3	2	3	4	2	3	3	2	2	3	2	2	3
BPIFC	3	2	3	2	3	2	2	2	4	3	2	4	3	2	3	2	3	2	3	3	2	3	3	3	3	2	3	4	4	2
BPNT1	29	28	28	24	34	37	27	25	32	25	24	26	25	30	27	32	29	30	35	53	39	30	26	38	25	23	34	32	31	21
BPNT2	499	523	404	380	411	733	464	495	347	247	605	404	463	383	330	410	390	334	420	317	452	371	470	381	300	419	433	335	333	534
BPTF	147	138	150	144	135	168	201	253	122	135	161	140	219	221	151	150	156	183	188	155	93	163	215	155	162	195	182	73	91	216
BPY2	3	2	2	2	3	2	2	2	3	2	2	4	2	3	2	2	2	2	2	3	3	2	3	2	2	2	2	3	3	2
BRAF	142	171	142	121	104	160	167	146	116	86	113	84	106	143	130	116	102	164	147	97	171	83	122	113	100	95	90	148	92	147
BRAP	113	121	116	128	78	119	92	165	154	104	113	76	101	139	124	125	123	130	109	115	146	116	95	117	122	100	94	116	85	95
BRAT1	6	5	8	4	4	5	5	4	6	6	7	5	5	6	7	7	6	7	6	7	6	6	6	8	7	8	7	6	8	6
BRCA1	14	14	13	16	16	10	13	9	15	14	13	13	7	9	13	11	8	11	10	12	11	24	11	13	12	10	9	14	12	9
BRCA2	7	9	8	11	20	11	10	7	11	11	8	10	9	10	8	8	8	13	12	13	10	7	8	10	8	9	7	11	8	7
BRCC3	97	79	78	77	97	144	102	114	81	60	117	65	89	102	101	105	80	87	94	69	106	94	74	88	89	72	87	72	97	109
BRD1	135	131	130	109	82	126	106	127	140	173	106	142	142	115	124	110	124	116	125	97	98	125	92	128	124	154	150	170	161	238
BRD10	136	141	131	162	100	172	182	184	156	112	166	170	175	138	156	160	188	186	166	101	162	132	213	194	121	175	135	166	159	189
BRD2	137	161	116	98	209	210	170	322	177	180	206	115	187	179	219	124	181	154	153	87	156	106	305	114	269	214	95	69	96	235
BRD3	91	96	122	108	85	100	140	191	76	133	101	73	147	112	86	80	103	112	111	93	122	88	121	87	113	97	99	60	92	81
BRD3OS	9	9	12	15	10	10	9	12	10	12	9	8	8	10	9	11	11	9	11	6	6	8	9	9	9	13	10	14	7	15
BRD4	1333	1371	1194	1391	1758	1062	1306	1345	1463	1541	1305	1354	1122	1212	1190	1101	1266	1123	1222	1147	1003	1068	1495	1090	1583	1082	1210	1563	1325	1193
BRD7	131	115	105	148	116	158	199	205	146	139	129	129	173	168	139	139	155	170	186	148	186	204	219	167	175	145	190	91	127	165
BRD7P3	29	41	34	27	28	27	24	27	25	17	21	30	23	36	28	23	18	27	25	35	23	32	27	27	28	24	29	30	36	26
BRD8	66	115	88	50	57	131	94	97	75	83	84	70	102	113	100	109	78	101	80	78	61	94	60	65	94	77	58	50	40	88
BRD9	18	17	17	20	22	15	14	15	14	22	18	20	18	18	15	17	20	17	17	20	20	17	20	16	20	19	18	25	23	23
BRDT	6	5	5	8	6	4	5	3	5	6	5	7	4	5	4	4	4	5	5	8	5	9	5	4	5	4	5	8	5	4
BRF1	168	135	163	150	149	101	163	135	152	189	180	146	126	153	118	151	144	148	125	152	136	156	152	150	160	192	179	149	164	114
BRF2	62	52	65	86	79	54	49	49	53	56	56	52	45	50	46	54	53	52	59	55	55	77	58	48	58	56	47	68	68	51
BRI3	109	102	99	111	166	80	96	107	103	108	96	113	90	114	118	103	76	100	81	100	89	87	115	78	86	114	85	131	83	97
BRI3BP	38	66	37	34	59	63	83	49	64	34	51	36	60	48	49	55	42	46	58	30	37	29	46	34	60	64	45	36	31	46
BRICD5	41	33	41	63	20	28	37	31	45	53	33	41	28	32	37	33	37	39	30	43	47	40	31	43	36	37	37	65	47	31
BRINP1	35	49	56	54	48	40	74	67	49	32	68	50	46	49	17	47	64	59	37	24	38	16	55	65	55	27	47	28	20	47
BRINP2	113	95	61	93	56	59	69	46	71	71	81	122	89	66	62	68	73	81	75	56	87	109	52	90	79	83	72	61	80	62
BRINP3	7	9	6	31	8	9	8	7	7	4	14	3	8	11	12	7	5	5	2	8	17	4	4	4	8	7	3	5	5	5
BRINP3-DT	3	5	6	3	8	9	5	6	4	3	7	2	8	6	4	4	4	5	4	4	4	4	7	8	3	3	8	8	8	3
BRIP1	5	6	6	5	5	5	6	5	4	5	6	6	5	4	5	5	6	6	6	8	6	7	5	5	5	5	6	6	5	5
BRIX1	4	7	3	5	5	4	4	4	4	4	5	4	4	3	4	5	8	3	4	5	5	4	4	8	6	6	3	7	4	4
BRK1	260	279	250	198	224	222	256	271	247	229	245	140	269	245	147	228	248	199	214	136	251	159	247	254	188	221	198	207	216	248
BRME1	15	13	16	20	21	14	15	11	17	20	13	15	11	12	14	16	16	12	14	15	17	15	17	15	15	17	22	21	17	12
BRMS1	29	19	31	26	30	11	19	19	20	29	18	20	14	17	15	19	15	20	14	19	17	24	19	17	20	28	16	33	20	18
BRMS1L	45	58	50	61	62	75	47	51	42	40	66	32	45	55	50	45	51	55	64	54	56	28	64	48	35	29	35	54	54	54
BROX	69	96	86	68	66	94	110	91	100	92	91	70	112	99	116	108	86	105	77	81	90	74	74	85	91	100	80	61	79	105
BRPF1	27	26	29	34	32	21	25	23	33	44	22	28	31	28	29	30	29	24	26	34	38	32	28	33	33	30	32	40	34	28
BRPF3	27	18	14	23	23	21	19	19	23	20	21	18	19	18	21	26	18	19	24	20	23	28	22	28	23	19	25	21	24	17
BRPF3-AS1	16	20	20	18	12	17	23	18	21	22	19	39	19	22	23	28	21	22	19	28	19	22	19	20	26	20	23	21	20	18
BRS3	4	5	4	4	5	5	4	4	4	5	4	4	4	4	3	4	4	4	5	4	5	5	4	4	4	4	6	6	8	4
BRSK1	18	18	27	30	29	15	20	14	14	18	21	18	18	12	18	12	18	15	19	16	18	27	22	20	18	20	21	25	29	16
BRSK2	37	38	36	39	30	29	36	31	36	34	28	33	26	32	26	29	25	30	24	39	26	33	24	39	20	28	58	53	42	29
BRWD1	225	228	191	123	135	277	269	223	199	148	232	212	233	261	200	207	197	173	263	199	206	191	204	160	204	210	154	124	119	253
BRWD1-AS2	3	3	2	3	3	2	3	2	2	4	2	2	2	2	2	2	2	3	3	3	3	6	3	2	3	2	3	5	2	2
BRWD3	144	127	159	239	224	117	147	119	158	179	145	136	131	141	115	143	159	140	118	155	151	161	157	117	134	139	138	180	195	152
BSCL2	37	38	27	36	31	29	23	26	29	38	37	28	27	34	30	35	31	27	25	20	28	27	50	31	23	22	22	26	21	26
BSDC1	81	111	127	114	133	111	96	114	156	118	100	80	107	119	119	109	119	110	122	78	125	144	132	147	119	106	94	81	88	123
BSG	26	33	44	37	28	26	32	47	30	70	46	30	25	31	25	28	26	27	23	24	27	31	50	27	30	33	29	19	32	32
BSN	209	248	208	200	181	213	235	214	202	176	154	102	151	141	132	156	163	155	165	129	129	139	189	215	238	159	193	152	186	132
BSN-DT	2	2	2	2	2	2	2	4	2	2	2	2	2	2	2	2	2	3	2	2	2	2	2	2	2	1	2	2	2	2
BSND	47	41	51	62	54	36	29	31	50	45	45	54	27	37	33	41	38	44	35	41	43	40	39	37	41	42	42	71	48	35
BSPRY	14	10	10	14	10	10	10	6	11	13	10	11	7	9	9	11	11	9	10	14	17	15	8	11	10	9	13	12	10	8
BST1	4	4	3	4	2	3	4	4	3	3	4	4	4	3	4	5	3	4	4	4	4	5	3	4	5	3	4	4	5	4
BST2	23	18	24	31	38	16	21	18	27	25	20	23	24	19	22	21	21	21	16	21	29	23	24	27	42	20	23	22	23	18
BTAF1	15	14	19	10	17	27	29	28	19	18	26	19	28	24	19	25	8	21	21	17	12	22	19	17	13	13	12	14	21	27
BTBD1	128	125	101	79	86	131	87	101	89	85	173	64	104	98	108	108	61	99	119	144	92	47	108	122	152	93	101	83	78	165
BTBD10	52	55	37	34	49	83	58	45	35	14	80	21	38	38	33	48	38	29	51	31	37	24	31	57	33	27	27	18	17	64
BTBD16	11	8	5	12	4	4	4	5	5	10	3	7	5	4	5	6	5	3	3	4	5	4	5	4	4	6	5	25	6	6
BTBD17	10	8	11	10	9	6	5	6	11	12	9	9	8	7	8	9	9	9	9	7	9	11	7	10	9	8	10	10	10	7
BTBD18	3	3	3	5	2	5	8	6	3	4	3	2	4	9	3	4	5	4	7	3	2	10	5	3	14	12	7	3	4	16
BTBD19	39	26	33	63	50	20	25	23	33	34	27	55	18	35	33	36	46	38	22	31	66	49	61	39	45	57	32	53	68	36
BTBD2	19	14	16	20	22	11	9	12	14	11	13	17	11	11	11	14	11	14	11	17	14	18	15	14	12	14	16	15	23	9
BTBD3	50	87	69	47	89	67	99	108	57	52	60	30	121	46	102	53	63	60	77	39	17	59	36	142	43	36	37	35	36	76
BTBD6	14	21	14	10	19	26	31	36	9	28	21	13	38	13	22	19	17	12	16	13	20	8	18	32	24	15	15	16	25	25
BTBD7	104	127	115	130	117	127	116	159	144	92	109	128	151	127	146	109	132	154	133	114	123	167	170	133	104	154	124	98	117	150
BTBD8	103	115	99	58	71	144	123	81	68	43	110	80	107	93	62	141	101	84	111	49	107	75	47	52	99	68	58	52	53	74
BTBD9	103	122	103	67	106	96	138	108	114	89	108	60	97	95	114	107	95	104	104	100	65	54	97	141	94	91	143	125	72	109
BTC	4	5	4	6	5	4	5	3	3	4	4	5	5	4	4	6	4	4	5	5	6	5	4	5	4	3	7	6	4	3
BTD	106	93	77	74	62	78	86	63	115	66	93	88	90	75	118	111	131	83	66	132	62	41	45	51	66	64	39	72	69	112
BTF3	270	270	312	186	223	309	329	394	255	211	319	192	379	377	379	363	246	253	316	332	238	270	261	306	283	261	260	190	156	361
BTF3L4	193	244	216	211	111	291	198	212	182	149	231	136	216	239	205	237	235	164	250	144	206	175	161	190	163	195	144	175	186	277
BTF3P11	4	4	3	4	5	3	3	2	3	4	2	6	4	4	4	3	3	4	3	5	5	4	3	4	4	3	5	5	5	3
BTG1	61	63	50	66	63	43	64	54	53	44	55	55	53	50	65	51	47	63	52	62	60	72	57	53	55	46	48	80	54	48
BTG1-DT	15	21	14	15	9	13	15	8	15	22	13	16	21	12	17	15	16	14	14	22	17	26	19	22	17	16	16	23	26	16
BTG2	25	26	36	24	18	20	21	29	20	28	22	27	18	22	28	25	28	23	22	27	24	34	30	21	23	26	21	27	29	23
BTG2-DT	6	5	5	7	8	5	5	5	4	4	4	4	3	3	5	5	4	5	4	6	4	5	6	4	5	5	4	7	5	9
BTG3	20	15	19	16	13	21	20	23	18	13	19	21	18	21	19	30	19	31	28	18	17	14	22	20	25	23	21	21	17	22
BTG3-AS1	4	3	4	3	12	3	3	3	4	3	3	3	3	3	3	3	4	4	2	3	3	4	3	3	4	2	3	5	4	3
BTG4	8	8	6	10	9	8	7	6	6	7	5	9	5	6	6	6	6	7	8	7	8	9	7	8	6	10	6	8	7	6
BTK	2	3	3	6	2	2	3	3	2	2	2	4	5	4	3	3	4	3	2	4	2	2	2	4	3	3	3	2	3	4
BTLA	5	3	5	3	7	3	3	3	2	4	3	5	2	2	3	3	3	4	3	3	4	5	2	4	3	4	4	5	4	3
BTN1A1	2	2	1	1	5	2	1	3	2	2	2	3	2	2	3	2	2	2	3	2	3	2	2	2	2	2	3	2	2	2
BTN2A1	29	25	24	51	27	19	23	21	29	27	28	29	26	26	26	29	24	28	21	25	26	27	23	28	34	26	31	30	24	21
BTN2A2	24	24	20	27	19	17	12	15	20	27	25	36	15	18	17	21	21	18	17	21	25	22	17	16	37	20	19	37	18	14
BTN2A3P	3	2	2	2	2	2	2	2	2	2	2	3	2	1	2	2	2	2	2	2	3	2	2	3	2	2	2	4	2	2
BTN3A1	23	12	19	20	11	19	17	16	19	25	14	19	28	21	19	20	19	14	31	31	31	19	18	15	22	26	21	13	18	19
BTN3A2	16	14	16	22	19	13	18	9	14	14	10	15	15	17	16	11	20	14	14	14	41	16	12	13	12	15	17	19	13	12
BTN3A3	23	18	94	85	75	66	101	45	44	23	39	29	92	73	82	63	85	60	75	78	64	23	35	83	62	29	36	21	85	67
BTNL2	6	4	5	8	4	4	4	5	6	4	4	8	3	4	4	3	5	4	6	4	6	5	5	4	6	4	5	6	6	4
BTNL3	6	6	7	7	7	5	5	6	6	7	5	6	6	4	5	6	5	6	6	8	6	9	7	7	5	5	6	6	6	5
BTNL8	5	3	4	5	4	3	5	4	4	4	3	5	3	4	3	3	4	5	3	6	4	4	4	4	4	4	4	5	6	4
BTNL9	76	60	54	51	92	120	73	103	53	84	57	63	59	62	50	70	67	51	73	60	40	46	67	57	59	55	71	44	46	122
BTRC	181	253	194	213	190	181	236	226	205	167	240	179	203	184	165	180	196	182	160	157	136	149	169	257	222	180	158	157	119	214
BUB1	16	14	17	23	26	11	16	15	15	18	13	18	15	15	18	14	16	20	14	18	13	19	17	16	17	17	17	25	18	13
BUB1B	5	5	5	6	5	6	6	5	5	5	4	5	7	4	5	4	5	6	7	6	4	6	4	5	5	4	7	7	7	4
BUB3	315	399	325	232	285	428	470	367	359	293	334	402	301	308	367	309	266	304	348	217	382	336	344	269	290	337	290	282	346	419
BUD13	37	36	45	75	37	37	42	42	39	53	40	33	52	37	40	35	30	31	29	43	28	41	41	27	34	47	36	34	31	30
BUD23	12	15	12	15	15	10	13	11	21	14	15	15	13	11	15	12	14	11	11	12	15	16	16	19	16	14	15	18	18	11
BUD31	22	21	17	19	21	23	19	24	21	26	21	20	30	19	22	28	24	25	18	21	18	21	30	28	27	28	24	30	22	18
BVES-AS1	5	5	5	4	7	4	4	3	4	4	4	6	3	3	4	5	3	4	5	4	4	3	4	4	5	3	3	4	4	3
BYSL	6	4	4	7	6	5	5	4	4	5	4	5	4	4	4	4	3	4	5	5	5	7	5	7	4	3	6	7	4	3
BZW1	104	145	78	88	112	138	95	109	86	71	111	73	87	112	89	87	95	97	92	74	60	59	69	64	59	83	72	68	54	159
BZW2	360	310	270	283	175	282	202	154	140	143	344	139	246	268	232	312	238	271	239	249	116	185	165	205	189	194	166	227	146	295
C10orf126	1	2	1	2	2	1	1	1	2	2	1	2	1	2	1	1	2	2	1	1	2	2	1	1	2	1	1	3	2	1
C10orf143	6	7	15	5	7	9	10	7	12	7	11	7	11	10	6	6	12	7	8	7	7	5	37	5	7	15	8	4	6	9
C10orf53	14	14	12	18	16	12	12	9	15	19	13	19	10	14	11	12	12	11	11	10	17	18	12	13	14	13	19	21	14	12
C10orf55	2	2	2	4	3	2	2	2	2	5	3	3	2	3	3	3	3	5	2	8	2	12	2	4	2	4	3	5	3	2
C10orf62	11	7	13	17	14	9	8	10	12	15	8	13	11	10	11	10	11	12	11	14	12	18	12	12	17	14	11	12	16	11
C10orf67	92	85	85	97	69	55	66	67	84	85	71	92	52	68	73	65	70	81	81	90	74	109	67	70	66	82	73	76	98	61
C10orf71	6	4	5	7	4	3	4	3	4	4	4	6	4	4	4	5	4	4	4	4	4	5	4	5	4	4	4	7	4	3
C10orf71-AS1	15	10	14	15	9	9	7	7	10	12	12	16	9	11	12	12	9	12	10	10	13	12	14	10	12	13	9	18	15	10
C10orf88	24	59	36	43	32	85	69	39	24	57	50	49	73	49	65	50	24	21	67	46	50	34	34	34	38	23	66	23	23	46
C10orf90	14	16	17	16	19	20	18	16	12	16	17	26	23	16	14	16	21	16	19	16	23	15	17	16	20	31	17	20	22	34
C10orf95	19	11	12	16	11	8	10	10	12	15	12	12	9	11	10	11	9	12	10	12	11	12	16	12	18	15	16	12	16	12
C10orf95-AS1	76	113	62	171	42	90	131	138	103	85	103	226	122	95	271	225	63	115	84	230	62	94	42	65	33	56	128	42	147	66
C11orf16	21	16	19	19	16	10	13	11	18	25	14	14	14	13	13	16	20	18	11	18	17	23	17	14	20	23	17	20	19	14
C11orf21	13	10	11	13	14	8	7	7	10	13	10	13	9	10	9	10	9	10	8	10	9	14	10	12	11	9	10	14	12	9
C11orf24	54	47	64	76	68	57	62	41	59	60	62	78	62	71	63	55	61	61	67	70	72	72	43	54	52	55	80	81	57	49
C11orf40	2	2	4	4	8	2	2	2	3	2	3	2	2	2	2	2	2	2	2	2	3	3	3	2	3	2	2	3	3	2
C11orf42	4	3	3	4	5	2	3	2	4	3	2	3	2	2	3	3	2	3	2	3	3	3	3	2	3	3	2	4	4	2
C11orf52	39	38	32	42	34	30	30	29	38	44	38	37	29	27	34	36	34	28	34	29	30	48	34	43	32	29	34	45	42	34
C11orf54	38	48	61	49	47	65	41	37	40	45	36	87	53	43	42	48	53	49	71	80	51	51	37	44	19	45	66	48	39	39
C11orf58	93	115	66	65	71	116	83	92	64	47	95	71	80	85	122	78	68	86	104	76	65	55	68	75	83	70	57	51	58	139
C11orf65	2	2	2	1	2	2	2	2	3	2	2	2	1	2	2	2	1	2	1	2	2	2	1	2	2	2	3	3	2	2
C11orf68	6	8	7	7	7	8	10	8	9	6	9	5	11	8	6	9	4	8	9	9	8	6	13	8	11	8	4	8	10	9
C11orf71	28	43	27	40	22	30	28	23	28	21	29	38	27	24	39	29	30	28	24	31	27	40	28	29	24	31	36	36	28	35
C11orf86	24	20	20	28	21	15	21	14	22	29	20	22	18	17	20	20	21	26	16	18	22	26	19	20	21	21	29	38	23	18
C11orf87	242	232	228	94	110	258	172	151	143	83	176	117	184	174	129	223	140	157	241	114	91	132	86	167	82	76	139	70	93	115
C11orf96	32	91	159	112	93	66	93	123	60	106	94	130	95	79	114	91	64	139	113	224	101	105	133	108	99	105	134	139	161	68
C11orf97	27	15	25	16	15	14	11	16	12	18	14	16	12	15	12	13	13	17	14	14	15	13	12	14	13	13	11	28	17	14
C12orf42	9	8	10	12	11	7	7	8	8	12	7	9	6	9	8	7	6	9	5	9	7	11	7	8	9	7	9	13	12	6
C12orf43	8	11	7	6	4	13	10	10	11	4	6	4	10	9	7	14	10	8	8	5	2	11	7	8	4	6	4	4	6	14
C12orf50	4	2	2	3	3	2	1	1	3	3	3	3	2	2	2	3	3	2	2	2	4	3	2	2	2	3	3	3	2	2
C12orf54	27	22	24	30	21	22	21	19	21	28	23	25	24	21	21	18	20	18	22	27	25	31	20	21	20	21	23	39	33	19
C12orf56	4	2	5	3	5	3	3	3	3	3	2	3	4	3	3	4	4	3	4	4	4	3	3	4	2	4	3	6	4	2
C12orf57	7	4	5	9	4	3	6	5	5	9	6	3	6	6	3	5	8	8	5	4	7	4	8	6	8	5	6	13	9	7
C12orf60	6	6	6	6	6	6	5	5	5	6	5	8	6	4	5	6	5	5	6	5	7	7	6	5	8	6	8	12	8	7
C12orf75	3	5	2	3	5	3	4	2	3	2	1	2	3	2	3	3	2	2	3	4	3	5	3	2	2	2	2	3	3	2
C12orf76	108	201	165	107	142	201	177	242	159	188	246	145	205	159	158	167	161	162	162	147	130	150	163	155	182	179	160	288	129	245
C14orf119	12	15	13	18	17	20	17	33	25	19	22	12	16	21	16	19	15	19	13	15	17	17	12	15	12	16	14	16	15	17
C14orf132	66	111	85	47	79	88	106	117	60	44	66	70	79	93	57	66	59	69	93	38	54	50	60	102	44	70	49	85	43	59
C14orf178	4	4	4	4	8	3	4	4	4	4	4	7	4	5	4	3	4	3	3	3	4	5	4	3	5	6	5	7	5	4
C14orf180	140	92	94	138	131	72	73	74	85	113	86	133	69	71	90	83	90	88	79	100	121	121	106	86	123	109	96	183	145	72
C14orf28	17	25	18	19	16	24	25	22	12	19	15	14	26	32	20	26	27	19	20	44	16	20	14	19	15	32	17	25	17	17
C14orf39	2	2	2	2	2	2	1	1	2	1	1	2	2	1	2	1	2	1	2	2	2	2	2	2	1	1	1	2	1	1
C14orf93	7	7	5	9	8	6	6	10	7	9	6	9	9	6	8	6	7	5	8	6	9	9	8	6	6	6	7	8	6	4
C15orf32	4	5	4	4	3	3	4	3	3	5	3	6	5	4	4	3	3	5	3	4	3	5	6	4	3	5	5	7	6	3
C15orf39	31	24	27	40	44	21	23	23	26	30	27	35	25	24	25	26	23	25	24	36	27	37	28	29	27	32	31	40	38	24
C15orf40	7	11	7	7	7	10	5	5	8	7	7	6	16	6	6	9	5	4	7	9	5	5	5	6	8	6	6	8	5	12
C15orf48	3	3	3	6	4	3	4	3	4	3	3	5	3	2	3	3	3	3	3	3	2	4	3	4	4	7	3	3	3	3
C15orf61	77	109	76	52	76	84	77	68	55	71	81	94	78	68	78	95	64	66	72	103	67	38	61	64	66	42	67	71	75	84
C15orf62	57	38	35	56	53	33	23	29	51	45	34	65	26	33	38	36	33	36	35	41	43	55	39	38	47	41	48	62	61	29
C16orf46	60	46	32	19	30	40	51	34	23	25	38	23	39	37	40	32	30	47	44	41	32	36	34	37	31	31	31	43	27	25
C16orf54	2	2	2	1	2	1	2	2	2	3	2	2	3	4	2	3	3	6	3	3	3	2	2	3	2	1	4	2	3	3
C16orf74	36	28	25	39	34	23	19	15	23	30	24	33	17	18	22	23	23	33	20	25	27	32	22	20	27	25	26	39	25	17
C16orf78	2	3	2	2	4	2	2	2	2	2	2	3	2	2	2	2	2	2	1	2	3	3	2	3	2	2	3	3	2	2
C16orf82	11	8	8	15	8	6	5	4	6	11	6	12	5	5	5	9	6	8	6	7	10	8	7	10	6	6	9	10	12	6
C16orf86	23	15	24	26	22	15	21	19	24	32	16	23	16	21	18	19	21	24	18	21	20	32	22	17	29	22	31	37	25	19
C16orf87	23	17	20	19	16	36	34	21	18	16	20	15	19	20	22	19	19	19	36	21	16	19	16	22	15	15	22	16	15	19
C16orf89	22	11	17	19	15	18	17	18	15	20	19	26	23	37	12	21	25	22	11	16	19	15	15	16	24	21	23	29	18	26
C16orf92	24	21	17	31	13	16	16	15	26	23	18	25	17	18	23	19	21	26	15	33	17	31	15	33	22	13	22	26	18	12
C16orf95	5	3	4	6	5	4	4	4	5	4	4	4	4	3	3	4	8	5	3	7	4	4	5	4	4	5	5	6	5	3
C17orf100	11	26	24	25	5	18	10	16	15	7	21	16	15	15	11	15	16	18	18	10	14	13	16	20	9	14	17	14	15	8
C17orf50	9	7	5	10	6	4	4	3	7	5	6	6	3	3	5	6	5	5	3	4	6	8	5	4	5	4	6	11	7	4
C17orf58	10	18	5	8	9	9	8	10	6	6	11	6	11	9	10	17	11	8	7	8	10	8	6	8	4	7	21	7	5	10
C17orf67	5	5	5	8	6	4	5	5	5	5	7	7	7	4	6	5	5	6	6	6	6	6	6	5	5	7	7	6	7	4
C17orf75	24	26	30	33	21	36	31	28	18	26	22	21	41	34	32	26	25	25	44	28	24	29	27	41	25	19	22	27	22	23
C17orf78	4	3	4	3	7	3	2	4	5	3	3	3	2	4	3	3	3	3	3	3	3	6	3	5	3	3	3	3	2	3
C17orf99	12	10	9	12	11	10	13	9	12	11	10	9	11	10	10	10	9	9	8	20	11	10	9	14	9	9	12	15	9	9
C18orf15	4	3	9	4	3	3	3	2	3	3	3	4	3	4	4	3	5	3	3	3	2	4	3	3	3	5	4	5	3	3
C18orf21	13	18	15	26	16	20	38	25	17	11	13	6	42	17	18	15	17	31	15	34	8	17	17	22	18	15	9	41	10	19
C18orf32	148	121	77	64	73	237	115	96	80	59	120	145	98	109	97	119	109	101	105	70	161	74	93	103	62	152	89	75	105	173
C18orf54	32	26	37	31	29	32	40	34	44	32	29	37	45	37	67	39	34	51	44	42	36	55	63	52	39	37	54	39	34	35
C18orf61	13	9	10	12	9	11	12	11	14	11	8	9	12	11	9	9	12	8	8	10	8	9	8	9	9	12	8	9	15	10
C19orf12	128	176	180	132	135	214	189	192	259	88	152	134	175	182	176	179	125	100	159	247	123	198	169	169	169	115	136	106	313	137
C19orf18	26	20	23	33	19	16	12	18	20	24	19	28	18	19	19	20	24	23	18	17	24	26	21	21	17	23	20	31	24	24
C19orf25	63	41	50	53	41	42	41	43	44	60	43	46	47	43	43	41	51	46	33	49	48	49	49	51	67	52	51	61	59	41
C19orf33	48	50	56	79	60	24	27	25	50	56	36	48	28	32	34	33	40	42	36	41	48	47	39	39	36	37	55	90	54	31
C19orf44	29	22	19	24	19	21	17	27	20	25	22	24	17	19	23	20	25	21	21	15	30	25	20	23	26	28	21	38	28	23
C19orf47	88	85	101	96	75	69	81	66	81	84	85	80	93	63	90	85	86	97	92	76	86	91	92	72	69	80	119	125	103	87
C19orf48P	35	26	23	37	22	15	21	18	40	38	26	29	22	15	22	23	28	37	19	21	24	36	23	30	25	26	23	31	32	18
C19orf53	40	51	44	59	34	35	46	42	57	45	32	27	36	33	38	36	35	37	31	38	38	39	48	41	38	37	36	41	38	32
C19orf73	9	6	6	6	8	4	4	4	6	8	6	6	4	7	5	4	6	5	5	8	6	7	6	6	6	6	7	11	6	6
C19orf81	14	12	14	15	20	17	12	10	14	17	12	13	12	12	15	10	14	20	12	17	11	15	16	17	19	18	21	23	20	11
C19orf84	5	4	3	5	7	3	4	3	4	3	3	5	3	3	4	4	4	5	3	4	4	4	4	4	5	4	5	3	7	4
C1D	4	4	4	2	3	4	3	2	2	3	3	2	3	3	3	3	3	2	4	3	3	3	3	3	3	4	2	2	2	4
C1GALT1	73	68	74	59	59	95	90	94	82	74	61	77	105	96	75	82	110	58	81	91	68	90	92	79	51	89	85	76	84	70
C1GALT1C1	17	31	14	12	18	43	37	20	10	35	21	25	33	34	27	31	18	35	26	28	25	12	30	43	14	14	23	24	11	47
C1GALT1C1L	5	3	3	4	3	3	2	2	3	3	2	3	2	2	3	3	3	3	3	4	3	3	3	4	2	2	5	7	4	4
C1QA	30	24	18	34	37	13	23	19	20	23	25	22	21	21	16	36	21	25	13	20	23	22	22	40	28	19	30	40	25	19
C1QB	9	10	5	15	11	4	17	8	14	12	13	18	14	16	15	20	15	12	13	7	14	23	9	32	18	14	10	19	15	10
C1QBP	118	133	136	101	176	184	184	222	111	69	197	95	194	189	154	150	116	79	120	60	185	103	133	171	134	174	86	68	62	176
C1QC	49	74	68	100	93	40	66	71	87	80	69	94	77	92	97	108	63	87	40	104	67	89	106	198	75	81	71	102	38	78
C1QL1	47	48	53	75	28	50	60	43	69	72	47	58	54	60	49	57	57	54	38	59	77	73	57	70	48	57	70	66	72	67
C1QTNF1	26	20	25	29	17	14	19	23	22	31	17	24	20	22	19	19	21	30	17	21	21	25	25	26	23	26	29	26	27	17
C1QTNF1-AS1	12	10	10	13	10	7	7	7	10	12	8	13	7	6	9	7	10	9	7	10	10	12	9	9	9	8	8	16	12	6
C1QTNF12	23	9	13	19	12	14	10	8	16	20	16	20	11	9	16	10	12	17	10	12	17	16	14	18	14	15	14	27	19	7
C1QTNF2	11	6	6	9	4	3	4	5	9	7	6	6	7	4	5	6	7	6	5	5	6	8	7	7	6	6	7	8	7	5
C1QTNF3	9	12	20	19	13	23	19	24	10	18	24	19	25	18	24	17	26	16	21	29	20	14	13	16	21	25	21	14	20	25
C1QTNF4	21	16	19	23	19	11	16	13	22	19	17	24	14	19	21	19	17	17	16	20	18	19	15	19	15	16	18	20	21	14
C1QTNF5	37	30	34	43	42	28	17	34	33	32	33	38	30	29	44	25	32	38	24	31	41	32	34	35	32	46	37	68	63	41
C1QTNF6	7	6	8	9	8	7	7	7	7	9	7	8	7	5	8	7	7	8	5	6	10	10	7	7	8	7	9	14	9	7
C1QTNF7	13	11	14	16	22	8	10	8	11	14	9	15	9	8	10	11	9	11	8	11	12	12	9	16	10	12	12	15	14	10
C1QTNF9	2	2	2	3	2	2	2	2	2	2	2	3	2	2	2	2	2	2	3	2	2	3	2	2	2	2	2	2	3	2
C1R	12	13	10	11	7	10	10	20	10	16	11	13	12	11	12	16	13	13	12	13	12	12	14	16	21	16	11	14	17	13
C1RL	19	20	25	23	20	19	18	22	20	24	24	25	22	19	19	33	19	22	23	26	16	26	17	24	12	23	21	49	15	39
C1RL-AS1	22	20	27	25	26	14	13	16	18	21	21	29	19	12	15	19	19	19	14	18	25	21	24	21	26	16	21	26	26	16
C1S	33	31	22	32	27	34	31	46	26	19	28	28	34	35	26	52	32	32	31	50	45	25	34	23	41	66	20	25	22	38
C1orf105	7	4	5	6	4	3	3	4	4	5	4	5	2	4	4	3	4	3	4	4	4	7	5	4	4	4	4	12	4	3
C1orf115	55	47	47	49	40	53	44	36	48	42	42	33	40	44	38	54	36	56	32	42	39	58	52	33	55	40	39	57	52	42
C1orf116	22	16	16	21	15	13	10	12	15	16	14	20	13	13	16	17	14	16	11	20	15	23	14	16	17	16	14	31	15	15
C1orf122	20	16	17	17	15	14	13	19	18	27	20	22	14	14	13	16	19	19	13	20	19	19	18	18	17	19	13	17	10	18
C1orf127	20	16	22	19	14	14	11	14	19	22	16	22	16	14	19	17	12	15	12	17	19	22	20	14	14	16	25	23	23	15
C1orf131	4	5	5	6	5	8	5	6	6	4	6	6	6	7	6	5	6	6	7	6	5	6	6	6	5	6	9	5	7	6
C1orf159	3	3	3	4	4	3	2	2	3	3	3	7	3	3	4	3	3	3	3	2	4	4	2	2	3	3	3	6	3	3
C1orf162	20	25	23	21	20	24	30	30	24	14	23	33	22	26	26	27	21	30	25	51	26	49	31	74	18	22	39	32	26	39
C1orf167	19	12	17	21	14	11	9	9	13	10	12	16	11	9	8	11	10	11	11	10	13	13	12	11	11	14	23	20	16	11
C1orf174	26	32	22	22	23	42	30	19	32	20	19	35	44	27	24	31	23	24	30	32	25	20	27	27	20	21	24	15	24	27
C1orf198	26	31	37	19	14	29	31	50	28	51	25	35	39	38	24	27	23	37	42	23	44	27	37	27	37	52	17	29	32	42
C1orf21	130	153	129	118	131	146	123	181	147	124	185	131	168	147	153	134	120	111	123	121	131	139	141	125	123	131	123	134	110	144
C1orf210	2	2	3	3	3	2	2	3	2	2	3	3	2	2	2	2	2	2	3	2	3	2	3	2	3	3	2	3	3	2
C1orf216	13	31	20	17	36	40	23	45	35	16	42	23	30	23	28	33	44	26	30	16	23	20	20	31	28	19	36	15	21	28
C1orf220	3	4	4	3	7	6	7	8	3	17	9	4	6	9	4	5	9	5	5	5	4	4	6	7	4	5	5	5	2	5
C1orf226	20	14	10	18	13	10	12	13	10	16	10	16	9	10	12	9	8	20	10	15	16	10	14	11	24	13	9	13	12	12
C1orf35	43	30	31	40	17	22	27	23	27	40	31	44	24	22	27	25	23	28	18	27	28	35	24	27	31	29	36	43	40	19
C1orf43	294	355	447	397	484	481	480	430	405	520	400	265	506	542	360	441	431	373	424	271	276	316	362	334	479	387	305	160	368	461
C1orf50	33	37	29	50	37	39	48	44	37	44	39	38	48	52	33	40	57	26	45	40	56	45	34	67	59	32	37	47	32	33
C1orf52	42	71	48	19	69	78	84	56	41	22	57	28	63	58	53	56	50	41	40	51	50	27	23	46	51	30	47	29	51	68
C1orf53	11	12	12	12	15	10	7	10	12	11	13	18	10	11	13	13	11	10	11	11	11	13	8	11	9	12	19	10	15	12
C1orf54	14	20	15	14	12	13	19	37	9	11	13	12	18	19	11	14	30	12	10	14	15	22	15	9	21	20	14	18	13	14
C1orf56	17	33	26	66	21	27	48	44	36	32	21	184	61	43	29	30	30	35	24	18	80	18	44	30	64	42	30	34	34	33
C1orf74	9	11	8	14	8	8	11	7	6	12	12	7	11	8	9	10	8	6	8	7	10	10	10	9	9	8	13	12	8	9
C1orf87	12	10	7	7	8	5	6	7	7	11	8	10	6	9	5	10	7	8	7	10	12	7	8	6	7	11	15	7	12	10
C1orf94	8	6	8	7	11	6	7	6	6	6	8	10	5	7	5	8	7	7	8	11	8	8	8	8	6	6	7	12	8	6
C2	30	38	39	41	24	32	35	25	29	43	33	39	27	25	27	32	32	39	29	33	35	39	34	30	36	32	39	44	35	34
C20orf141	38	27	31	39	32	23	21	27	32	42	31	42	21	23	27	29	33	32	25	39	38	33	33	26	27	34	38	35	46	24
C20orf144	5	3	5	4	3	1	3	3	3	4	3	3	2	3	3	3	4	3	3	3	3	4	3	3	3	2	3	4	2	2
C20orf173	16	12	11	13	24	9	5	7	11	15	8	15	8	8	8	9	10	10	8	13	14	10	12	10	12	10	13	16	12	8
C20orf181	41	32	40	42	35	27	21	29	37	37	31	52	28	32	37	32	32	32	28	33	35	42	41	35	35	37	37	54	49	28
C20orf202	31	23	34	40	29	27	22	23	37	37	30	40	23	23	29	30	22	33	21	25	27	34	30	27	27	30	27	40	30	32
C20orf203	7	6	6	7	5	6	5	5	6	9	6	6	6	6	6	7	5	6	7	5	7	7	6	6	7	6	5	6	9	6
C20orf204	8	8	7	13	5	6	8	8	11	14	8	11	8	7	6	7	9	6	10	8	11	13	9	8	11	8	11	7	17	8
C20orf96	4	3	5	5	4	3	4	3	5	4	4	7	4	4	3	4	3	3	4	4	3	5	3	4	4	4	6	5	5	3
C21orf58	97	83	94	129	112	73	75	70	94	115	67	111	76	81	104	85	88	86	89	98	91	89	83	85	84	86	109	127	116	64
C21orf91	32	24	21	27	18	30	42	27	19	31	19	30	53	33	48	28	34	24	26	41	35	22	20	22	37	26	25	25	24	34
C21orf91-OT1	7	8	11	6	9	7	8	9	8	8	6	10	8	9	7	8	6	10	7	10	8	9	7	8	7	7	7	16	8	6
C22orf15	13	11	11	16	13	9	6	8	9	11	10	15	7	6	10	12	9	13	9	9	12	12	9	10	11	10	13	11	17	9
C22orf23	4	5	5	5	3	7	4	4	4	9	4	10	6	4	8	5	5	7	5	5	6	7	7	5	5	5	6	7	7	5
C22orf31	19	11	12	16	13	10	10	11	19	17	15	18	7	6	11	12	9	13	9	15	14	14	11	12	13	11	11	22	12	10
C22orf39	118	103	107	110	90	115	116	106	108	108	115	106	102	105	99	113	108	99	123	93	105	99	94	114	134	93	87	90	135	94
C22orf42	5	6	6	4	6	5	5	5	7	6	5	5	4	4	4	4	5	5	5	4	5	6	5	5	6	4	6	7	6	4
C22orf46P	20	13	20	18	31	12	13	8	14	19	14	19	10	14	15	16	10	12	11	15	13	17	17	14	14	11	18	15	16	13
C2CD2	38	36	42	37	78	29	44	40	37	34	42	45	30	37	34	36	33	46	40	35	37	38	33	27	45	41	35	33	29	37
C2CD2L	50	59	61	93	59	63	62	55	53	61	62	56	55	73	60	61	60	43	73	61	49	95	49	86	37	46	59	55	54	51
C2CD3	59	57	58	39	61	70	55	59	34	45	81	65	47	50	68	68	50	53	65	96	82	64	42	64	78	59	61	59	51	52
C2CD4A	3	4	4	5	3	3	3	3	2	2	5	4	3	2	3	3	3	3	3	8	4	3	3	3	3	3	3	4	3	2
C2CD4B	133	95	113	173	102	61	68	80	122	129	113	99	78	75	66	81	76	80	91	87	87	87	96	102	107	104	76	113	114	66
C2CD4C	35	39	35	51	26	35	44	35	45	43	39	33	25	35	36	36	35	29	36	38	37	43	39	35	35	38	43	35	39	26
C2CD5	138	105	93	59	102	133	101	150	93	44	155	69	110	107	77	111	76	93	115	47	62	99	71	83	69	88	76	69	70	135
C2CD6	22	18	17	18	20	20	18	17	19	21	19	22	17	19	19	18	18	22	17	18	21	42	16	17	17	22	18	22	21	23
C2orf15	2	2	2	2	5	2	2	2	2	2	2	2	2	2	2	2	3	2	2	2	2	2	2	2	2	3	2	3	2	2
C2orf42	21	16	10	8	9	10	23	9	10	8	9	5	11	9	12	8	8	6	13	7	8	7	10	8	17	6	10	8	10	11
C2orf49	24	18	31	20	26	26	33	29	23	21	22	16	38	25	32	21	21	24	29	18	29	20	18	38	45	27	31	19	22	33
C2orf49-DT	4	4	4	6	3	2	2	3	3	3	3	4	4	4	6	4	6	3	5	3	5	4	3	4	3	4	4	6	3	3
C2orf68	14	13	13	17	19	13	12	11	17	15	12	18	14	14	14	13	17	16	14	15	21	19	14	17	11	15	18	18	20	13
C2orf69	42	160	74	61	122	150	144	71	65	46	122	58	87	77	91	95	75	48	83	55	42	40	48	55	70	46	66	132	44	82
C2orf72	59	60	58	63	53	59	56	57	56	73	56	58	55	52	61	60	63	68	62	61	62	65	82	52	54	49	57	77	62	59
C2orf74	46	69	28	14	32	65	76	86	51	23	36	51	64	42	54	61	38	42	61	15	21	26	51	24	33	31	25	19	42	47
C2orf74-DT	8	8	7	10	8	7	8	7	10	9	7	8	8	9	9	11	8	10	6	7	7	8	9	9	6	9	9	14	8	7
C2orf76	2	3	3	6	5	3	2	3	2	2	3	3	3	3	3	3	5	6	3	4	2	2	3	2	2	5	3	2	3	3
[truncated: 19,359 more rows]
